# Supplementary material for: Transcriptome and Parasitome Analysis of Beet Cyst Nematode Heterodera schachtii
Source: Sci Rep. 2020 Feb 24;10:3315. doi: 10.1038/s41598-020-60186-0 (PMC7039985; doi:10.1038/s41598-020-60186-0)
Supplement: Supplementary file 1 — Table S1. [file 41598_2020_60186_MOESM1_ESM.xlsx]

## Sheet: Venn
HsT-250bp dataset (39938 contigs) = HsT that represent HsT contigs after filtering out all contigs that are less than 250bp
HsEsoGTrCLC dataset (4414 contigs) = contigs that have resulted from BLAST of HsEsoG assemblies (one assembly made using CLC and th eother assembly made using Trinity) against HsT contigs.
1r-Hs-EsoGm dataset (5074 contigs) = contigs that have resulted from mapping EsoG reads to HsT
HsPSP (1081 contigs) = H. schachtii putative secretory proteins out of signal peptide and transmembrane analyses results

## Sheet: Datasets
* The definitions of datasets (1-3) are mentioned in sheet 1
* Dataset 4 = the 6558 contigs (HsEsoG) is the results of summing up contigs that were included in HsT-250bp and overlapped between dataset 1 and 2 and
* Dataset 5 = 178 contigs (HsPSPEsoG) are the overlap between dtaaset 3 and 4
1	2	3	4	5
The BLAST dataset	The mapping dataset	1081 contigs	6558 contigs	178 contigs
HsEsoGCLCTr	1r-Hs-EsoGm	HsPSP	HsEsoG	HsPSPEsoG
contig_3743	contig_51	contig_10059	contig_11872	contig_11974
contig_5050	contig_125	contig_10305	contig_11914	contig_31804
contig_7954	contig_237	contig_10319	contig_11974	contig_43938
contig_8074	contig_619	contig_10355	contig_12071	contig_47266
contig_8299	contig_787	contig_10654	contig_12094	contig_65746
contig_8479	contig_984	contig_10782	contig_12590	contig_46138
contig_11976	contig_1000	contig_10906	contig_46777	contig_61281
contig_16781	contig_1077	contig_10957	contig_47042	contig_3263
contig_18314	contig_1105	contig_10969	contig_51	contig_14364
contig_19504	contig_1112	contig_10973	contig_125	contig_28157
contig_19549	contig_1154	contig_11015	contig_230	contig_38432
contig_20145	contig_1281	contig_11046	contig_237	contig_36504
contig_21707	contig_1374	contig_11317	contig_302	contig_44171
contig_26092	contig_1450	contig_11380	contig_619	contig_44783
contig_27976	contig_1494	contig_11402	contig_787	contig_44500
contig_29582	contig_1536	contig_11422	contig_1105	contig_62955
contig_29839	contig_1582	contig_11586	contig_1112	contig_10355
contig_30088	contig_1653	contig_11864	contig_1281	contig_2080
contig_30646	contig_1794	contig_11877	contig_1450	contig_60236
contig_31558	contig_1822	contig_11884	contig_1494	contig_40211
contig_32257	contig_1831	contig_11886	contig_1514	contig_12434
contig_39151	contig_2008	contig_11916	contig_1619	contig_56121
contig_44930	contig_2137	contig_11929	contig_2008	contig_6396
contig_45747	contig_2316	contig_11961	contig_2340	contig_61694
contig_46961	contig_2325	contig_11968	contig_2374	contig_14424
contig_48681	contig_2326	contig_11974	contig_2384	contig_59992
contig_50234	contig_2327	contig_12006	contig_2385	contig_44023
contig_51324	contig_2340	contig_12007	contig_2390	contig_18700
contig_52834	contig_2352	contig_12017	contig_2427	contig_14615
contig_53328	contig_2385	contig_12032	contig_2435	contig_2601
contig_53477	contig_2390	contig_12035	contig_2440	contig_13350
contig_54668	contig_2411	contig_12090	contig_2461	contig_51210
contig_55884	contig_2449	contig_12113	contig_2487	contig_12911
contig_56904	contig_2461	contig_12118	contig_2498	contig_3790
contig_61549	contig_2463	contig_12122	contig_2502	contig_41999
contig_62171	contig_2487	contig_12129	contig_2517	contig_11929
contig_62182	contig_2495	contig_12149	contig_2545	contig_12449
contig_63087	contig_2498	contig_12187	contig_2561	contig_13454
contig_63635	contig_2503	contig_12189	contig_2567	contig_62006
contig_64767	contig_2517	contig_12218	contig_2588	contig_16711
contig_65135	contig_2529	contig_12240	contig_2602	contig_12187
	contig_2534	contig_12247	contig_2605	contig_12995
contig_79	contig_2540	contig_12290	contig_2614	contig_60973
contig_230	contig_2549	contig_12305	contig_2620	contig_4207
contig_283	contig_2553	contig_12325	contig_2629	contig_15705
contig_302	contig_2559	contig_12332	contig_2679	contig_38762
contig_814	contig_2566	contig_12335	contig_2692	contig_64006
contig_831	contig_2570	contig_12343	contig_2731	contig_62088
contig_1297	contig_2573	contig_12350	contig_2747	contig_47210
contig_1816	contig_2574	contig_12372	contig_2748	contig_46915
contig_2277	contig_2585	contig_12402	contig_2759	contig_18947
contig_2328	contig_2595	contig_12434	contig_2797	contig_15585
contig_2369	contig_2601	contig_12449	contig_2827	contig_14576
contig_2384	contig_2602	contig_12475	contig_2887	contig_14227
contig_2427	contig_2605	contig_12476	contig_2905	contig_6691
contig_2502	contig_2611	contig_12501	contig_2911	contig_5853
contig_2530	contig_2619	contig_12502	contig_2920	contig_61092
contig_2747	contig_2620	contig_12588	contig_2933	contig_45417
contig_2874	contig_2624	contig_12599	contig_2969	contig_48110
contig_2903	contig_2627	contig_12627	contig_2975	contig_33023
contig_2975	contig_2631	contig_12643	contig_2998	contig_5596
contig_3011	contig_2638	contig_12648	contig_3011	contig_28066
contig_3053	contig_2667	contig_12676	contig_3053	contig_42083
contig_3177	contig_2684	contig_12690	contig_3076	contig_50562
contig_3198	contig_2693	contig_12694	contig_3086	contig_61453
contig_3273	contig_2696	contig_12729	contig_3089	contig_4340
contig_3291	contig_2744	contig_12743	contig_3101	contig_43161
contig_3308	contig_2756	contig_12773	contig_3121	contig_12240
contig_3317	contig_2771	contig_12776	contig_3127	contig_47395
contig_3578	contig_2775	contig_12793	contig_3155	contig_49653
contig_3617	contig_2799	contig_12808	contig_3180	contig_14403
contig_3619	contig_2820	contig_12816	contig_3205	contig_41636
contig_3734	contig_2821	contig_12876	contig_3215	contig_46442
contig_3770	contig_2827	contig_12891	contig_3234	contig_65199
contig_3914	contig_2853	contig_12911	contig_3239	contig_66125
contig_3943	contig_2855	contig_12957	contig_3247	contig_43933
contig_3979	contig_2860	contig_12960	contig_3250	contig_6796
contig_4009	contig_2887	contig_12969	contig_3284	contig_40656
contig_4199	contig_2902	contig_12995	contig_3289	contig_10782
contig_4305	contig_2929	contig_13032	contig_3317	contig_26439
contig_4334	contig_2930	contig_13034	contig_3327	contig_62473
contig_4368	contig_2934	contig_13037	contig_3333	contig_44583
contig_4579	contig_2956	contig_13064	contig_3341	contig_2638
contig_4669	contig_2961	contig_13093	contig_3397	contig_13576
contig_4818	contig_2966	contig_13181	contig_3438	contig_45703
contig_5193	contig_2969	contig_13230	contig_3444	contig_42985
contig_5217	contig_2979	contig_13255	contig_3446	contig_11916
contig_5369	contig_2998	contig_13261	contig_3503	contig_18755
contig_5638	contig_3042	contig_13281	contig_3511	contig_61121
contig_5670	contig_3072	contig_13350	contig_3528	contig_17576
contig_5696	contig_3081	contig_13371	contig_3532	contig_13621
contig_5755	contig_3088	contig_13375	contig_3533	contig_1374
contig_5813	contig_3089	contig_13395	contig_3534	contig_53537
contig_5942	contig_3101	contig_13418	contig_3578	contig_5760
contig_5968	contig_3104	contig_13449	contig_3602	contig_46563
contig_6034	contig_3127	contig_13454	contig_3619	contig_17536
contig_6180	contig_3151	contig_13459	contig_3620	contig_12247
contig_6214	contig_3154	contig_13469	contig_3636	contig_45835
contig_6230	contig_3168	contig_13510	contig_3700	contig_47202
contig_6313	contig_3176	contig_13527	contig_3735	contig_17857
contig_6328	contig_3186	contig_13552	contig_3770	contig_12402
contig_6436	contig_3205	contig_13576	contig_3773	contig_12129
contig_6510	contig_3226	contig_13585	contig_3819	contig_12149
contig_6565	contig_3239	contig_13594	contig_3854	contig_13371
contig_6593	contig_3250	contig_13621	contig_3870	contig_46093
contig_6599	contig_3263	contig_13623	contig_3872	contig_27855
contig_6602	contig_3280	contig_13679	contig_3914	contig_62657
contig_6660	contig_3289	contig_13687	contig_3946	contig_2626
contig_6691	contig_3312	contig_13717	contig_3979	contig_12793
contig_6706	contig_3327	contig_13720	contig_4011	contig_4936
contig_6744	contig_3333	contig_13724	contig_4064	contig_9430
contig_6770	contig_3350	contig_1374	contig_4075	contig_13552
contig_6882	contig_3416	contig_13741	contig_4084	contig_9526
contig_6896	contig_3434	contig_13744	contig_4117	contig_27776
contig_6977	contig_3435	contig_13777	contig_4230	contig_21672
contig_6992	contig_3438	contig_13784	contig_4239	contig_42730
contig_6999	contig_3444	contig_13828	contig_4246	contig_42510
contig_7046	contig_3446	contig_13837	contig_4249	contig_18135
contig_7069	contig_3447	contig_13852	contig_4282	contig_61872
contig_7147	contig_3503	contig_13879	contig_4291	contig_44517
contig_7148	contig_3511	contig_13924	contig_4305	contig_31909
contig_7261	contig_3528	contig_13943	contig_4334	contig_66103
contig_7482	contig_3532	contig_13956	contig_4367	contig_42391
contig_7485	contig_3534	contig_13984	contig_4374	contig_46027
contig_7486	contig_3561	contig_14006	contig_4491	contig_12007
contig_7490	contig_3599	contig_14050	contig_4509	contig_5174
contig_7527	contig_3735	contig_14081	contig_4545	contig_2902
contig_7760	contig_3742	contig_14090	contig_4552	contig_60145
contig_7781	contig_3774	contig_14171	contig_4567	contig_5950
contig_7808	contig_3790	contig_14188	contig_4569	contig_13395
contig_7933	contig_3811	contig_14227	contig_4574	contig_12372
contig_7950	contig_3812	contig_14245	contig_4579	contig_44506
contig_8029	contig_3819	contig_14275	contig_4583	contig_62890
contig_8136	contig_3854	contig_14336	contig_4630	contig_2611
contig_8183	contig_3946	contig_14341	contig_4818	contig_44229
contig_8268	contig_3997	contig_14364	contig_4821	contig_43234
contig_8287	contig_4011	contig_14400	contig_4831	contig_43854
contig_8319	contig_4064	contig_14403	contig_4910	contig_61900
contig_8422	contig_4084	contig_14405	contig_4934	contig_2805
contig_8509	contig_4127	contig_14419	contig_4946	contig_43847
contig_8520	contig_4174	contig_14421	contig_5050	contig_62135
contig_8553	contig_4207	contig_14423	contig_5057	contig_11317
contig_8592	contig_4230	contig_14424	contig_5247	contig_15168
contig_8676	contig_4282	contig_14457	contig_5253	contig_16903
contig_8752	contig_4332	contig_14465	contig_5259	contig_66369
contig_8790	contig_4374	contig_14492	contig_5293	contig_62498
contig_8827	contig_4380	contig_14505	contig_5307	contig_13744
contig_8865	contig_4491	contig_14555	contig_5322	contig_2277
contig_8989	contig_4509	contig_14576	contig_5354	contig_45447
contig_9229	contig_4545	contig_14577	contig_5369	contig_60339
contig_9332	contig_4552	contig_14615	contig_5466	contig_60714
contig_9333	contig_4567	contig_14662	contig_5487	contig_50078
contig_9430	contig_4569	contig_14672	contig_5493	contig_43283
contig_9786	contig_4574	contig_14709	contig_5498	contig_16197
contig_9853	contig_4616	contig_14748	contig_5519	contig_35171
contig_9874	contig_4630	contig_15002	contig_5601	contig_12599
contig_9962	contig_4821	contig_15021	contig_5606	contig_17505
contig_10052	contig_4837	contig_15141	contig_5611	contig_62209
contig_10187	contig_4838	contig_15168	contig_5630	contig_16506
contig_10237	contig_4934	contig_15400	contig_5638	contig_19693
contig_10282	contig_5121	contig_15479	contig_5643	contig_18810
contig_10316	contig_5213	contig_15563	contig_5685	contig_3312
contig_10322	contig_5229	contig_15585	contig_5695	contig_16501
contig_10366	contig_5245	contig_15632	contig_5697	contig_13943
contig_10442	contig_5253	contig_15691	contig_5733	contig_16523
contig_10524	contig_5261	contig_15705	contig_5741	contig_12335
contig_10724	contig_5277	contig_15774	contig_5749	contig_44157
contig_10772	contig_5288	contig_15803	contig_5762	contig_13777
contig_10839	contig_5293	contig_15867	contig_5795	contig_62317
contig_10847	contig_5307	contig_15912	contig_5809	contig_17157
contig_11089	contig_5322	contig_16163	contig_5813	contig_44652
contig_11231	contig_5327	contig_16197	contig_5871	contig_60166
contig_11715	contig_5354	contig_16217	contig_5896	contig_60087
contig_11813	contig_5466	contig_16230	contig_5920	contig_14423
contig_11929	contig_5487	contig_16237	contig_5926	contig_12189
contig_12072	contig_5498	contig_16280	contig_5943	contig_44453
contig_12129	contig_5510	contig_16284	contig_5955	contig_16417
contig_12267	contig_5591	contig_16289	contig_5967	contig_12694
contig_12374	contig_5596	contig_16295	contig_5986
contig_12380	contig_5597	contig_16326	contig_5999
contig_12486	contig_5611	contig_16350	contig_6003
contig_12521	contig_5645	contig_16355	contig_6024
contig_12565	contig_5654	contig_16374	contig_6037
contig_12577	contig_5662	contig_16417	contig_6051
contig_12596	contig_5665	contig_16418	contig_6056
contig_12847	contig_5697	contig_16501	contig_6059
contig_12942	contig_5710	contig_16506	contig_6133
contig_12955	contig_5730	contig_16523	contig_6150
contig_13025	contig_5736	contig_16550	contig_6166
contig_13066	contig_5741	contig_16583	contig_6172
contig_13087	contig_5759	contig_16589	contig_6180
contig_13088	contig_5775	contig_16617	contig_6213
contig_13108	contig_5795	contig_16711	contig_6219
contig_13129	contig_5801	contig_16720	contig_6230
contig_13159	contig_5809	contig_16742	contig_6261
contig_13192	contig_5816	contig_16769	contig_6281
contig_13210	contig_5826	contig_16800	contig_6296
contig_13395	contig_5848	contig_16903	contig_6312
contig_13441	contig_5855	contig_16946	contig_6313
contig_13533	contig_5871	contig_16951	contig_6333
contig_13557	contig_5890	contig_16957	contig_6336
contig_13559	contig_5896	contig_16991	contig_6352
contig_13600	contig_5909	contig_17073	contig_6391
contig_13621	contig_5913	contig_17090	contig_6400
contig_13622	contig_5926	contig_17108	contig_6406
contig_13752	contig_5943	contig_17157	contig_6436
contig_13776	contig_5999	contig_17196	contig_6469
contig_13796	contig_6024	contig_17265	contig_6473
contig_13800	contig_6035	contig_17313	contig_6510
contig_13803	contig_6056	contig_17359	contig_6515
contig_13911	contig_6058	contig_17393	contig_6522
contig_13937	contig_6089	contig_17497	contig_6530
contig_13948	contig_6091	contig_17505	contig_6536
contig_13950	contig_6109	contig_17536	contig_6565
contig_13958	contig_6115	contig_17576	contig_6569
contig_13967	contig_6144	contig_17617	contig_6575
contig_13971	contig_6158	contig_17626	contig_6589
contig_14008	contig_6166	contig_17682	contig_6593
contig_14028	contig_6172	contig_17692	contig_6601
contig_14029	contig_6213	contig_1783	contig_6636
contig_14034	contig_6219	contig_17857	contig_6649
contig_14070	contig_6221	contig_17933	contig_6660
contig_14110	contig_6224	contig_18012	contig_6698
contig_14168	contig_6240	contig_18127	contig_6706
contig_14180	contig_6270	contig_18135	contig_6753
contig_14207	contig_6280	contig_18182	contig_6765
contig_14215	contig_6296	contig_18192	contig_6770
contig_14218	contig_6307	contig_18228	contig_6803
contig_14227	contig_6312	contig_18286	contig_6818
contig_14248	contig_6319	contig_18319	contig_6859
contig_14249	contig_6322	contig_18605	contig_6882
contig_14365	contig_6333	contig_18677	contig_6896
contig_14418	contig_6354	contig_18700	contig_6910
contig_14424	contig_6377	contig_18751	contig_6919
contig_14462	contig_6391	contig_18755	contig_6945
contig_14472	contig_6406	contig_18774	contig_6975
contig_14511	contig_6439	contig_18800	contig_7027
contig_14514	contig_6469	contig_18806	contig_7046
contig_14538	contig_6487	contig_18810	contig_7058
contig_14591	contig_6488	contig_18841	contig_7109
contig_14594	contig_6522	contig_18843	contig_7112
contig_14599	contig_6536	contig_18850	contig_7113
contig_14613	contig_6564	contig_18867	contig_7147
contig_14620	contig_6577	contig_18947	contig_7149
contig_14650	contig_6589	contig_19102	contig_7168
contig_14657	contig_6601	contig_19257	contig_7180
contig_14660	contig_6649	contig_19297	contig_7202
contig_14663	contig_6733	contig_19499	contig_7223
contig_14692	contig_6753	contig_19621	contig_7261
contig_14708	contig_6803	contig_19693	contig_7276
contig_14795	contig_6856	contig_19841	contig_7281
contig_14957	contig_6919	contig_19851	contig_7283
contig_15067	contig_6975	contig_20089	contig_7293
contig_15198	contig_7026	contig_20097	contig_7341
contig_15301	contig_7027	contig_20099	contig_7379
contig_15394	contig_7058	contig_20101	contig_7447
contig_15395	contig_7105	contig_20257	contig_7468
contig_15419	contig_7109	contig_20272	contig_7482
contig_15425	contig_7168	contig_20274	contig_7486
contig_15435	contig_7180	contig_20305	contig_7490
contig_15440	contig_7202	contig_2032	contig_7524
contig_15509	contig_7223	contig_20344	contig_7527
contig_15527	contig_7276	contig_20444	contig_7589
contig_15540	contig_7283	contig_20466	contig_7607
contig_15543	contig_7293	contig_20522	contig_7616
contig_15573	contig_7318	contig_20532	contig_7667
contig_15585	contig_7324	contig_20615	contig_7672
contig_15646	contig_7341	contig_20699	contig_7725
contig_15696	contig_7349	contig_20788	contig_7745
contig_15778	contig_7379	contig_2080	contig_7760
contig_15868	contig_7500	contig_20818	contig_7781
contig_15964	contig_7524	contig_2084	contig_7861
contig_16024	contig_7607	contig_20911	contig_7880
contig_16091	contig_7725	contig_20925	contig_7907
contig_16157	contig_7907	contig_20983	contig_7951
contig_16208	contig_7929	contig_20999	contig_7954
contig_16216	contig_7951	contig_21019	contig_8026
contig_16259	contig_8007	contig_21065	contig_8029
contig_16401	contig_8060	contig_21077	contig_8039
contig_16412	contig_8078	contig_21118	contig_8060
contig_16530	contig_8140	contig_21513	contig_8074
contig_16566	contig_8185	contig_21555	contig_8078
contig_16571	contig_8193	contig_21672	contig_8128
contig_16651	contig_8205	contig_21778	contig_8140
contig_16655	contig_8207	contig_21918	contig_8183
contig_16659	contig_8240	contig_21969	contig_8185
contig_16757	contig_8249	contig_22039	contig_8188
contig_16762	contig_8333	contig_22115	contig_8193
contig_16783	contig_8346	contig_22180	contig_8205
contig_16942	contig_8522	contig_22440	contig_8227
contig_16948	contig_8525	contig_22446	contig_8240
contig_17078	contig_8556	contig_22456	contig_8249
contig_17138	contig_8634	contig_22560	contig_8282
contig_17141	contig_8663	contig_22652	contig_8287
contig_17194	contig_8799	contig_22671	contig_8299
contig_17207	contig_8809	contig_2277	contig_8333
contig_17213	contig_8864	contig_22793	contig_8346
contig_17369	contig_8923	contig_22922	contig_8392
contig_17398	contig_8984	contig_22939	contig_8422
contig_17411	contig_9020	contig_23082	contig_8479
contig_17441	contig_9024	contig_23148	contig_8512
contig_17476	contig_9044	contig_23174	contig_8520
contig_17479	contig_9062	contig_23279	contig_8522
contig_17503	contig_9069	contig_23310	contig_8525
contig_17505	contig_9122	contig_23343	contig_8551
contig_17518	contig_9188	contig_23543	contig_8556
contig_17519	contig_9207	contig_23551	contig_8592
contig_17542	contig_9221	contig_23560	contig_8598
contig_17561	contig_9255	contig_2375	contig_8634
contig_17573	contig_9278	contig_23769	contig_8663
contig_17576	contig_9437	contig_23921	contig_8676
contig_17582	contig_9470	contig_23945	contig_8752
contig_17644	contig_9543	contig_24029	contig_8799
contig_17691	contig_9547	contig_24257	contig_8809
contig_17782	contig_9616	contig_24334	contig_8864
contig_17841	contig_9770	contig_24389	contig_8865
contig_17953	contig_9795	contig_2456	contig_8917
contig_17955	contig_9861	contig_24600	contig_8923
contig_17968	contig_10063	contig_24618	contig_8926
contig_17976	contig_10286	contig_24691	contig_8935
contig_18028	contig_10672	contig_2476	contig_8989
contig_18063	contig_10814	contig_24941	contig_9024
contig_18091	contig_10972	contig_24976	contig_9044
contig_18104	contig_11014	contig_25019	contig_9055
contig_18151	contig_11023	contig_25023	contig_9062
contig_18170	contig_11067	contig_25057	contig_9069
contig_18184	contig_11194	contig_2519	contig_9122
contig_18200	contig_11430	contig_25255	contig_9188
contig_18240	contig_11866	contig_2532	contig_9207
contig_18246	contig_11872	contig_25347	contig_9221
contig_18256	contig_11882	contig_2543	contig_9229
contig_18272	contig_11885	contig_25510	contig_9255
contig_18288	contig_11894	contig_25520	contig_9263
contig_18318	contig_11900	contig_25548	contig_9278
contig_18439	contig_11903	contig_25555	contig_9333
contig_18556	contig_11905	contig_25630	contig_9354
contig_18610	contig_11909	contig_25656	contig_9547
contig_18657	contig_11914	contig_25725	contig_9601
contig_18664	contig_11923	contig_2580	contig_9616
contig_18671	contig_11932	contig_2601	contig_9770
contig_18697	contig_11941	contig_26108	contig_9786
contig_18719	contig_11944	contig_2611	contig_9861
contig_18721	contig_11946	contig_2626	contig_9874
contig_18736	contig_11948	contig_2630	contig_9985
contig_18820	contig_11951	contig_2632	contig_10052
contig_18840	contig_11957	contig_26372	contig_10063
contig_18846	contig_11965	contig_2638	contig_10148
contig_18881	contig_11985	contig_2640	contig_10163
contig_18908	contig_11988	contig_2642	contig_10282
contig_18937	contig_11991	contig_26439	contig_10286
contig_18947	contig_11992	contig_2655	contig_10322
contig_18983	contig_11995	contig_26555	contig_10366
contig_19018	contig_11996	contig_26664	contig_10379
contig_19041	contig_11997	contig_26709	contig_10432
contig_19047	contig_12002	contig_26809	contig_10442
contig_19059	contig_12009	contig_26823	contig_10524
contig_19068	contig_12016	contig_27011	contig_10653
contig_19072	contig_12020	contig_2703	contig_10672
contig_19118	contig_12027	contig_27167	contig_10704
contig_19193	contig_12031	contig_27225	contig_10724
contig_19196	contig_12038	contig_2725	contig_10741
contig_19203	contig_12047	contig_27287	contig_10772
contig_19214	contig_12051	contig_2733	contig_10814
contig_19215	contig_12055	contig_27479	contig_10839
contig_19255	contig_12077	contig_27676	contig_10847
contig_19269	contig_12083	contig_27776	contig_10972
contig_19290	contig_12092	contig_2781	contig_11014
contig_19302	contig_12104	contig_2784	contig_11023
contig_19314	contig_12106	contig_27855	contig_11067
contig_19333	contig_12109	contig_27924	contig_11089
contig_19334	contig_12131	contig_27974	contig_11407
contig_19376	contig_12132	contig_2801	contig_11430
contig_19405	contig_12135	contig_2805	contig_11520
contig_19434	contig_12149	contig_28051	contig_11545
contig_19437	contig_12152	contig_28066	contig_11715
contig_19450	contig_12164	contig_28088	contig_11794
contig_19494	contig_12170	contig_28147	contig_11875
contig_19502	contig_12172	contig_28157	contig_11879
contig_19512	contig_12173	contig_28164	contig_11887
contig_19586	contig_12177	contig_28367	contig_11946
contig_19636	contig_12185	contig_28469	contig_11983
contig_19667	contig_12186	contig_28501	contig_11985
contig_19719	contig_12189	contig_2854	contig_11990
contig_19766	contig_12198	contig_28561	contig_11992
contig_19816	contig_12200	contig_28635	contig_11996
contig_19824	contig_12204	contig_28714	contig_12009
contig_19828	contig_12206	contig_28916	contig_12038
contig_19936	contig_12207	contig_2902	contig_12047
contig_19939	contig_12210	contig_29059	contig_12072
contig_19946	contig_12214	contig_29072	contig_12074
contig_19973	contig_12215	contig_2910	contig_12076
contig_20042	contig_12226	contig_29152	contig_12077
contig_20049	contig_12229	contig_29157	contig_12086
contig_20158	contig_12239	contig_2925	contig_12093
contig_20210	contig_12240	contig_29298	contig_12111
contig_20377	contig_12254	contig_29427	contig_12114
contig_20383	contig_12256	contig_29458	contig_12148
contig_20505	contig_12260	contig_29504	contig_12165
contig_20805	contig_12270	contig_29518	contig_12193
contig_20928	contig_12278	contig_29604	contig_12226
contig_20951	contig_12287	contig_29707	contig_12278
contig_21008	contig_12292	contig_2972	contig_12346
contig_21079	contig_12300	contig_29782	contig_12363
contig_21080	contig_12304	contig_29921	contig_12365
contig_21110	contig_12311	contig_30027	contig_12366
contig_21152	contig_12312	contig_30031	contig_12432
contig_21166	contig_12326	contig_30099	contig_12442
contig_21177	contig_12328	contig_30187	contig_12455
contig_21209	contig_12335	contig_30197	contig_12459
contig_21253	contig_12341	contig_30199	contig_12504
contig_21344	contig_12344	contig_30371	contig_12533
contig_21436	contig_12348	contig_30394	contig_12658
contig_21492	contig_12359	contig_30410	contig_12672
contig_21582	contig_12363	contig_3043	contig_12689
contig_21615	contig_12366	contig_30583	contig_12698
contig_21697	contig_12377	contig_30622	contig_12914
contig_21751	contig_12379	contig_30657	contig_12916
contig_21785	contig_12382	contig_30817	contig_12922
contig_21859	contig_12384	contig_3097	contig_12930
contig_21907	contig_12386	contig_30998	contig_12931
contig_21939	contig_12406	contig_31000	contig_12939
contig_22009	contig_12417	contig_31192	contig_12940
contig_22053	contig_12418	contig_31318	contig_12955
contig_22190	contig_12428	contig_31347	contig_12966
contig_22221	contig_12434	contig_31391	contig_12973
contig_22256	contig_12435	contig_31512	contig_13002
contig_22368	contig_12449	contig_31622	contig_13012
contig_22458	contig_12450	contig_31641	contig_13025
contig_22534	contig_12452	contig_31644	contig_13090
contig_22577	contig_12455	contig_31667	contig_13101
contig_22583	contig_12457	contig_31781	contig_13109
contig_22665	contig_12480	contig_31804	contig_13113
contig_22776	contig_12504	contig_31856	contig_13114
contig_22797	contig_12518	contig_31909	contig_13133
contig_22810	contig_12530	contig_31940	contig_13135
contig_22833	contig_12533	contig_32007	contig_13140
contig_22877	contig_12537	contig_32156	contig_13146
contig_22896	contig_12542	contig_3217	contig_13192
contig_22920	contig_12543	contig_3221	contig_13210
contig_22980	contig_12551	contig_32236	contig_13245
contig_23025	contig_12553	contig_32247	contig_13269
contig_23161	contig_12571	contig_3225	contig_13278
contig_23267	contig_12575	contig_32251	contig_13287
contig_23368	contig_12583	contig_32316	contig_13296
contig_23460	contig_12584	contig_32468	contig_13297
contig_23546	contig_12589	contig_32484	contig_13306
contig_23577	contig_12600	contig_32533	contig_13315
contig_23614	contig_12608	contig_32592	contig_13332
contig_23665	contig_12610	contig_3263	contig_13339
contig_23711	contig_12619	contig_32743	contig_13345
contig_23714	contig_12625	contig_32763	contig_13360
contig_23724	contig_12629	contig_32765	contig_13365
contig_23786	contig_12633	contig_32816	contig_13373
contig_23912	contig_12638	contig_32862	contig_13388
contig_23931	contig_12650	contig_32953	contig_13389
contig_23989	contig_12658	contig_32980	contig_13410
contig_24149	contig_12659	contig_33023	contig_13416
contig_24233	contig_12678	contig_3312	contig_13452
contig_24251	contig_12680	contig_33194	contig_13453
contig_24260	contig_12694	contig_33212	contig_13468
contig_24451	contig_12695	contig_33233	contig_13484
contig_24471	contig_12716	contig_33302	contig_13485
contig_24536	contig_12724	contig_3332	contig_13533
contig_24538	contig_12725	contig_33335	contig_13557
contig_24638	contig_12730	contig_33489	contig_13559
contig_24651	contig_12736	contig_3349	contig_13593
contig_24726	contig_12738	contig_33527	contig_13600
contig_24782	contig_12758	contig_33542	contig_13604
contig_24793	contig_12890	contig_3355	contig_13616
contig_24816	contig_12897	contig_33586	contig_13619
contig_24994	contig_12900	contig_3359	contig_13622
contig_24998	contig_12901	contig_3360	contig_13630
contig_25178	contig_12913	contig_33608	contig_13633
contig_25452	contig_12914	contig_33854	contig_13648
contig_25467	contig_12916	contig_33860	contig_13652
contig_25498	contig_12922	contig_33875	contig_13654
contig_25514	contig_12928	contig_3396	contig_13670
contig_25565	contig_12939	contig_34003	contig_13681
contig_25578	contig_12966	contig_34097	contig_13691
contig_25579	contig_12995	contig_3413	contig_13711
contig_25693	contig_13002	contig_34354	contig_13729
contig_25705	contig_13010	contig_34370	contig_13752
contig_25775	contig_13011	contig_34383	contig_13760
contig_25879	contig_13020	contig_34398	contig_13776
contig_25909	contig_13023	contig_34472	contig_13779
contig_26015	contig_13031	contig_34521	contig_13798
contig_26125	contig_13043	contig_3455	contig_13800
contig_26281	contig_13049	contig_34645	contig_13801
contig_26469	contig_13052	contig_34655	contig_13812
contig_26839	contig_13054	contig_3484	contig_13825
contig_26941	contig_13056	contig_3495	contig_13836
contig_27119	contig_13061	contig_3501	contig_13842
contig_27156	contig_13063	contig_35171	contig_13845
contig_27186	contig_13079	contig_35325	contig_13847
contig_27228	contig_13085	contig_35379	contig_13848
contig_27329	contig_13090	contig_35453	contig_13851
contig_27370	contig_13109	contig_35469	contig_13855
contig_27411	contig_13128	contig_3549	contig_13871
contig_27462	contig_13140	contig_35518	contig_13911
contig_27560	contig_13232	contig_35572	contig_13937
contig_27651	contig_13235	contig_35598	contig_13958
contig_27686	contig_13241	contig_35623	contig_13971
contig_27855	contig_13245	contig_35644	contig_13972
contig_28072	contig_13257	contig_35783	contig_13982
contig_28111	contig_13269	contig_35896	contig_14034
contig_28122	contig_13287	contig_36092	contig_14044
contig_28157	contig_13294	contig_36266	contig_14053
contig_28160	contig_13306	contig_36292	contig_14068
contig_28286	contig_13315	contig_3635	contig_14070
contig_28297	contig_13319	contig_36373	contig_14086
contig_28314	contig_13328	contig_36401	contig_14100
contig_28336	contig_13332	contig_3642	contig_14106
contig_28372	contig_13340	contig_36450	contig_14114
contig_28448	contig_13342	contig_36460	contig_14120
contig_28477	contig_13345	contig_36467	contig_14126
contig_28491	contig_13350	contig_36494	contig_14130
contig_28602	contig_13353	contig_36504	contig_14132
contig_28751	contig_13355	contig_36597	contig_14142
contig_28810	contig_13359	contig_36926	contig_14149
contig_28822	contig_13361	contig_36945	contig_14183
contig_28866	contig_13364	contig_37082	contig_14194
contig_28914	contig_13371	contig_3723	contig_14201
contig_28950	contig_13379	contig_37242	contig_14202
contig_28957	contig_13380	contig_37308	contig_14207
contig_28992	contig_13381	contig_37419	contig_14215
contig_29011	contig_13382	contig_37725	contig_14234
contig_29019	contig_13388	contig_37796	contig_14237
contig_29048	contig_13389	contig_3790	contig_14248
contig_29070	contig_13413	contig_38104	contig_14249
contig_29190	contig_13415	contig_38125	contig_14255
contig_29198	contig_13416	contig_38231	contig_14269
contig_29365	contig_13419	contig_3832	contig_14279
contig_29429	contig_13438	contig_38342	contig_14370
contig_29586	contig_13452	contig_38344	contig_14388
contig_29754	contig_13453	contig_38355	contig_14436
contig_29787	contig_13454	contig_38364	contig_14444
contig_29794	contig_13480	contig_38372	contig_14539
contig_29831	contig_13484	contig_3840	contig_14585
contig_29843	contig_13485	contig_3841	contig_14598
contig_29893	contig_13492	contig_38432	contig_14600
contig_30067	contig_13500	contig_38466	contig_14606
contig_30072	contig_13516	contig_38528	contig_14609
contig_30080	contig_13531	contig_38586	contig_14614
contig_30118	contig_13578	contig_38632	contig_14630
contig_30134	contig_13610	contig_3868	contig_14633
contig_30201	contig_13619	contig_38718	contig_14657
contig_30205	contig_13630	contig_38724	contig_14663
contig_30206	contig_13633	contig_38762	contig_14706
contig_30265	contig_13635	contig_3877	contig_14708
contig_30397	contig_13646	contig_38792	contig_14719
contig_30408	contig_13648	contig_38994	contig_14730
contig_30444	contig_13650	contig_39086	contig_14742
contig_30577	contig_13652	contig_39194	contig_14747
contig_30599	contig_13654	contig_39352	contig_14759
contig_30673	contig_13658	contig_3949	contig_14781
contig_30739	contig_13670	contig_39647	contig_14785
contig_30881	contig_13677	contig_39704	contig_14816
contig_30884	contig_13681	contig_39765	contig_14818
contig_31030	contig_13691	contig_39812	contig_14867
contig_31076	contig_13711	contig_39900	contig_14878
contig_31145	contig_13729	contig_39913	contig_14890
contig_31154	contig_13743	contig_39915	contig_14915
contig_31488	contig_13744	contig_40211	contig_14920
contig_31492	contig_13756	contig_40433	contig_14925
contig_31546	contig_13760	contig_40599	contig_14926
contig_31686	contig_13764	contig_40656	contig_14936
contig_31718	contig_13777	contig_40829	contig_14938
contig_31738	contig_13781	contig_40988	contig_14955
contig_31789	contig_13801	contig_41	contig_14966
contig_31871	contig_13804	contig_41041	contig_14970
contig_31894	contig_13805	contig_41084	contig_14982
contig_31932	contig_13812	contig_41147	contig_14990
contig_31988	contig_13817	contig_41308	contig_14993
contig_32054	contig_13819	contig_41338	contig_15018
contig_32154	contig_13824	contig_41348	contig_15043
contig_32160	contig_13836	contig_41531	contig_15067
contig_32162	contig_13842	contig_41546	contig_15070
contig_32238	contig_13847	contig_4163	contig_15075
contig_32331	contig_13849	contig_41636	contig_15098
contig_32335	contig_13851	contig_41674	contig_15131
contig_32379	contig_13855	contig_41689	contig_15134
contig_32595	contig_13866	contig_41808	contig_15153
contig_32680	contig_13918	contig_41890	contig_15154
contig_32717	contig_13931	contig_41924	contig_15196
contig_33007	contig_13943	contig_41999	contig_15198
contig_33071	contig_13946	contig_42043	contig_15218
contig_33090	contig_13972	contig_4207	contig_15236
contig_33098	contig_14002	contig_42083	contig_15260
contig_33151	contig_14023	contig_4215	contig_15261
contig_33239	contig_14027	contig_42205	contig_15277
contig_33282	contig_14044	contig_42211	contig_15326
contig_33289	contig_14046	contig_42299	contig_15343
contig_33326	contig_14053	contig_42307	contig_15356
contig_33347	contig_14099	contig_42320	contig_15377
contig_33431	contig_14106	contig_42327	contig_15386
contig_33451	contig_14116	contig_42391	contig_15394
contig_33453	contig_14120	contig_42393	contig_15430
contig_33472	contig_14130	contig_42400	contig_15435
contig_33474	contig_14142	contig_42415	contig_15440
contig_33562	contig_14149	contig_42433	contig_15486
contig_33637	contig_14150	contig_42452	contig_15543
contig_33700	contig_14152	contig_42510	contig_15559
contig_33812	contig_14156	contig_42537	contig_15561
contig_33912	contig_14191	contig_42540	contig_15562
contig_33985	contig_14194	contig_42608	contig_15573
contig_34067	contig_14217	contig_42730	contig_15598
contig_34212	contig_14225	contig_42747	contig_15640
contig_34264	contig_14234	contig_42775	contig_15642
contig_34268	contig_14237	contig_42834	contig_15645
contig_34380	contig_14255	contig_42862	contig_15646
contig_34480	contig_14257	contig_42935	contig_15660
contig_34487	contig_14263	contig_42966	contig_15664
contig_34571	contig_14269	contig_42983	contig_15670
contig_34601	contig_14272	contig_42985	contig_15672
contig_34660	contig_14279	contig_43161	contig_15674
contig_34718	contig_14297	contig_43234	contig_15711
contig_34721	contig_14305	contig_43250	contig_15712
contig_34771	contig_14327	contig_43251	contig_15763
contig_34772	contig_14333	contig_43283	contig_15805
contig_34797	contig_14335	contig_43299	contig_15837
contig_34840	contig_14338	contig_43309	contig_15853
contig_34915	contig_14344	contig_4340	contig_15860
contig_34958	contig_14348	contig_43581	contig_15911
contig_35021	contig_14351	contig_43648	contig_15964
contig_35073	contig_14353	contig_43688	contig_15987
contig_35187	contig_14358	contig_43709	contig_16023
contig_35263	contig_14361	contig_43740	contig_16024
contig_35321	contig_14363	contig_43752	contig_16052
contig_35324	contig_14388	contig_43767	contig_16091
contig_35387	contig_14403	contig_43807	contig_16133
contig_35398	contig_14423	contig_43847	contig_16146
contig_35574	contig_14436	contig_43849	contig_16190
contig_35619	contig_14437	contig_43854	contig_16216
contig_35711	contig_14444	contig_43884	contig_16223
contig_35825	contig_14448	contig_43933	contig_16239
contig_35826	contig_14459	contig_43938	contig_16263
contig_35832	contig_14473	contig_43964	contig_16268
contig_35862	contig_14478	contig_43991	contig_16274
contig_35885	contig_14496	contig_44023	contig_16305
contig_35922	contig_14516	contig_44132	contig_16311
contig_35944	contig_14518	contig_44135	contig_16343
contig_35997	contig_14526	contig_44152	contig_16364
contig_36061	contig_14528	contig_44157	contig_16397
contig_36103	contig_14557	contig_4417	contig_16401
contig_36106	contig_14570	contig_44171	contig_16402
contig_36126	contig_14584	contig_44229	contig_16436
contig_36333	contig_14600	contig_44247	contig_16444
contig_36347	contig_14606	contig_44329	contig_16455
contig_36482	contig_14607	contig_44342	contig_16458
contig_36498	contig_14614	contig_44363	contig_16468
contig_36512	contig_14615	contig_44375	contig_16474
contig_36529	contig_14647	contig_44376	contig_16531
contig_36542	contig_14701	contig_44382	contig_16536
contig_36553	contig_14706	contig_44407	contig_16545
contig_36591	contig_14719	contig_44453	contig_16577
contig_36741	contig_14742	contig_44460	contig_16593
contig_36870	contig_14747	contig_44471	contig_16597
contig_36888	contig_14759	contig_44492	contig_16615
contig_36928	contig_14781	contig_44500	contig_16635
contig_37096	contig_14785	contig_44506	contig_16675
contig_37163	contig_14790	contig_44513	contig_16686
contig_37231	contig_14802	contig_44517	contig_16693
contig_37347	contig_14806	contig_44537	contig_16713
contig_37363	contig_14837	contig_44556	contig_16736
contig_37460	contig_14867	contig_44583	contig_16744
contig_37488	contig_14895	contig_44588	contig_16749
contig_37551	contig_14922	contig_44593	contig_16750
contig_37563	contig_14925	contig_44643	contig_16783
contig_37600	contig_14926	contig_44652	contig_16793
contig_37602	contig_14936	contig_44668	contig_16798
contig_37603	contig_14948	contig_44716	contig_16803
contig_37653	contig_14958	contig_44750	contig_16819
contig_37656	contig_14966	contig_44760	contig_16835
contig_37755	contig_14970	contig_44783	contig_16849
contig_37835	contig_15007	contig_44787	contig_16859
contig_38134	contig_15019	contig_44789	contig_16915
contig_38161	contig_15035	contig_44926	contig_16919
contig_38216	contig_15043	contig_44969	contig_16932
contig_38320	contig_15052	contig_45079	contig_16934
contig_38326	contig_15070	contig_45084	contig_16939
contig_38343	contig_15073	contig_45212	contig_16942
contig_38379	contig_15075	contig_45236	contig_16958
contig_38449	contig_15100	contig_45240	contig_17009
contig_38461	contig_15154	contig_45274	contig_17014
contig_38496	contig_15168	contig_45287	contig_17018
contig_38562	contig_15180	contig_45333	contig_17041
contig_38757	contig_15196	contig_45355	contig_17067
contig_38779	contig_15261	contig_45417	contig_17071
contig_38799	contig_15298	contig_45443	contig_17133
contig_38885	contig_15308	contig_45447	contig_17151
contig_38920	contig_15336	contig_45545	contig_17152
contig_39099	contig_15443	contig_4555	contig_17174
contig_39156	contig_15483	contig_45552	contig_17187
contig_39334	contig_15517	contig_45580	contig_17188
contig_39345	contig_15559	contig_45585	contig_17190
contig_39368	contig_15562	contig_45671	contig_17191
contig_39375	contig_15642	contig_45686	contig_17194
contig_39378	contig_15645	contig_45703	contig_17213
contig_39536	contig_15660	contig_45774	contig_17220
contig_39578	contig_15672	contig_45811	contig_17232
contig_39599	contig_15687	contig_45835	contig_17237
contig_39661	contig_15705	contig_45883	contig_17269
contig_39725	contig_15712	contig_45898	contig_17282
contig_39778	contig_15722	contig_45943	contig_17284
contig_39787	contig_15735	contig_45954	contig_17292
contig_39880	contig_15786	contig_45959	contig_17299
contig_40211	contig_15805	contig_45962	contig_17321
contig_40221	contig_15853	contig_45974	contig_17322
contig_40532	contig_15870	contig_45999	contig_17358
contig_40583	contig_15945	contig_46000	contig_17365
contig_40637	contig_15949	contig_46007	contig_17381
contig_40676	contig_15987	contig_46027	contig_17398
contig_40762	contig_16003	contig_46036	contig_17403
contig_40803	contig_16020	contig_46077	contig_17411
contig_40832	contig_16023	contig_46078	contig_17414
contig_40961	contig_16133	contig_46093	contig_17425
contig_41101	contig_16146	contig_46138	contig_17442
contig_41210	contig_16190	contig_46191	contig_17456
contig_41212	contig_16195	contig_46192	contig_17457
contig_41250	contig_16196	contig_46281	contig_17477
contig_41279	contig_16197	contig_46323	contig_17503
contig_41385	contig_16206	contig_46324	contig_17518
contig_41420	contig_16210	contig_46442	contig_17519
contig_41482	contig_16211	contig_46464	contig_17520
contig_41628	contig_16214	contig_46511	contig_17551
contig_41648	contig_16219	contig_46524	contig_17556
contig_41731	contig_16225	contig_46528	contig_17558
contig_41784	contig_16239	contig_46554	contig_17561
contig_41840	contig_16246	contig_46563	contig_17582
contig_41857	contig_16263	contig_46575	contig_17584
contig_41934	contig_16269	contig_46801	contig_17589
contig_41977	contig_16273	contig_46915	contig_17605
contig_42025	contig_16274	contig_46949	contig_17616
contig_42046	contig_16276	contig_46951	contig_17672
contig_42073	contig_16305	contig_47047	contig_17688
contig_42094	contig_16343	contig_47093	contig_17691
contig_42098	contig_16351	contig_47095	contig_17699
contig_42118	contig_16397	contig_47118	contig_17708
contig_42135	contig_16402	contig_47164	contig_17721
contig_42203	contig_16436	contig_47202	contig_17731
contig_42328	contig_16444	contig_47210	contig_17760
contig_42498	contig_16458	contig_47266	contig_17767
contig_42507	contig_16492	contig_47336	contig_17768
contig_42557	contig_16501	contig_47395	contig_17772
contig_42584	contig_16505	contig_47407	contig_17856
contig_42637	contig_16528	contig_47511	contig_17869
contig_42790	contig_16531	contig_47564	contig_17910
contig_42792	contig_16536	contig_47629	contig_17947
contig_42797	contig_16549	contig_47778	contig_17955
contig_42809	contig_16555	contig_47787	contig_17958
contig_42816	contig_16570	contig_47929	contig_17968
contig_42826	contig_16577	contig_48000	contig_17976
contig_42839	contig_16592	contig_48034	contig_17986
contig_42881	contig_16594	contig_48106	contig_17990
contig_42898	contig_16603	contig_48110	contig_17993
contig_42916	contig_16611	contig_48115	contig_17995
contig_42945	contig_16652	contig_48270	contig_17998
contig_42996	contig_16657	contig_48352	contig_18001
contig_43004	contig_16675	contig_48387	contig_18015
contig_43016	contig_16682	contig_48538	contig_18028
contig_43055	contig_16711	contig_4865	contig_18063
contig_43082	contig_16713	contig_48703	contig_18064
contig_43091	contig_16739	contig_48709	contig_18087
contig_43111	contig_16740	contig_48737	contig_18091
contig_43131	contig_16744	contig_48819	contig_18092
contig_43180	contig_16749	contig_48874	contig_18097
contig_43234	contig_16750	contig_48928	contig_18103
contig_43235	contig_16778	contig_48944	contig_18107
contig_43249	contig_16793	contig_48981	contig_18131
contig_43287	contig_16798	contig_48988	contig_18134
contig_43317	contig_16803	contig_49122	contig_18142
contig_43363	contig_16809	contig_49234	contig_18179
contig_43368	contig_16827	contig_49259	contig_18184
contig_43424	contig_16835	contig_49267	contig_18185
contig_43449	contig_16858	contig_49315	contig_18200
contig_43455	contig_16889	contig_49319	contig_18214
contig_43473	contig_16928	contig_4936	contig_18240
contig_43555	contig_16934	contig_49376	contig_18246
contig_43572	contig_16939	contig_49550	contig_18256
contig_43629	contig_16958	contig_49653	contig_18288
contig_43637	contig_16973	contig_49668	contig_18293
contig_43638	contig_16992	contig_49676	contig_18314
contig_43693	contig_17007	contig_49783	contig_18336
contig_43702	contig_17018	contig_49842	contig_18359
contig_43710	contig_17041	contig_49853	contig_18361
contig_43738	contig_17067	contig_4991	contig_18384
contig_43743	contig_17152	contig_49911	contig_18399
contig_43785	contig_17154	contig_49923	contig_18424
contig_43879	contig_17174	contig_49934	contig_18466
contig_43933	contig_17175	contig_50078	contig_18495
contig_44042	contig_17182	contig_50092	contig_18501
contig_44051	contig_17187	contig_50518	contig_18510
contig_44117	contig_17190	contig_50562	contig_18527
contig_44148	contig_17191	contig_50709	contig_18529
contig_44209	contig_17220	contig_50759	contig_18552
contig_44238	contig_17230	contig_50775	contig_18556
contig_44240	contig_17237	contig_50811	contig_18581
contig_44302	contig_17245	contig_50886	contig_18587
contig_44316	contig_17269	contig_50897	contig_18610
contig_44336	contig_17282	contig_51183	contig_18625
contig_44377	contig_17284	contig_51186	contig_18630
contig_44427	contig_17314	contig_51210	contig_18646
contig_44440	contig_17320	contig_51387	contig_18657
contig_44514	contig_17322	contig_51468	contig_18664
contig_44581	contig_17365	contig_51482	contig_18671
contig_44671	contig_17414	contig_5154	contig_18703
contig_44674	contig_17422	contig_5174	contig_18723
contig_44692	contig_17439	contig_51781	contig_18736
contig_44704	contig_17442	contig_51854	contig_18758
contig_44726	contig_17480	contig_51905	contig_18772
contig_44740	contig_17504	contig_51940	contig_18798
contig_44804	contig_17520	contig_51982	contig_18815
contig_44867	contig_17536	contig_52395	contig_18840
contig_44944	contig_17551	contig_52456	contig_18846
contig_44966	contig_17558	contig_52546	contig_18909
contig_45036	contig_17562	contig_52779	contig_18913
contig_45060	contig_17584	contig_52925	contig_18937
contig_45078	contig_17605	contig_52969	contig_18943
contig_45101	contig_17615	contig_53019	contig_18955
contig_45126	contig_17616	contig_53214	contig_18966
contig_45156	contig_17621	contig_53217	contig_18978
contig_45161	contig_17672	contig_53286	contig_18992
contig_45231	contig_17684	contig_5344	contig_19000
contig_45301	contig_17731	contig_53537	contig_19018
contig_45379	contig_17760	contig_5356	contig_19041
contig_45417	contig_17767	contig_53919	contig_19042
contig_45425	contig_17768	contig_53999	contig_19047
contig_45435	contig_17772	contig_54239	contig_19059
contig_45439	contig_17774	contig_54489	contig_19066
contig_45497	contig_17830	contig_54669	contig_19068
contig_45536	contig_17857	contig_54734	contig_19077
contig_45540	contig_17869	contig_54889	contig_19088
contig_45548	contig_17947	contig_54900	contig_19146
contig_45571	contig_17958	contig_5492	contig_19196
contig_45586	contig_17990	contig_54935	contig_19203
contig_45687	contig_17993	contig_55106	contig_19215
contig_45707	contig_17998	contig_55431	contig_19216
contig_45737	contig_18001	contig_55462	contig_19222
contig_45797	contig_18015	contig_55522	contig_19237
contig_45809	contig_18103	contig_55554	contig_19241
contig_45826	contig_18116	contig_55566	contig_19251
contig_45874	contig_18142	contig_55739	contig_19259
contig_45903	contig_18160	contig_55785	contig_19262
contig_45936	contig_18185	contig_55799	contig_19290
contig_46020	contig_18214	contig_55826	contig_19291
contig_46032	contig_18335	contig_5596	contig_19292
contig_46052	contig_18337	contig_56049	contig_19302
contig_46101	contig_18361	contig_56117	contig_19303
contig_46171	contig_18377	contig_56121	contig_19307
contig_46220	contig_18384	contig_56197	contig_19313
contig_46302	contig_18424	contig_56207	contig_19376
contig_46335	contig_18430	contig_5626	contig_19406
contig_46399	contig_18436	contig_56424	contig_19410
contig_46451	contig_18466	contig_56450	contig_19437
contig_46514	contig_18482	contig_56507	contig_19466
contig_46570	contig_18487	contig_56515	contig_19504
contig_46588	contig_18495	contig_5653	contig_19508
contig_46608	contig_18501	contig_56621	contig_19512
contig_46641	contig_18510	contig_56683	contig_19529
contig_46666	contig_18521	contig_56700	contig_19538
contig_46699	contig_18527	contig_56908	contig_19567
contig_46728	contig_18547	contig_56938	contig_19623
contig_46746	contig_18579	contig_57074	contig_19636
contig_46770	contig_18587	contig_57193	contig_19667
contig_46837	contig_18625	contig_57200	contig_19685
contig_46862	contig_18646	contig_57353	contig_19690
contig_46863	contig_18663	contig_57437	contig_19692
contig_46891	contig_18688	contig_57480	contig_19719
contig_46901	contig_18700	contig_5760	contig_19766
contig_46907	contig_18703	contig_5783	contig_19776
contig_46913	contig_18708	contig_57860	contig_19789
contig_46917	contig_18723	contig_57894	contig_19816
contig_46964	contig_18737	contig_57897	contig_19824
contig_46965	contig_18747	contig_57932	contig_19828
contig_47042	contig_18772	contig_58042	contig_19837
contig_47043	contig_18778	contig_5807	contig_19842
contig_47081	contig_18780	contig_58102	contig_19844
contig_47082	contig_18781	contig_58274	contig_19856
contig_47101	contig_18788	contig_58325	contig_19859
contig_47103	contig_18798	contig_58371	contig_19887
contig_47135	contig_18810	contig_58388	contig_19894
contig_47137	contig_18815	contig_58407	contig_19901
contig_47168	contig_18829	contig_5841	contig_19936
contig_47183	contig_18858	contig_5853	contig_19938
contig_47186	contig_18892	contig_58597	contig_19960
contig_47210	contig_18933	contig_58617	contig_19980
contig_47226	contig_18955	contig_58672	contig_19982
contig_47235	contig_18966	contig_58816	contig_19999
contig_47280	contig_18976	contig_58961	contig_20003
contig_47312	contig_18992	contig_59056	contig_20004
contig_47369	contig_19010	contig_59098	contig_20042
contig_47381	contig_19029	contig_59190	contig_20049
contig_47451	contig_19042	contig_5925	contig_20096
contig_47545	contig_19077	contig_59384	contig_20116
contig_47577	contig_19081	contig_595	contig_20145
contig_47594	contig_19082	contig_5950	contig_20158
contig_47657	contig_19119	contig_59573	contig_20201
contig_47708	contig_19124	contig_59748	contig_20230
contig_47741	contig_19222	contig_59793	contig_20289
contig_47815	contig_19245	contig_59810	contig_20330
contig_47855	contig_19259	contig_59828	contig_20350
contig_47912	contig_19262	contig_59903	contig_20377
contig_47914	contig_19283	contig_5995	contig_20383
contig_47928	contig_19303	contig_59987	contig_20446
contig_47971	contig_19371	contig_59992	contig_20461
contig_47993	contig_19406	contig_60003	contig_20487
contig_48104	contig_19410	contig_60010	contig_20505
contig_48125	contig_19433	contig_60038	contig_20510
contig_48133	contig_19486	contig_6007	contig_20533
contig_48156	contig_19508	contig_60087	contig_20537
contig_48186	contig_19529	contig_60092	contig_20552
contig_48200	contig_19538	contig_60115	contig_20620
contig_48223	contig_19563	contig_60131	contig_20637
contig_48224	contig_19690	contig_60145	contig_20711
contig_48230	contig_19692	contig_6015	contig_20747
contig_48250	contig_19771	contig_60165	contig_20867
contig_48273	contig_19789	contig_60166	contig_20928
contig_48317	contig_19842	contig_60236	contig_20979
contig_48322	contig_19844	contig_60243	contig_20996
contig_48351	contig_19859	contig_60254	contig_21008
contig_48368	contig_19887	contig_60326	contig_21088
contig_48379	contig_19894	contig_6033	contig_21166
contig_48429	contig_19912	contig_60339	contig_21177
contig_48456	contig_19938	contig_60348	contig_21253
contig_48464	contig_19960	contig_6036	contig_21365
contig_48473	contig_19998	contig_60361	contig_21403
contig_48499	contig_20003	contig_60378	contig_21439
contig_48566	contig_20116	contig_60409	contig_21507
contig_48616	contig_20130	contig_60429	contig_21582
contig_48620	contig_20193	contig_60514	contig_21604
contig_48623	contig_20371	contig_60530	contig_21612
contig_48652	contig_20389	contig_60596	contig_21780
contig_48699	contig_20446	contig_60603	contig_21785
contig_48700	contig_20561	contig_60605	contig_21796
contig_48706	contig_20711	contig_60638	contig_21853
contig_48785	contig_20895	contig_60714	contig_21856
contig_48805	contig_21507	contig_60973	contig_21881
contig_48823	contig_21780	contig_61092	contig_21907
contig_48885	contig_21806	contig_61121	contig_21932
contig_48898	contig_21853	contig_61128	contig_21939
contig_48919	contig_22046	contig_61176	contig_22009
contig_48935	contig_22061	contig_61193	contig_22046
contig_48967	contig_22104	contig_61260	contig_22104
contig_48995	contig_22255	contig_61261	contig_22138
contig_49013	contig_22271	contig_61281	contig_22190
contig_49089	contig_22291	contig_61321	contig_22247
contig_49182	contig_22366	contig_61329	contig_22248
contig_49212	contig_22367	contig_6137	contig_22255
contig_49262	contig_22405	contig_61371	contig_22256
contig_49331	contig_22445	contig_61392	contig_22271
contig_49353	contig_22471	contig_61401	contig_22291
contig_49360	contig_22721	contig_61404	contig_22345
contig_49364	contig_22784	contig_61453	contig_22366
contig_49400	contig_22824	contig_61487	contig_22367
contig_49442	contig_23016	contig_61576	contig_22368
contig_49467	contig_23519	contig_61694	contig_22385
contig_49472	contig_23528	contig_61790	contig_22405
contig_49504	contig_23645	contig_61792	contig_22417
contig_49511	contig_23660	contig_61824	contig_22445
contig_49586	contig_23887	contig_61854	contig_22458
contig_49587	contig_23954	contig_61872	contig_22577
contig_49621	contig_23979	contig_61900	contig_22583
contig_49624	contig_24033	contig_61968	contig_22665
contig_49653	contig_24064	contig_62006	contig_22695
contig_49670	contig_24166	contig_62007	contig_22721
contig_49682	contig_24429	contig_62030	contig_22776
contig_49710	contig_24583	contig_6204	contig_22784
contig_49734	contig_24938	contig_62040	contig_22810
contig_49782	contig_25052	contig_62087	contig_22824
contig_49788	contig_25189	contig_62088	contig_22833
contig_49798	contig_25218	contig_6209	contig_22896
contig_49829	contig_25278	contig_62091	contig_22911
contig_49845	contig_25311	contig_62135	contig_22913
contig_49851	contig_25317	contig_62209	contig_22920
contig_49884	contig_25577	contig_62230	contig_23016
contig_49887	contig_25591	contig_62255	contig_23025
contig_49952	contig_25611	contig_62317	contig_23177
contig_49960	contig_25636	contig_62344	contig_23267
contig_49977	contig_25839	contig_62397	contig_23368
contig_49979	contig_25915	contig_62466	contig_23519
contig_50013	contig_26268	contig_62473	contig_23528
contig_50029	contig_26321	contig_62474	contig_23645
contig_50030	contig_26530	contig_62498	contig_23660
contig_50032	contig_26561	contig_6250	contig_23665
contig_50040	contig_26592	contig_6253	contig_23666
contig_50056	contig_26750	contig_62560	contig_23711
contig_50078	contig_26782	contig_6259	contig_23714
contig_50218	contig_27162	contig_62657	contig_23760
contig_50224	contig_27277	contig_62682	contig_23912
contig_50231	contig_27610	contig_62725	contig_23931
contig_50239	contig_27612	contig_62744	contig_23954
contig_50258	contig_27882	contig_62808	contig_23979
contig_50260	contig_28033	contig_62859	contig_23989
contig_50272	contig_28217	contig_62867	contig_24033
contig_50298	contig_28432	contig_62890	contig_24064
contig_50301	contig_28444	contig_62898	contig_24071
contig_50351	contig_28733	contig_62955	contig_24149
contig_50393	contig_28740	contig_62959	contig_24216
contig_50398	contig_28902	contig_62967	contig_24260
contig_50412	contig_29224	contig_62990	contig_24429
contig_50428	contig_29362	contig_63027	contig_24451
contig_50436	contig_29375	contig_63052	contig_24536
contig_50439	contig_29446	contig_63074	contig_24635
contig_50469	contig_29479	contig_63140	contig_24638
contig_50480	contig_29583	contig_63316	contig_24681
contig_50490	contig_29684	contig_63327	contig_24724
contig_50511	contig_29804	contig_63364	contig_24796
contig_50520	contig_30049	contig_63522	contig_24816
contig_50613	contig_30110	contig_63917	contig_24874
contig_50623	contig_30235	contig_6396	contig_24925
contig_50628	contig_30310	contig_64006	contig_24938
contig_50663	contig_30389	contig_6402	contig_24963
contig_50691	contig_30840	contig_64035	contig_25037
contig_50701	contig_31068	contig_64093	contig_25052
contig_50710	contig_31100	contig_64165	contig_25075
contig_50732	contig_31138	contig_6419	contig_25137
contig_50742	contig_31497	contig_64245	contig_25138
contig_50807	contig_31636	contig_6428	contig_25189
contig_50819	contig_31849	contig_64572	contig_25194
contig_50826	contig_32075	contig_64617	contig_25218
contig_50851	contig_32448	contig_64623	contig_25247
contig_50878	contig_32506	contig_64679	contig_25278
contig_50925	contig_32768	contig_64790	contig_25311
contig_50926	contig_32782	contig_64821	contig_25335
contig_50982	contig_33023	contig_64866	contig_25467
contig_51011	contig_33048	contig_6489	contig_25498
contig_51032	contig_33101	contig_6491	contig_25514
contig_51050	contig_33699	contig_65004	contig_25532
contig_51066	contig_34168	contig_65006	contig_25565
contig_51082	contig_34175	contig_6502	contig_25579
contig_51130	contig_34300	contig_65124	contig_25616
contig_51162	contig_34532	contig_65199	contig_25636
contig_51163	contig_34589	contig_65274	contig_25658
contig_51177	contig_34680	contig_6543	contig_25661
contig_51197	contig_34802	contig_65534	contig_25705
contig_51202	contig_35173	contig_65606	contig_25751
contig_51210	contig_35264	contig_65746	contig_25775
contig_51227	contig_35465	contig_65782	contig_25797
contig_51234	contig_35490	contig_65892	contig_25839
contig_51260	contig_35744	contig_65961	contig_25915
contig_51265	contig_35807	contig_66103	contig_25923
contig_51273	contig_36191	contig_66125	contig_26015
contig_51284	contig_36245	contig_6628	contig_26016
contig_51285	contig_36388	contig_66291	contig_26092
contig_51291	contig_36504	contig_66311	contig_26125
contig_51303	contig_36527	contig_66315	contig_26218
contig_51311	contig_36543	contig_66369	contig_26321
contig_51330	contig_36576	contig_66675	contig_26361
contig_51332	contig_36920	contig_66676	contig_26397
contig_51392	contig_37074	contig_6691	contig_26414
contig_51422	contig_37226	contig_6796	contig_26469
contig_51433	contig_37491	contig_6870	contig_26477
contig_51436	contig_37761	contig_6874	contig_26530
contig_51437	contig_37893	contig_6876	contig_26561
contig_51451	contig_37911	contig_6907	contig_26742
contig_51518	contig_38143	contig_6921	contig_26750
contig_51586	contig_38208	contig_6981	contig_26839
contig_51596	contig_38269	contig_7339	contig_26881
contig_51631	contig_38359	contig_7439	contig_26941
contig_51645	contig_38650	contig_7755	contig_26952
contig_51647	contig_38750	contig_783	contig_26958
contig_51744	contig_38765	contig_8044	contig_27004
contig_51751	contig_38935	contig_8064	contig_27127
contig_51769	contig_39006	contig_8099	contig_27162
contig_51814	contig_39043	contig_8252	contig_27186
contig_51820	contig_39111	contig_8265	contig_27250
contig_51888	contig_39177	contig_8377	contig_27277
contig_51953	contig_39206	contig_8571	contig_27309
contig_51960	contig_39219	contig_8577	contig_27316
contig_51987	contig_39245	contig_8653	contig_27329
contig_52004	contig_39278	contig_8744	contig_27411
contig_52030	contig_39300	contig_8766	contig_27461
contig_52050	contig_39422	contig_889	contig_27651
contig_52071	contig_39561	contig_8909	contig_27795
contig_52111	contig_39818	contig_9151	contig_27882
contig_52118	contig_40502	contig_9381	contig_28122
contig_52146	contig_40538	contig_9430	contig_28275
contig_52153	contig_40619	contig_9479	contig_28297
contig_52157	contig_40778	contig_9501	contig_28314
contig_52207	contig_41030	contig_9526	contig_28372
contig_52211	contig_41058	contig_9986	contig_28432
contig_52245	contig_41144		contig_28444
contig_52291	contig_41259		contig_28477
contig_52305	contig_41263		contig_28602
contig_52344	contig_41320		contig_28609
contig_52351	contig_41386		contig_28709
contig_52360	contig_41629		contig_28810
contig_52364	contig_41631		contig_28822
contig_52390	contig_41637		contig_28888
contig_52419	contig_41848		contig_28902
contig_52422	contig_41874		contig_28914
contig_52439	contig_41996		contig_28948
contig_52441	contig_42013		contig_28950
contig_52480	contig_42041		contig_28992
contig_52516	contig_42067		contig_29011
contig_52528	contig_42074		contig_29019
contig_52533	contig_42081		contig_29021
contig_52576	contig_42083		contig_29048
contig_52603	contig_42091		contig_29070
contig_52625	contig_42093		contig_29179
contig_52707	contig_42103		contig_29190
contig_52712	contig_42109		contig_29198
contig_52855	contig_42115		contig_29224
contig_52958	contig_42121		contig_29292
contig_52999	contig_42127		contig_29362
contig_53016	contig_42138		contig_29365
contig_53061	contig_42144		contig_29375
contig_53128	contig_42150		contig_29446
contig_53142	contig_42153		contig_29479
contig_53148	contig_42161		contig_29482
contig_53152	contig_42163		contig_29626
contig_53184	contig_42166		contig_29684
contig_53230	contig_42181		contig_29787
contig_53259	contig_42185		contig_29795
contig_53261	contig_42196		contig_29804
contig_53266	contig_42212		contig_29843
contig_53274	contig_42218		contig_29845
contig_53289	contig_42220		contig_29982
contig_53292	contig_42228		contig_30067
contig_53374	contig_42235		contig_30080
contig_53378	contig_42242		contig_30088
contig_53414	contig_42248		contig_30110
contig_53483	contig_42255		contig_30118
contig_53488	contig_42271		contig_30134
contig_53500	contig_42284		contig_30163
contig_53537	contig_42286		contig_30201
contig_53566	contig_42289		contig_30205
contig_53569	contig_42302		contig_30206
contig_53591	contig_42303		contig_30276
contig_53611	contig_42306		contig_30310
contig_53612	contig_42319		contig_30353
contig_53618	contig_42323		contig_30377
contig_53632	contig_42325		contig_30389
contig_53657	contig_42334		contig_30413
contig_53666	contig_42335		contig_30425
contig_53690	contig_42338		contig_30509
contig_53713	contig_42341		contig_30517
contig_53740	contig_42347		contig_30646
contig_53776	contig_42351		contig_30697
contig_53801	contig_42359		contig_30736
contig_53873	contig_42367		contig_30739
contig_53890	contig_42382		contig_30840
contig_53910	contig_42384		contig_30881
contig_53921	contig_42385		contig_30884
contig_53933	contig_42387		contig_30885
contig_53988	contig_42391		contig_31030
contig_54001	contig_42397		contig_31068
contig_54019	contig_42404		contig_31100
contig_54026	contig_42409		contig_31138
contig_54032	contig_42445		contig_31145
contig_54038	contig_42448		contig_31206
contig_54056	contig_42462		contig_31218
contig_54115	contig_42469		contig_31339
contig_54126	contig_42516		contig_31527
contig_54138	contig_42518		contig_31546
contig_54176	contig_42522		contig_31601
contig_54193	contig_42526		contig_31636
contig_54211	contig_42534		contig_31656
contig_54225	contig_42545		contig_31686
contig_54298	contig_42548		contig_31692
contig_54303	contig_42555		contig_31718
contig_54319	contig_42577		contig_31738
contig_54338	contig_42591		contig_31804
contig_54341	contig_42596		contig_31849
contig_54348	contig_42600		contig_31863
contig_54363	contig_42613		contig_31894
contig_54364	contig_42620		contig_31899
contig_54371	contig_42630		contig_31901
contig_54382	contig_42654		contig_31932
contig_54460	contig_42659		contig_31988
contig_54468	contig_42663		contig_32054
contig_54491	contig_42686		contig_32075
contig_54504	contig_42698		contig_32136
contig_54518	contig_42718		contig_32160
contig_54519	contig_42720		contig_32189
contig_54531	contig_42725		contig_32257
contig_54548	contig_42731		contig_32335
contig_54568	contig_42734		contig_32379
contig_54598	contig_42771		contig_32435
contig_54605	contig_42801		contig_32465
contig_54626	contig_42815		contig_32506
contig_54712	contig_42829		contig_32595
contig_54742	contig_42837		contig_32680
contig_54800	contig_42871		contig_32774
contig_54819	contig_42897		contig_32782
contig_54865	contig_42915		contig_32799
contig_54905	contig_42941		contig_32870
contig_54917	contig_42972		contig_32880
contig_54953	contig_42991		contig_32882
contig_54984	contig_43054		contig_32958
contig_55090	contig_43060		contig_33007
contig_55105	contig_43072		contig_33048
contig_55109	contig_43087		contig_33071
contig_55112	contig_43092		contig_33090
contig_55116	contig_43106		contig_33098
contig_55142	contig_43110		contig_33112
contig_55186	contig_43167		contig_33152
contig_55208	contig_43181		contig_33209
contig_55259	contig_43241		contig_33220
contig_55288	contig_43352		contig_33264
contig_55453	contig_43356		contig_33347
contig_55494	contig_43393		contig_33357
contig_55503	contig_43399		contig_33431
contig_55576	contig_43409		contig_33451
contig_55609	contig_43420		contig_33562
contig_55651	contig_43443		contig_33615
contig_55672	contig_43456		contig_33643
contig_55678	contig_43464		contig_33700
contig_55719	contig_43475		contig_33736
contig_55733	contig_43506		contig_33762
contig_55774	contig_43510		contig_33812
contig_55802	contig_43547		contig_33816
contig_55834	contig_43550		contig_33852
contig_55888	contig_43552		contig_33876
contig_55909	contig_43559		contig_33985
contig_55925	contig_43560		contig_33991
contig_55961	contig_43569		contig_34044
contig_56030	contig_43580		contig_34067
contig_56055	contig_43583		contig_34106
contig_56056	contig_43598		contig_34156
contig_56085	contig_43613		contig_34168
contig_56103	contig_43685		contig_34175
contig_56206	contig_43707		contig_34198
contig_56217	contig_43715		contig_34212
contig_56238	contig_43723		contig_34226
contig_56285	contig_43732		contig_34264
contig_56290	contig_43751		contig_34268
contig_56307	contig_43759		contig_34368
contig_56311	contig_43774		contig_34380
contig_56341	contig_43775		contig_34409
contig_56394	contig_43824		contig_34411
contig_56490	contig_43834		contig_34465
contig_56531	contig_43880		contig_34467
contig_56596	contig_43883		contig_34571
contig_56600	contig_43893		contig_34589
contig_56612	contig_43898		contig_34601
contig_56616	contig_43904		contig_34660
contig_56630	contig_43908		contig_34680
contig_56632	contig_43912		contig_34695
contig_56656	contig_43927		contig_34718
contig_56689	contig_43945		contig_34721
contig_56709	contig_43957		contig_34840
contig_56746	contig_43966		contig_34850
contig_56752	contig_43972		contig_34915
contig_56755	contig_43984		contig_34958
contig_56759	contig_43988		contig_34971
contig_56781	contig_44008		contig_34980
contig_56824	contig_44010		contig_35021
contig_56848	contig_44026		contig_35053
contig_56849	contig_44079		contig_35118
contig_56860	contig_44083		contig_35173
contig_56861	contig_44084		contig_35181
contig_56946	contig_44086		contig_35263
contig_56960	contig_44106		contig_35264
contig_56968	contig_44107		contig_35289
contig_56974	contig_44124		contig_35296
contig_56992	contig_44129		contig_35321
contig_57001	contig_44131		contig_35398
contig_57075	contig_44134		contig_35494
contig_57112	contig_44144		contig_35496
contig_57121	contig_44159		contig_35511
contig_57237	contig_44174		contig_35574
contig_57240	contig_44188		contig_35711
contig_57301	contig_44214		contig_35744
contig_57310	contig_44218		contig_35826
contig_57321	contig_44227		contig_35832
contig_57328	contig_44248		contig_35851
contig_57342	contig_44257		contig_35859
contig_57358	contig_44284		contig_35885
contig_57361	contig_44288		contig_35922
contig_57369	contig_44289		contig_35947
contig_57379	contig_44310		contig_35957
contig_57412	contig_44347		contig_35997
contig_57479	contig_44357		contig_36103
contig_57495	contig_44365		contig_36106
contig_57526	contig_44367		contig_36126
contig_57528	contig_44373		contig_36191
contig_57530	contig_44385		contig_36219
contig_57549	contig_44390		contig_36315
contig_57564	contig_44411		contig_36366
contig_57612	contig_44424		contig_36388
contig_57696	contig_44425		contig_36406
contig_57821	contig_44431		contig_36412
contig_57890	contig_44465		contig_36498
contig_57930	contig_44467		contig_36507
contig_58006	contig_44472		contig_36512
contig_58016	contig_44473		contig_36542
contig_58047	contig_44501		contig_36543
contig_58104	contig_44510		contig_36591
contig_58158	contig_44517		contig_36641
contig_58174	contig_44519		contig_36653
contig_58186	contig_44528		contig_36712
contig_58280	contig_44534		contig_36741
contig_58291	contig_44544		contig_36767
contig_58296	contig_44555		contig_36827
contig_58332	contig_44561		contig_36870
contig_58356	contig_44573		contig_36873
contig_58530	contig_44582		contig_36888
contig_58716	contig_44596		contig_36889
contig_58764	contig_44604		contig_36920
contig_58786	contig_44610		contig_36928
contig_58837	contig_44614		contig_36934
contig_59066	contig_44620		contig_37074
contig_59161	contig_44626		contig_37121
contig_59357	contig_44644		contig_37133
contig_59457	contig_44653		contig_37163
contig_59485	contig_44656		contig_37231
contig_59732	contig_44657		contig_37347
contig_59971	contig_44673		contig_37394
contig_59995	contig_44675		contig_37407
contig_60020	contig_44676		contig_37438
contig_60039	contig_44682		contig_37454
contig_60040	contig_44683		contig_37488
contig_60050	contig_44686		contig_37491
contig_60110	contig_44696		contig_37511
contig_60139	contig_44700		contig_37514
contig_60178	contig_44718		contig_37527
contig_60208	contig_44730		contig_37545
contig_60225	contig_44742		contig_37571
contig_60231	contig_44749		contig_37585
contig_60257	contig_44751		contig_37652
contig_60549	contig_44767		contig_37656
contig_60575	contig_44769		contig_37707
contig_60674	contig_44773		contig_37758
contig_60675	contig_44785		contig_37761
contig_60700	contig_44801		contig_37762
contig_60757	contig_44831		contig_37835
contig_60759	contig_44870		contig_37911
contig_60765	contig_44871		contig_37915
contig_60775	contig_44874		contig_37917
contig_60778	contig_44886		contig_37965
contig_60803	contig_44888		contig_38134
contig_60826	contig_44895		contig_38143
contig_60848	contig_44898		contig_38161
contig_60884	contig_44905		contig_38269
contig_60916	contig_44924		contig_38320
contig_60937	contig_44925		contig_38326
contig_60982	contig_44928		contig_38343
contig_61016	contig_44935		contig_38359
contig_61056	contig_44982		contig_38449
contig_61070	contig_44988		contig_38461
contig_61078	contig_45008		contig_38579
contig_61111	contig_45017		contig_38594
contig_61115	contig_45034		contig_38628
contig_61188	contig_45080		contig_38650
contig_61189	contig_45081		contig_38680
contig_61212	contig_45085		contig_38757
contig_61258	contig_45086		contig_38765
contig_61317	contig_45087		contig_38767
contig_61552	contig_45088		contig_38825
contig_61864	contig_45096		contig_38853
contig_61905	contig_45099		contig_38885
contig_61928	contig_45135		contig_38920
contig_61951	contig_45140		contig_38935
contig_61988	contig_45153		contig_39002
contig_61995	contig_45167		contig_39006
contig_62000	contig_45213		contig_39099
contig_62006	contig_45219		contig_39111
contig_62056	contig_45229		contig_39135
contig_62114	contig_45305		contig_39177
contig_62154	contig_45322		contig_39206
contig_62241	contig_45337		contig_39219
contig_62278	contig_45339		contig_39245
contig_62289	contig_45342		contig_39278
contig_62446	contig_45365		contig_39300
contig_62473	contig_45376		contig_39368
contig_62491	contig_45396		contig_39378
contig_62565	contig_45418		contig_39422
contig_62620	contig_45436		contig_39522
contig_62648	contig_45447		contig_39536
contig_62687	contig_45505		contig_39599
contig_62713	contig_45507		contig_39614
contig_62765	contig_45510		contig_39653
contig_62778	contig_45512		contig_39659
contig_62833	contig_45516		contig_39661
contig_62891	contig_45523		contig_39700
contig_62912	contig_45524		contig_39787
contig_62913	contig_45531		contig_39818
contig_62955	contig_45538		contig_39901
contig_62995	contig_45541		contig_39916
contig_63015	contig_45573		contig_39933
contig_63089	contig_45583		contig_40073
contig_63116	contig_45588		contig_40292
contig_63146	contig_45593		contig_40502
contig_63149	contig_45618		contig_40532
contig_63154	contig_45619		contig_40583
contig_63211	contig_45628		contig_40637
contig_63220	contig_45635		contig_40664
contig_63231	contig_45647		contig_40714
contig_63273	contig_45664		contig_40720
contig_63285	contig_45677		contig_40762
contig_63291	contig_45709		contig_40778
contig_63302	contig_45715		contig_40796
contig_63307	contig_45717		contig_40932
contig_63407	contig_45729		contig_40938
contig_63419	contig_45757		contig_40961
contig_63424	contig_45769		contig_41009
contig_63475	contig_45808		contig_41033
contig_63554	contig_45812		contig_41058
contig_63655	contig_45814		contig_41127
contig_63678	contig_45831		contig_41210
contig_63726	contig_45876		contig_41259
contig_63869	contig_45905		contig_41263
contig_63957	contig_45908		contig_41320
contig_63968	contig_45920		contig_41367
contig_64001	contig_45977		contig_41381
contig_64006	contig_45979		contig_41386
contig_64024	contig_45985		contig_41400
contig_64034	contig_45986		contig_41459
contig_64045	contig_46001		contig_41482
contig_64069	contig_46003		contig_41557
contig_64132	contig_46027		contig_41629
contig_64167	contig_46039		contig_41631
contig_64197	contig_46071		contig_41637
contig_64215	contig_46090		contig_41698
contig_64240	contig_46093		contig_41731
contig_64246	contig_46094		contig_41759
contig_64257	contig_46120		contig_41771
contig_64304	contig_46130		contig_41802
contig_64319	contig_46158		contig_41848
contig_64342	contig_46160		contig_41889
contig_64384	contig_46167		contig_41934
contig_64453	contig_46207		contig_42026
contig_64473	contig_46209		contig_42059
contig_64488	contig_46212		contig_42073
contig_64507	contig_46216		contig_42090
contig_64556	contig_46226		contig_42098
contig_64566	contig_46227		contig_42108
contig_64571	contig_46250		contig_42118
contig_64700	contig_46264		contig_42138
contig_64704	contig_46276		contig_42146
contig_64731	contig_46289		contig_42167
contig_64776	contig_46294		contig_42172
contig_64785	contig_46315		contig_42196
contig_64838	contig_46316		contig_42203
contig_64860	contig_46317		contig_42212
contig_64933	contig_46320		contig_42267
contig_64936	contig_46322		contig_42303
contig_64940	contig_46338		contig_42312
contig_64945	contig_46353		contig_42316
contig_65066	contig_46377		contig_42325
contig_65067	contig_46379		contig_42338
contig_65083	contig_46380		contig_42341
contig_65094	contig_46385		contig_42347
contig_65095	contig_46412		contig_42351
contig_65106	contig_46422		contig_42372
contig_65117	contig_46427		contig_42377
contig_65128	contig_46438		contig_42381
contig_65174	contig_46445		contig_42382
contig_65197	contig_46462		contig_42397
contig_65272	contig_46470		contig_42441
contig_65301	contig_46482		contig_42469
contig_65314	contig_46518		contig_42507
contig_65341	contig_46536		contig_42514
contig_65401	contig_46548		contig_42548
contig_65428	contig_46572		contig_42565
contig_65452	contig_46581		contig_42583
contig_65459	contig_46590		contig_42600
contig_65553	contig_46616		contig_42615
contig_65571	contig_46632		contig_42659
contig_65612	contig_46634		contig_42660
contig_65701	contig_46643		contig_42686
contig_65711	contig_46680		contig_42718
contig_65720	contig_46707		contig_42725
contig_66005	contig_46723		contig_42788
contig_66007	contig_46743		contig_42790
contig_66058	contig_46777		contig_42792
contig_66125	contig_46788		contig_42797
contig_66146	contig_46804		contig_42816
contig_66242	contig_46809		contig_42831
contig_66255	contig_46823		contig_42837
contig_66262	contig_46826		contig_42840
contig_66284	contig_46896		contig_42871
contig_66420	contig_46929		contig_42881
contig_66467	contig_46931		contig_42882
contig_66533	contig_46938		contig_42883
contig_66659	contig_46946		contig_42898
contig_66688	contig_46947		contig_42915
contig_66733	contig_46980		contig_42916
contig_66753	contig_46992		contig_42918
contig_66780	contig_46997		contig_42941
contig_66782	contig_47028		contig_42986
contig_66822	contig_47041		contig_43004
contig_66860	contig_47044		contig_43019
contig_32435	contig_47059		contig_43036
	contig_47065		contig_43054
	contig_47084		contig_43060
	contig_47091		contig_43072
contig_111	contig_47123		contig_43082
contig_394	contig_47124		contig_43092
contig_488	contig_47136		contig_43106
contig_510	contig_47148		contig_43111
contig_581	contig_47153		contig_43129
contig_602	contig_47182		contig_43131
contig_871	contig_47191		contig_43152
contig_884	contig_47196		contig_43167
contig_886	contig_47201		contig_43180
contig_1045	contig_47215		contig_43181
contig_1361	contig_47224		contig_43221
contig_1362	contig_47232		contig_43241
contig_1424	contig_47253		contig_43301
contig_1492	contig_47287		contig_43321
contig_1493	contig_47298		contig_43345
contig_1495	contig_47319		contig_43352
contig_1514	contig_47351		contig_43363
contig_1587	contig_47356		contig_43368
contig_1619	contig_47374		contig_43393
contig_1716	contig_47376		contig_43399
contig_1805	contig_47408		contig_43409
contig_1837	contig_47419		contig_43420
contig_1850	contig_47423		contig_43424
contig_1857	contig_47429		contig_43443
contig_1870	contig_47452		contig_43447
contig_1874	contig_47453		contig_43449
contig_1942	contig_47456		contig_43456
contig_1947	contig_47461		contig_43464
contig_2009	contig_47472		contig_43467
contig_2080	contig_47517		contig_43510
contig_2127	contig_47538		contig_43552
contig_2166	contig_47542		contig_43555
contig_2269	contig_47638		contig_43560
contig_2314	contig_47651		contig_43575
contig_2315	contig_47687		contig_43589
contig_2323	contig_47697		contig_43598
contig_2324	contig_47702		contig_43604
contig_2330	contig_47755		contig_43613
contig_2333	contig_47756		contig_43625
contig_2374	contig_47766		contig_43629
contig_2386	contig_47814		contig_43637
contig_2400	contig_47902		contig_43638
contig_2435	contig_47965		contig_43702
contig_2440	contig_47978		contig_43710
contig_2481	contig_47981		contig_43715
contig_2494	contig_48015		contig_43719
contig_2522	contig_48037		contig_43723
contig_2523	contig_48039		contig_43732
contig_2545	contig_48052		contig_43738
contig_2554	contig_48054		contig_43741
contig_2556	contig_48058		contig_43743
contig_2557	contig_48065		contig_43751
contig_2561	contig_48121		contig_43759
contig_2563	contig_48126		contig_43768
contig_2567	contig_48147		contig_43775
contig_2569	contig_48175		contig_43785
contig_2571	contig_48197		contig_43797
contig_2577	contig_48218		contig_43799
contig_2582	contig_48231		contig_43801
contig_2584	contig_48306		contig_43829
contig_2588	contig_48321		contig_43860
contig_2592	contig_48323		contig_43865
contig_2597	contig_48330		contig_43877
contig_2606	contig_48356		contig_43878
contig_2614	contig_48436		contig_43879
contig_2616	contig_48439		contig_43902
contig_2618	contig_48442		contig_43938
contig_2626	contig_48474		contig_43945
contig_2629	contig_48475		contig_43957
contig_2646	contig_48479		contig_43980
contig_2664	contig_48502		contig_44041
contig_2674	contig_48505		contig_44051
contig_2675	contig_48564		contig_44057
contig_2679	contig_48611		contig_44066
contig_2692	contig_48630		contig_44092
contig_2702	contig_48633		contig_44110
contig_2705	contig_48656		contig_44124
contig_2715	contig_48731		contig_44137
contig_2731	contig_48769		contig_44176
contig_2748	contig_48781		contig_44178
contig_2759	contig_48792		contig_44227
contig_2779	contig_48809		contig_44239
contig_2780	contig_48847		contig_44245
contig_2789	contig_48856		contig_44266
contig_2790	contig_48893		contig_44310
contig_2796	contig_48942		contig_44334
contig_2797	contig_49064		contig_44345
contig_2802	contig_49091		contig_44358
contig_2805	contig_49092		contig_44366
contig_2813	contig_49096		contig_44367
contig_2850	contig_49098		contig_44385
contig_2866	contig_49108		contig_44390
contig_2905	contig_49140		contig_44425
contig_2906	contig_49152		contig_44427
contig_2909	contig_49160		contig_44429
contig_2911	contig_49164		contig_44431
contig_2919	contig_49214		contig_44466
contig_2920	contig_49275		contig_44467
contig_2933	contig_49302		contig_44473
contig_2948	contig_49305		contig_44477
contig_2999	contig_49325		contig_44555
contig_3037	contig_49329		contig_44561
contig_3073	contig_49338		contig_44569
contig_3076	contig_49344		contig_44573
contig_3086	contig_49358		contig_44575
contig_3102	contig_49378		contig_44584
contig_3121	contig_49384		contig_44586
contig_3122	contig_49389		contig_44596
contig_3155	contig_49409		contig_44644
contig_3178	contig_49459		contig_44689
contig_3180	contig_49466		contig_44718
contig_3191	contig_49476		contig_44741
contig_3203	contig_49513		contig_44763
contig_3215	contig_49568		contig_44765
contig_3234	contig_49596		contig_44769
contig_3247	contig_49606		contig_44785
contig_3257	contig_49614		contig_44791
contig_3284	contig_49615		contig_44801
contig_3307	contig_49647		contig_44862
contig_3335	contig_49665		contig_44874
contig_3341	contig_49672		contig_44895
contig_3353	contig_49693		contig_44898
contig_3397	contig_49727		contig_44905
contig_3399	contig_49757		contig_44924
contig_3415	contig_49769		contig_44925
contig_3423	contig_49791		contig_44928
contig_3473	contig_49814		contig_44935
contig_3483	contig_49827		contig_44942
contig_3518	contig_49862		contig_44947
contig_3533	contig_49871		contig_44960
contig_3570	contig_49925		contig_45030
contig_3602	contig_49951		contig_45045
contig_3616	contig_49986		contig_45050
contig_3620	contig_50048		contig_45065
contig_3636	contig_50108		contig_45078
contig_3700	contig_50129		contig_45080
contig_3773	contig_50142		contig_45081
contig_3815	contig_50147		contig_45085
contig_3839	contig_50168		contig_45101
contig_3870	contig_50210		contig_45138
contig_3872	contig_50243		contig_45140
contig_4000	contig_50304		contig_45153
contig_4075	contig_50324		contig_45164
contig_4101	contig_50362		contig_45179
contig_4117	contig_50377		contig_45187
contig_4220	contig_50407		contig_45196
contig_4239	contig_50437		contig_45199
contig_4246	contig_50479		contig_45202
contig_4249	contig_50510		contig_45219
contig_4291	contig_50522		contig_45229
contig_4310	contig_50530		contig_45231
contig_4327	contig_50533		contig_45318
contig_4340	contig_50550		contig_45322
contig_4342	contig_50585		contig_45335
contig_4367	contig_50588		contig_45337
contig_4404	contig_50604		contig_45359
contig_4452	contig_50616		contig_45376
contig_4468	contig_50626		contig_45397
contig_4583	contig_50639		contig_45416
contig_4642	contig_50656		contig_45418
contig_4662	contig_50674		contig_45425
contig_4676	contig_50688		contig_45434
contig_4685	contig_50702		contig_45436
contig_4718	contig_50733		contig_45452
contig_4751	contig_50827		contig_45461
contig_4757	contig_50855		contig_45478
contig_4781	contig_50884		contig_45495
contig_4790	contig_50913		contig_45505
contig_4831	contig_50918		contig_45507
contig_4864	contig_51018		contig_45512
contig_4882	contig_51031		contig_45521
contig_4884	contig_51151		contig_45528
contig_4885	contig_51176		contig_45531
contig_4906	contig_51185		contig_45536
contig_4910	contig_51190		contig_45538
contig_4913	contig_51198		contig_45540
contig_4936	contig_51203		contig_45542
contig_4946	contig_51258		contig_45573
contig_4949	contig_51312		contig_45583
contig_4955	contig_51341		contig_45586
contig_4964	contig_51349		contig_45589
contig_4966	contig_51352		contig_45619
contig_4993	contig_51447		contig_45627
contig_4997	contig_51465		contig_45638
contig_5004	contig_51480		contig_45647
contig_5015	contig_51560		contig_45683
contig_5018	contig_51581		contig_45685
contig_5026	contig_51626		contig_45687
contig_5045	contig_51640		contig_45707
contig_5098	contig_51663		contig_45709
contig_5114	contig_51756		contig_45729
contig_5116	contig_51830		contig_45737
contig_5126	contig_51838		contig_45743
contig_5133	contig_51846		contig_45757
contig_5165	contig_51860		contig_45769
contig_5174	contig_52013		contig_45826
contig_5175	contig_52038		contig_45829
contig_5178	contig_52108		contig_45831
contig_5180	contig_52125		contig_45833
contig_5183	contig_52144		contig_45841
contig_5214	contig_52150		contig_45863
contig_5247	contig_52168		contig_45864
contig_5255	contig_52216		contig_45876
contig_5258	contig_52238		contig_45903
contig_5259	contig_52252		contig_45905
contig_5274	contig_52329		contig_45912
contig_5290	contig_52384		contig_45972
contig_5441	contig_52401		contig_45985
contig_5471	contig_52500		contig_46003
contig_5493	contig_52549		contig_46016
contig_5502	contig_52612		contig_46032
contig_5519	contig_52673		contig_46039
contig_5547	contig_52675		contig_46052
contig_5576	contig_52730		contig_46090
contig_5598	contig_52766		contig_46120
contig_5601	contig_52976		contig_46122
contig_5606	contig_53126		contig_46150
contig_5617	contig_53133		contig_46158
contig_5618	contig_53136		contig_46167
contig_5630	contig_53149		contig_46209
contig_5631	contig_53154		contig_46212
contig_5634	contig_53175		contig_46220
contig_5639	contig_53182		contig_46226
contig_5640	contig_53185		contig_46271
contig_5641	contig_53222		contig_46289
contig_5643	contig_53236		contig_46305
contig_5655	contig_53321		contig_46316
contig_5668	contig_53335		contig_46317
contig_5669	contig_53386		contig_46322
contig_5674	contig_53393		contig_46325
contig_5676	contig_53489		contig_46332
contig_5681	contig_53516		contig_46353
contig_5685	contig_53530		contig_46362
contig_5689	contig_53538		contig_46373
contig_5693	contig_53670		contig_46377
contig_5695	contig_53706		contig_46394
contig_5721	contig_53715		contig_46400
contig_5725	contig_53779		contig_46406
contig_5733	contig_53889		contig_46422
contig_5739	contig_53941		contig_46451
contig_5749	contig_54017		contig_46456
contig_5760	contig_54030		contig_46470
contig_5762	contig_54154		contig_46499
contig_5767	contig_54269		contig_46518
contig_5777	contig_54287		contig_46523
contig_5784	contig_54321		contig_46529
contig_5785	contig_54351		contig_46577
contig_5787	contig_54377		contig_46588
contig_5794	contig_54461		contig_46590
contig_5804	contig_54566		contig_46596
contig_5812	contig_54763		contig_46608
contig_5853	contig_54783		contig_46610
contig_5865	contig_54830		contig_46632
contig_5876	contig_54856		contig_46634
contig_5879	contig_54869		contig_46641
contig_5901	contig_54885		contig_46666
contig_5910	contig_54895		contig_46680
contig_5915	contig_54990		contig_46699
contig_5920	contig_54991		contig_46707
contig_5950	contig_55003		contig_46723
contig_5955	contig_55035		contig_46746
contig_5967	contig_55086		contig_46775
contig_5986	contig_55100		contig_46804
contig_5998	contig_55226		contig_46809
contig_6003	contig_55277		contig_46823
contig_6014	contig_55350		contig_46834
contig_6022	contig_55424		contig_46837
contig_6037	contig_55550		contig_46862
contig_6051	contig_55606		contig_46927
contig_6057	contig_55671		contig_46931
contig_6059	contig_55698		contig_46947
contig_6101	contig_55752		contig_46960
contig_6133	contig_55809		contig_46961
contig_6150	contig_55833		contig_46964
contig_6165	contig_55846		contig_46992
contig_6201	contig_55849		contig_46999
contig_6233	contig_55968		contig_47016
contig_6261	contig_56079		contig_47035
contig_6271	contig_56083		contig_47043
contig_6281	contig_56265		contig_47052
contig_6304	contig_56284		contig_47059
contig_6336	contig_56320		contig_47065
contig_6352	contig_56321		contig_47075
contig_6396	contig_56325		contig_47081
contig_6400	contig_56382		contig_47082
contig_6463	contig_56388		contig_47091
contig_6473	contig_56437		contig_47101
contig_6475	contig_56494		contig_47112
contig_6515	contig_56523		contig_47123
contig_6530	contig_56544		contig_47124
contig_6549	contig_56563		contig_47136
contig_6569	contig_56589		contig_47142
contig_6570	contig_56590		contig_47148
contig_6575	contig_56606		contig_47168
contig_6623	contig_56638		contig_47182
contig_6636	contig_56644		contig_47183
contig_6696	contig_56686		contig_47184
contig_6698	contig_56840		contig_47186
contig_6705	contig_56846		contig_47191
contig_6765	contig_56880		contig_47201
contig_6783	contig_57120		contig_47207
contig_6796	contig_57138		contig_47224
contig_6818	contig_57148		contig_47235
contig_6859	contig_57201		contig_47266
contig_6894	contig_57260		contig_47274
contig_6910	contig_57265		contig_47280
contig_6945	contig_57284		contig_47298
contig_6996	contig_57332		contig_47319
contig_7094	contig_57378		contig_47329
contig_7097	contig_57411		contig_47331
contig_7112	contig_57441		contig_47351
contig_7113	contig_57471		contig_47365
contig_7149	contig_57476		contig_47376
contig_7250	contig_57578		contig_47382
contig_7281	contig_57596		contig_47403
contig_7304	contig_58017		contig_47408
contig_7337	contig_58065		contig_47419
contig_7346	contig_58293		contig_47423
contig_7390	contig_58458		contig_47429
contig_7447	contig_58469		contig_47446
contig_7468	contig_58606		contig_47461
contig_7495	contig_58803		contig_47485
contig_7589	contig_59051		contig_47504
contig_7616	contig_59366		contig_47517
contig_7667	contig_59478		contig_47538
contig_7672	contig_60086		contig_47545
contig_7745	contig_60087		contig_47548
contig_7780	contig_60098		contig_47577
contig_7861	contig_60104		contig_47578
contig_7874	contig_60119		contig_47579
contig_7880	contig_60132		contig_47591
contig_7942	contig_60138		contig_47607
contig_8026	contig_60145		contig_47651
contig_8039	contig_60155		contig_47657
contig_8088	contig_60166		contig_47697
contig_8128	contig_60168		contig_47702
contig_8188	contig_60170		contig_47716
contig_8227	contig_60175		contig_47741
contig_8282	contig_60182		contig_47755
contig_8392	contig_60184		contig_47756
contig_8505	contig_60185		contig_47763
contig_8512	contig_60199		contig_47819
contig_8551	contig_60222		contig_47855
contig_8598	contig_60227		contig_47859
contig_8652	contig_60228		contig_47902
contig_8656	contig_60229		contig_47912
contig_8671	contig_60238		contig_47914
contig_8779	contig_60239		contig_47936
contig_8862	contig_60246		contig_47947
contig_8917	contig_60265		contig_47978
contig_8926	contig_60288		contig_47981
contig_8935	contig_60291		contig_47993
contig_9003	contig_60301		contig_48015
contig_9055	contig_60304		contig_48052
contig_9077	contig_60306		contig_48054
contig_9208	contig_60312		contig_48104
contig_9263	contig_60314		contig_48121
contig_9301	contig_60324		contig_48125
contig_9339	contig_60325		contig_48139
contig_9354	contig_60331		contig_48152
contig_9438	contig_60333		contig_48156
contig_9526	contig_60340		contig_48175
contig_9550	contig_60343		contig_48186
contig_9594	contig_60377		contig_48197
contig_9601	contig_60387		contig_48200
contig_9634	contig_60395		contig_48219
contig_9706	contig_60412		contig_48223
contig_9897	contig_60416		contig_48230
contig_9978	contig_60425		contig_48250
contig_9985	contig_60433		contig_48254
contig_10109	contig_60434		contig_48289
contig_10148	contig_60443		contig_48321
contig_10163	contig_60451		contig_48323
contig_10267	contig_60476		contig_48330
contig_10288	contig_60477		contig_48351
contig_10342	contig_60482		contig_48356
contig_10355	contig_60495		contig_48368
contig_10361	contig_60520		contig_48379
contig_10379	contig_60566		contig_48381
contig_10390	contig_60574		contig_48393
contig_10391	contig_60588		contig_48400
contig_10432	contig_60642		contig_48405
contig_10534	contig_60650		contig_48436
contig_10543	contig_60659		contig_48439
contig_10600	contig_60669		contig_48446
contig_10653	contig_60671		contig_48456
contig_10704	contig_60672		contig_48503
contig_10741	contig_60714		contig_48564
contig_10777	contig_60720		contig_48592
contig_10782	contig_60745		contig_48595
contig_10798	contig_60789		contig_48600
contig_10826	contig_60807		contig_48630
contig_10863	contig_60815		contig_48633
contig_10932	contig_60844		contig_48635
contig_11114	contig_60873		contig_48639
contig_11120	contig_60935		contig_48656
contig_11182	contig_60938		contig_48662
contig_11186	contig_60980		contig_48681
contig_11215	contig_61046		contig_48695
contig_11254	contig_61063		contig_48699
contig_11260	contig_61069		contig_48700
contig_11293	contig_61089		contig_48705
contig_11317	contig_61099		contig_48706
contig_11407	contig_61107		contig_48781
contig_11520	contig_61122		contig_48785
contig_11545	contig_61124		contig_48805
contig_11777	contig_61145		contig_48856
contig_11794	contig_61147		contig_48893
contig_11870	contig_61161		contig_48919
contig_11874	contig_61165		contig_48924
contig_11875	contig_61209		contig_48935
contig_11879	contig_61239		contig_48942
contig_11887	contig_61273		contig_49004
contig_11893	contig_61281		contig_49013
contig_11895	contig_61284		contig_49023
contig_11898	contig_61292		contig_49029
contig_11904	contig_61309		contig_49068
contig_11916	contig_61316		contig_49089
contig_11917	contig_61344		contig_49092
contig_11927	contig_61373		contig_49096
contig_11947	contig_61375		contig_49123
contig_11950	contig_61383		contig_49130
contig_11952	contig_61386		contig_49140
contig_11953	contig_61389		contig_49152
contig_11954	contig_61411		contig_49154
contig_11955	contig_61418		contig_49160
contig_11959	contig_61419		contig_49164
contig_11962	contig_61421		contig_49176
contig_11974	contig_61424		contig_49214
contig_11975	contig_61428		contig_49302
contig_11977	contig_61432		contig_49303
contig_11983	contig_61443		contig_49325
contig_11986	contig_61457		contig_49329
contig_11987	contig_61480		contig_49332
contig_11990	contig_61514		contig_49335
contig_11999	contig_61523		contig_49338
contig_12004	contig_61527		contig_49344
contig_12007	contig_61535		contig_49353
contig_12021	contig_61548		contig_49358
contig_12022	contig_61557		contig_49360
contig_12029	contig_61569		contig_49361
contig_12050	contig_61588		contig_49378
contig_12060	contig_61597		contig_49389
contig_12071	contig_61601		contig_49393
contig_12074	contig_61608		contig_49404
contig_12076	contig_61623		contig_49442
contig_12086	contig_61642		contig_49452
contig_12093	contig_61652		contig_49466
contig_12094	contig_61665		contig_49467
contig_12098	contig_61696		contig_49472
contig_12101	contig_61724		contig_49476
contig_12111	contig_61727		contig_49501
contig_12114	contig_61733		contig_49504
contig_12126	contig_61743		contig_49568
contig_12148	contig_61747		contig_49587
contig_12154	contig_61757		contig_49612
contig_12156	contig_61777		contig_49614
contig_12165	contig_61803		contig_49615
contig_12169	contig_61811		contig_49647
contig_12171	contig_61835		contig_49672
contig_12174	contig_61837		contig_49677
contig_12182	contig_61844		contig_49682
contig_12183	contig_61868		contig_49701
contig_12187	contig_61891		contig_49720
contig_12190	contig_61900		contig_49734
contig_12193	contig_61908		contig_49782
contig_12197	contig_61930		contig_49788
contig_12209	contig_61946		contig_49798
contig_12217	contig_61952		contig_49800
contig_12224	contig_61970		contig_49814
contig_12231	contig_61974		contig_49819
contig_12234	contig_61981		contig_49827
contig_12235	contig_61991		contig_49871
contig_12242	contig_62010		contig_49880
contig_12245	contig_62045		contig_49884
contig_12247	contig_62054		contig_49925
contig_12264	contig_62057		contig_49977
contig_12265	contig_62061		contig_49979
contig_12268	contig_62062		contig_49986
contig_12269	contig_62067		contig_50013
contig_12272	contig_62068		contig_50029
contig_12273	contig_62076		contig_50056
contig_12284	contig_62081		contig_50079
contig_12293	contig_62098		contig_50129
contig_12294	contig_62100		contig_50147
contig_12303	contig_62118		contig_50168
contig_12314	contig_62134		contig_50174
contig_12327	contig_62135		contig_50210
contig_12339	contig_62137		contig_50218
contig_12340	contig_62155		contig_50220
contig_12342	contig_62158		contig_50231
contig_12346	contig_62173		contig_50260
contig_12351	contig_62193		contig_50272
contig_12355	contig_62196		contig_50301
contig_12358	contig_62204		contig_50324
contig_12360	contig_62218		contig_50362
contig_12361	contig_62231		contig_50377
contig_12365	contig_62236		contig_50393
contig_12368	contig_62244		contig_50398
contig_12372	contig_62249		contig_50407
contig_12388	contig_62263		contig_50412
contig_12393	contig_62287		contig_50437
contig_12397	contig_62292		contig_50452
contig_12402	contig_62306		contig_50479
contig_12403	contig_62317		contig_50503
contig_12415	contig_62325		contig_50505
[truncated: 4,564 more rows]
