# Supplementary material for: Transcriptome and Parasitome Analysis of Beet Cyst Nematode Heterodera schachtii
Source: Sci Rep. 2020 Feb 24;10:3315. doi: 10.1038/s41598-020-60186-0 (PMC7039985; doi:10.1038/s41598-020-60186-0)
Supplement: Supplementary file 2 — Table S2. [file 41598_2020_60186_MOESM2_ESM.xlsx]

## Sheet: Sequences
Putative Effector	Accession nr.	Publications
chitinase	CAA70693(Hg)	Urwin et al., 1997
	CL320Contig1(Hs)	Vanholme et al., 2006
	AY554271(Hg)	unpublished
	AAS84611(Hg)	unpublished
cellulase	CL221Contig1(Hs)	Vanholme et al., 2006
	AAP 97436(Hg)	Gao et al., 2004a,
	AAC48326(Hg)	Elling et al., 2007
	CL162Contig1(Hs)	Vanholme et al., 2006
	CL221Contig1(Hs)	Vanholme et al., 2006
cellulose Binding	Gi: 33140501(Hs)	unpublished
	AAR01198 (Hg)	Gao et al., 2004b
	EU328302(Hs)	Hewezi et al., 2008
cle-like	AAO85458(Hg)	Gao et al., 2003
	HM588692(Hs)	Lee et al., 2011
	AAO33474(Hg)	Gao et al., 2003
	AAG21331(Hg)	Wang et al., 2001
	HM588679(Hs)
	HM588680(Hs)
pectate lyase	AAM74954(Hg)	Gao et al., 2003
	AAK08974(Hg)	De Boer et al., 2002
	pel1_EF203899(Hs)	Vanholme et al., 2007
	pel2_EF203898(Hs)
venom allergen	AAK55116(Hg)	Gao et al., 2001a
	Gi: 33140127(Hs)	Vanholme et al., 2006
zinc finger	AF502391(Hg)	Gao et al., 2003
	GQ373256(Hs)	Hewezi et al., 2010,
	GQ373258(Hs)	Hewezi et al., 2010,
annexin	AAN32888(Hg)	Gao et al., 2003
	FJ768021(Hs)	Patel et al., 2010
glutathione peroxidase	CL8Contig1(Hs)	Vanholme et al., 2006
chorismate mutase	DQ176596(Hs)	Vanholme et al., 2009
	DQ176597(Hs)	Vanholme et al., 2009
phosphate kinase	CL4Contig3(Hs)	Vanholme et al., 2006
substrate binding	CL164Contig1(Hs)	Vanholme et al., 2006
galactosidase	Gi:32324875(Hs)	Vanholme et al., 2006
protein lron-10	Gi:33140261(Hs)	Vanholme et al., 2006
tape measure protein	CL107Contig1(Hs)	Vanholme et al., 2006
pectate lyase	CL60Contig1(Hs)	Vanholme et al., 2006
glutathione peroxidase	CL8Contig1(Hs)	Vanholme et al., 2006
lectin	AAM18623(Hg)	Urwin et al., 2002
heat Shock	AAQ89579(Hg)	unpublished
metalloproteinase	AAR11446(Hg)	Kovaleva et al., 2004
ubiquitin ligase	AAP30764(Hg)	Gao et al., 2003
30C02	JF896102 (Hs)	Hamamouch et al., 2012
	AEN69461 (Hg)
Pioneer	AAO85452(Hg)	Gao et al., 2003
Pioneer	AAO85456(Hg)	Gao et al., 2003
Pioneer	AAO85457(Hg)	Gao et al., 2003
Pioneer	AAO85459(Hg)	Gao et al., 2003
Pioneer	AAP30755(Hg)	Gao et al., 2003
Pioneer	AAW33662(Hg)	Gao et al., 2003
Pioneer	AF469062(Hg)	Gao et al., 2003
Unknown	Gi: 32324088 (Hs)	Vanholme et al., 2006
Unknown	Gi: 33139816(Hs)	Vanholme et al., 2006
Unknown	Gi: 32325225(Hs)	Vanholme et al., 2006
Unknown	Gi: 32325558(Hs)	Vanholme et al., 2006
Unknown	Gi: 32325599(Hs)	Vanholme et al., 2006
Unknown	Gi: 33139057(Hs)	Vanholme et al., 2006
Unknown	Gi: 33139095(Hs)	Vanholme et al., 2006
Unknown	Gi: 33139334(Hs)	Vanholme et al., 2006
Unknown	Gi: 33139547(Hs)	Vanholme et al., 2006
Unknown	Gi: 33139876(Hs)	Vanholme et al., 2006
Unknown	Gi: 33140137(Hs)	Vanholme et al., 2006
Unknown	Gi: 33140262(Hs)	Vanholme et al., 2006
Unknown	Gi: 33140337(Hs)	Vanholme et al., 2006
Unknown	CL112Contig1(Hs)	Vanholme et al., 2006
Unknown	CL13Contig1(Hs)	Vanholme et al., 2006
Unknown	CL174Contig1(Hs)	Vanholme et al., 2006
Unknown	CL279Contig1(Hs)	Vanholme et al., 2006
Unknown	CL282Contig1(Hs)	Vanholme et al., 2006
Unknown	CL3Contig1(Hs)	Vanholme et al., 2006

## Sheet: Hs 64 PSP
		agianst HsEsoG assemblies									against Hs454									Against HsT assembly									Mapping to HsEsoG reads
Query	Size	Lowest E-value	Accession (E-value)	Greatest identity %	Accession (identity %)	Greatest HSP length	Accession (HSP length)	Greatest bit score	Accession (bit score)	Greatest HSP length %	Lowest E-value	Accession (E-value)	Greatest identity %	Accession (identity %)	Greatest HSP length	Accession (HSP length)	Greatest bit score	Accession (bit score)	Greatest HSP length %	Lowest E-value	Accession (E-value)	Greatest identity %	Accession (identity %)	Greatest HSP length	Accession (HSP length)	Greatest bit score	Accession (bit score)	Greatest HSP length %	Total read count	Single reads	Reads in pairs	Average coverage
AJ299386	1432	0	GG313-2	99.78	contig_563	626	GG313-2	1,106.75	GG313-2	43.7151	0.00	GASD01000773	100.00	GASD01007142	1329	GASD01000773	2,360.09	GASD01000773	92.8073	2.12E-134	contig_16437	100.00	contig_32584	767	contig_16437	479.18	contig_16437	53.5615	13646	13292	354	229.94
AJ299387	1370	0.00	GG12-2	98.59	GG17-8	822	GG12-2	1,321.35	GG12-2	60	0.00	GASD01003128	100.00	GASD01003128	924	GASD01000773	787.55	GASD01003128	67.4453	3.67E-169	contig_16437	100.00	contig_40740	728	contig_16437	594.60	contig_16437	53.1387	7858	7808	50	120.73
AY286305	369	0.00	GG58-4	99.71	GG155-1	369	GG58-4	652.30	GG58-4	100	0.00	GASD01031030	100.00	GASD01057275	372	GASD01031030	637.88	GASD01031030	100.813	7.76E-57	contig_39348	100.00	contig_40899	230	contig_42945	219.49	contig_39348	62.3306	1	1	0	0.27
CL107Contig1	535	5.94E-103	GG195-1	92.16	GG195-1	255	GG195-1	370.98	GG195-1	47.6636	7.51E-136	GASD01080725	100.00	GASD01001797	425	GASD01003729	482.79	GASD01080725	79.4393	7.75E-97	contig_51624	100.00	contig_37915	323	contig_51624	352.94	contig_51624	60.3738	1	1	0	0.03
CL112Contig1	515		not available		not available		not available		not available	0	1.22E-145	GASD01029344	100.00	GASD01056913	288	GASD01029344	515.25	GASD01029344	55.9223	1.44E-118	contig_57057	100.00	contig_28239	245	contig_57057	425.08	contig_57057	47.5728	1	1	0	0.03
CL13Contig1	607	0.00	GG203-28	100.00	GG203-34	460	GG203-28	744.27	GG203-28	75.7825	1.11E-121	GASD01027131	98.43	GASD01027131	253	GASD01027131	435.90	GASD01027131	41.6804	4.59E-56	contig_31563	100.00	contig_31563	120	contig_31563	217.69	contig_31563	19.7694	6	6	0	0.96
CL162Contig1	778	0.00	contig_51	100.00	GG188-4	778	contig_51	1,380.86	contig_51	100	0.00	GASD01017388	99.11	GASD01017388	448	GASD01017388	791.16	GASD01017388	57.5835	7.68E-99	contig_30543	100.00	contig_37357	296	contig_30543	360.16	contig_30543	38.0463	4	4	0	0.08
CL164Contig1	586	2.78E-44	GG34	76.71	contig_3699	332	GG34	176.21	GG34	56.6553	0.00	GASD01071969	97.57	GASD01071969	409	GASD01071969	691.98	GASD01071969	69.7952	0.00	contig_16499	100.00	contig_47099	460	contig_16499	807.39	contig_16499	78.4983	64	64	0	2.33
CL174Contig1	587		not available		not available		not available		not available	0		not available		not available		not available		not available	0	0.00	contig_6411	98.98	contig_6411	587	contig_6411	1,032.81	contig_6411	100	0	0	0	0.00
CL18Contig1	585	0.00	GG285	98.19	GG168-4	583	GG285	978.71	GG285	99.6581	1.07E-121	GASD01080794	96.93	GASD01020096	302	GASD01080794	435.90	GASD01080794	51.6239	2.44E-116	contig_45072	100.00	contig_36710	472	contig_13834	417.86	contig_45072	80.6838	0	0	0	0.00
CL221Contig1	310	1.85E-106	GG120-3	99.53	GG120-3	214	GG120-3	381.80	GG120-3	69.0323		not available		not available		not available		not available	0	2.58E-11	contig_22728	97.50	contig_22728	40	contig_22728	68.01	contig_22728	12.9032	0	0	0	0.00
CL222Contig1	566	1.69E-116	contig_10011	99.57	contig_10011	233	contig_10011	416.06	contig_10011	41.1661	1.87E-42	GASD01079367	88.64	GASD01092864	174	GASD01023011	172.61	GASD01079367	30.742	0.00	contig_64832	98.68	contig_64832	554	contig_13196	659.52	contig_64832	97.8799	0	0	0	0.00
CL255Contig1	425		not available		not available		not available		not available	0		not available		not available		not available		not available	0		not available		not available		not available		not available	0	78	78	0	3.12
CL264Contig1	548	2.96E-18	contig_16507	81.05	contig_16507	95	contig_16507	89.65	contig_16507	17.3358	1.22E-158	GASD01021588	95.86	GASD01070098	386	GASD01021588	558.53	GASD01021588	70.438	3.85E-126	contig_22824	100.00	contig_39131	252	contig_22824	450.32	contig_22824	45.9854	5	5	0	0.14
CL279Contig1	349		not available		not available		not available		not available	0	6.23E-27	GASD01047602	100.00	GASD01047602	66	GASD01047602	120.31	GASD01047602	18.9112	1.23E-180	contig_44250	100.00	contig_44250	349	contig_44250	630.66	contig_44250	100	1	1	0	0.04
CL282Contig1	579		not available		not available		not available		not available	0	9.29E-72	GASD01013404	100.00	GASD01058370	152	GASD01013404	269.99	GASD01013404	26.2522	0.00	contig_61891	100.00	contig_33318	578	contig_61891	1,023.80	contig_61891	99.8273	0	0	0	0.00
CL292Contig1	545		not available		not available		not available		not available	0	4.25E-82	GASD01045325	100.00	GASD01045325	168	GASD01045325	304.25	GASD01045325	30.8257	0.00	contig_44403	100.00	contig_29801	537	contig_44403	948.05	contig_44403	98.5321	205	205	0	5.97
CL320Contig1	576		not available		not available		not available		not available	0	1.67E-87	GASD01028949	98.04	GASD01010354	294	GASD01028949	322.29	GASD01028949	51.0417	2.74E-90	contig_38197	100.00	contig_27946	188	contig_38197	331.30	contig_38197	32.6389	0	0	0	0.00
CL323Contig1	570		not available		not available		not available		not available	0		not available		not available		not available		not available	0	0.00	contig_52467	100.00	contig_56288	469	contig_52467	811.00	contig_52467	82.2807	7	7	0	0.28
CL3Contig1	773		not available		not available		not available		not available	0	0.00	GASD01023962	100.00	GASD01082813	736	GASD01023962	1,204.13	GASD01023962	95.2135	4.52E-32	contig_45921	100.00	contig_45921	123	contig_37942	138.34	contig_45921	15.912	0	0	0	0.00
CL3Contig2	707		not available		not available		not available		not available	0	0.00	GASD01023962	98.91	GASD01086937	678	GASD01023962	1,074.29	GASD01023962	95.8982	6.53E-36	contig_32404	100.00	contig_32404	83	contig_32404	150.97	contig_32404	11.7397	0	0	0	0.00
CL45Contig1	351	0.00	contig_45	100.00	contig_45	351	contig_45	634.27	contig_45	100	7.61E-121	GASD01027920	97.69	GASD01027920	259	GASD01027920	432.29	GASD01027920	73.7892	6.88E-70	contig_37527	100.00	contig_37527	239	contig_21147	262.77	contig_37527	68.0912	7	7	0	0.43
CL45Contig2	401	0.00	contig_45	93.13	contig_45	401	contig_45	643.29	contig_45	100	4.25E-131	GASD01027920	95.82	GASD01012351	326	GASD01027920	466.56	GASD01027920	81.2968	1.87E-71	contig_21147	100.00	contig_39384	241	contig_21147	268.19	contig_21147	60.0998	9	9	0	0.53
CL4Contig3	1948	0.00	contig_567	99.03	contig_567	1180	GG254-1	1,081.50	contig_567	60.5749	0.00	GASD01008536	99.42	GASD01008941	1477	GASD01008536	2,452.06	GASD01008536	75.8214	5.61E-118	contig_18776	100.00	contig_36366	733	contig_18776	425.08	contig_18776	37.6283	3	3	0	0.03
CL60Contig1	434	0.00	GG236-21	99.49	GG236-21	395	GG236-21	704.60	GG236-21	91.0138	3.33E-139	GASD01010209	100.00	GASD01092082	322	GASD01010209	493.61	GASD01010209	74.1935	2.64E-57	contig_22247	100.00	contig_61042	180	contig_30609	221.30	contig_22247	41.4747	0	0	0	0.00
CL8Contig1	766		not available		not available		not available		not available	0	0.00	GASD01003455	100.00	GASD01003455	445	GASD01003455	765.91	GASD01003455	58.094	2.32E-67	contig_34804	100.00	contig_33234	248	contig_34804	255.56	contig_34804	32.376	9	9	0	0.22
DQ176596	971	0.00	contig_233	99.26	GG196	859	contig_233	1,494.48	contig_233	88.4655	8.20E-164	GASD01012653	98.81	GASD01089895	362	GASD01012653	576.56	GASD01012653	37.2812	2.59E-93	contig_59711	100.00	contig_59711	189	contig_59711	342.12	contig_59711	19.4645	0	0	0	0.00
DQ176597	920	0.00	contig_233	99.37	GG196-3	828	contig_233	1,260.04	contig_233	90	0.00	GASD01012653	99.32	GASD01012653	368	GASD01012653	641.48	GASD01012653	40	1.55E-70	contig_59711	100.00	contig_35282	187	contig_59711	266.38	contig_59711	20.3261	1	1	0	0.09
EF203899	931	7.06E-143	GG110-2	100.00	GG110-2	279	GG110-2	504.43	GG110-2	29.9678	2.93E-112	GASD01085320	96.43	GASD01085320	250	GASD01085320	405.24	GASD01085320	26.8528	4.47E-147	contig_44865	99.59	contig_22428	393	contig_5696	520.66	contig_44865	42.2127	564	564	0	9.77
EU328302	462	1.20E-28	comp2054_c0_seq1	89.69	comp2054_c0_seq1	96	comp2054_c0_seq1	123.92	comp2054_c0_seq1	20.7792		not available		not available		not available		not available	0	0.00	contig_14909	94.38	contig_14909	409	contig_14909	634.27	contig_14909	88.5281	2	2	0	0.40
gi|225547729|gb|FJ768021.1|	1023	3.54E-52	GG212-3	96.72	GG212-3	122	GG212-3	203.26	GG212-3	11.9257	4.80E-72	GASD01026041	100.00	GASD01026041	217	GASD01026041	271.79	GASD01026041	21.2121	0.00	contig_14306	98.74	contig_17950	587	contig_14306	1,003.96	contig_14306	57.3803	2	2	0	0.03
gi|255528984|gb|GQ373256.1|	858	1.75E-42	contig_98	85.71	contig_98	151	contig_98	170.80	contig_98	17.5991	5.23E-20	GASD01090102	96.61	GASD01090102	85	GASD01031545	98.67	GASD01090102	9.90676	1.03E-116	contig_546	89.74	contig_546	312	contig_546	419.67	contig_546	36.3636	0	0	0	0.00
gi|255528986|gb|GQ373257.1|	858	7.43E-41	contig_98	84.77	contig_98	151	contig_98	165.39	contig_98	17.5991	5.23E-20	GASD01090102	96.61	GASD01090102	85	GASD01031545	98.67	GASD01090102	9.90676	1.03E-116	contig_546	89.74	contig_546	312	contig_546	419.67	contig_546	36.3636	0	0	0	0.00
gi|255528988|gb|GQ373258.1|	858	1.75E-42	contig_98	85.71	contig_98	151	contig_98	170.80	contig_98	17.5991	5.23E-20	GASD01090102	96.61	GASD01090102	85	GASD01031545	98.67	GASD01090102	9.90676	1.26E-115	contig_546	89.42	contig_546	312	contig_546	416.06	contig_546	36.3636	0	0	0	0.00
gi|304304319|gb|HM142892.1|	675	2.99E-152	contig_1051	97.83	comp3377_c0_seq1	382	contig_1051	535.08	contig_1051	56.5926	1.16E-96	GASD01029165	100.00	GASD01051999	343	GASD01018184	352.94	GASD01029165	50.8148	1.12E-89	contig_36547	97.89	contig_40581	237	contig_36547	329.50	contig_36547	35.1111	1	1	0	0.02
gi|32324088	341		not available		not available		not available		not available	0	1.86E-71	GASD01030309	100.00	GASD01030309	148	GASD01030309	268.19	GASD01030309	43.4018	3.03E-93	contig_42511	100.00	contig_44473	191	contig_42511	340.32	contig_42511	56.0117	8	8	0	0.38
gi|32324295	590		not available		not available		not available		not available	0	5.24E-75	GASD01024806	97.02	GASD01024806	168	GASD01024806	280.81	GASD01024806	28.4746	8.03E-110	contig_23530	98.00	contig_29294	234	contig_23530	396.22	contig_23530	39.661	0	0	0	0.00
gi|32324496	579	2.40E-108	contig_4323	98.67	contig_4323	225	contig_4323	389.01	contig_4323	38.8601		not available		not available		not available		not available	0	1.85E-130	contig_52576	100.00	contig_25664	260	contig_52576	464.75	contig_52576	44.905	3	3	0	0.08
gi|32324875	466	1.38E-59	GG205-4	100.00	contig_1176	259	GG205-4	226.71	GG205-4	55.5794	2.00E-9	GASD01030710	94.87	GASD01030710	39	GASD01030710	62.60	GASD01030710	8.3691	0.00	contig_43929	98.49	contig_43929	463	contig_43929	803.78	contig_43929	99.3562	0	0	0	0.00
gi|32324929	555		not available		not available		not available		not available	0	1.32E-126	GASD01019196	100.00	GASD01010024	357	GASD01019196	452.13	GASD01019196	64.3243	3.41E-171	contig_44558	99.60	contig_37465	379	contig_44558	600.00	contig_44558	68.2883	0	0	0	0.00
gi|32324951	557		not available		not available		not available		not available	0		not available		not available		not available		not available	0	0.00	contig_5995	99.64	contig_5995	556	contig_5995	994.94	contig_5995	99.8205	0	0	0	0.00
gi|32325127	353		not available		not available		not available		not available	0	6.71E-109	GASD01019017	100.00	GASD01065435	228	GASD01019017	392.62	GASD01019017	64.5892	2.76E-62	contig_38173	100.00	contig_38173	160	contig_22083	237.53	contig_38173	45.3258	0	0	0	0.00
gi|32325225	593	6.18E-135	GG182	96.84	GG182	276	GG182	477.38	GG182	46.543	0.00	GASD01023633	100.00	GASD01012881	516	GASD01015018	823.62	GASD01023633	87.0152	3.22E-64	contig_33220	100.00	contig_34048	138	contig_33220	244.74	contig_33220	23.2715	2	2	0	0.06
gi|32325259	586		not available		not available		not available		not available	0	4.87E-69	GASD01017919	97.40	GASD01017919	154	GASD01017919	260.97	GASD01017919	26.2799		not available		not available		not available		not available	0	0	0	0	0.00
gi|32325419	290		not available		not available		not available		not available	0	1.20E-9	GASD01051100	71.31	GASD01051100	113	GASD01051100	62.60	GASD01051100	38.9655	4.31E-141	contig_47124	98.60	contig_47124	286	contig_47124	499.02	contig_47124	98.6207	3	3	0	0.16
gi|32325558	564		not available		not available		not available		not available	0	1.98E-162	GASD01013835	93.47	GASD01013835	383	GASD01013835	571.15	GASD01013835	67.9078	2.50E-141	contig_8126	96.09	contig_8126	307	contig_8126	500.82	contig_8126	54.4326	1085	1085	0	31.96
gi|32325599	584	1.53E-85	contig_1158	91.19	contig_1158	227	contig_1158	313.27	contig_1158	38.8699	2.35E-136	GASD01016844	94.74	GASD01047295	325	GASD01016844	484.59	GASD01016844	55.6507	5.03E-30	contig_56929	95.12	contig_56929	82	contig_56929	131.13	contig_56929	14.0411	1	1	0	0.03
gi|33139057	534		not available		not available		not available		not available	0	7.06E-16	GASD01068485	97.96	GASD01068485	49	GASD01068485	84.24	GASD01068485	9.17603	5.55E-162	contig_43913	89.36	contig_43913	361	contig_43913	569.35	contig_43913	67.603	0	0	0	0.00
gi|33139095	547		not available		not available		not available		not available	0		not available		not available		not available		not available	0	5.69E-143	contig_10514	99.65	contig_10514	283	contig_10514	506.23	contig_10514	51.7367	0	0	0	0.00
gi|33139334	562		not available		not available		not available		not available	0	2.25E-155	GASD01013648	100.00	GASD01004234	313	GASD01013648	547.71	GASD01013648	55.694	8.72E-65	contig_33119	100.00	contig_33119	164	contig_41592	246.54	contig_33119	29.1815	5	5	0	0.80
gi|33139547	540		not available		not available		not available		not available	0	0.00	GASD01005446	98.09	GASD01005446	417	GASD01005446	713.62	GASD01005446	77.2222	6.85E-123	contig_44640	100.00	contig_33513	248	contig_44640	439.50	contig_44640	45.9259	0	0	0	0.00
gi|33139816	304		not available		not available		not available		not available	0	1.26E-47	GASD01024862	97.37	GASD01024862	120	GASD01065829	188.84	GASD01024862	39.4737	2.07E-88	contig_32518	100.00	contig_32518	179	contig_32518	324.09	contig_32518	58.8816	1	1	0	0.05
gi|33139876	563		not available		not available		not available		not available	0	3.84E-70	GASD01072910	99.33	GASD01072910	149	GASD01072910	264.58	GASD01072910	26.4654	0.00	contig_5470	98.99	contig_5470	397	contig_5470	699.19	contig_5470	70.5151	1	1	0	0.03
gi|33140127	563	0.00	contig_450	100.00	GG141-2	478	contig_450	829.03	contig_450	84.9023	9.62E-116	GASD01070051	98.88	GASD01077041	240	GASD01070051	416.06	GASD01070051	42.6288	1.06E-120	contig_37224	99.18	contig_37224	244	contig_37224	432.29	contig_37224	43.3393	0	0	0	0.00
gi|33140137	564		not available		not available		not available		not available	0	1.10E-89	GASD01009414	100.00	GASD01039177	187	GASD01009414	329.50	GASD01009414	33.156	1.93E-98	contig_26063	100.00	contig_50586	206	contig_26063	358.35	contig_26063	36.5248	4	4	0	0.11
gi|33140147	577	1.72E-97	GG120-1	93.46	GG120	314	GG120-1	352.94	GG120-1	54.4194	2.18E-92	GASD01005209	100.00	GASD01068719	215	GASD01005209	338.52	GASD01005209	37.2617	2.92E-115	contig_49850	100.00	contig_39350	353	contig_49850	414.26	contig_49850	61.1785	0	0	0	0.00
gi|33140151	559	2.16E-178	contig_3029	100.00	contig_3029	344	contig_3029	621.64	contig_3029	61.5385	0.00	GASD01014378	98.31	GASD01014378	414	GASD01014378	711.81	GASD01014378	74.0608	2.48E-141	contig_44176	100.00	contig_26016	517	contig_47280	500.82	contig_44176	92.4866	6	6	0	0.21
gi|33140204	453		not available		not available		not available		not available	0	1.00E-25	GASD01002883	92.41	GASD01002883	79	GASD01002883	116.70	GASD01002883	17.4393	1.25E-156	contig_8745	96.97	contig_57430	417	contig_8745	551.31	contig_8745	92.053	2	2	0	0.31
gi|33140261	554		not available		not available		not available		not available	0	2.91E-65	GASD01064999	94.90	GASD01064999	157	GASD01064999	248.35	GASD01064999	28.3394	2.62E-147	contig_56613	100.00	contig_30715	323	contig_56613	520.66	contig_56613	58.3032	0	0	0	0.00
gi|33140262	586	6.51E-179	contig_2928	99.15	contig_2928	354	contig_2928	623.45	contig_2928	60.4096	0.00	GASD01013859	100.00	GASD01050206	565	GASD01013859	1,014.78	GASD01013859	96.4164	0.00	contig_43587	92.28	contig_43587	635	contig_43587	964.28	contig_43587	108.362	1	1	0	0.03
gi|33140337	214		not available		not available		not available		not available	0		not available		not available		not available		not available	0	6.79E-61	contig_32855	100.00	contig_32855	128	contig_32855	232.12	contig_32855	59.8131	1	1	0	0.07
gi|33140501	556	6.17E-141	GG246	96.98	GG246	298	GG246	497.21	GG246	53.5971		not available		not available		not available		not available	0	0.00	contig_66310	100.00	contig_24757	554	contig_66310	937.24	contig_66310	99.6403	2	2	0	0.21
HM588679	420	7.31E-69	contig_6762	92.57	contig_6762	175	contig_6762	257.37	contig_6762	41.6667	1.20E-49	GASD01020812	100.00	GASD01020812	141	GASD01074041	196.05	GASD01020812	33.5714	2.23E-159	contig_4997	92.03	contig_4997	386	contig_4997	560.33	contig_4997	91.9048	0	0	0	0.00
HM588680	417	7.74E-75	contig_6762	95.38	contig_6762	173	contig_6762	277.20	contig_6762	41.4868	1.77E-47	GASD01074041	94.74	GASD01026112	141	GASD01074041	188.84	GASD01074041	33.8129	3.74E-169	contig_4997	94.04	contig_4997	386	contig_4997	592.79	contig_4997	92.5659	1	1	0	0.18
									Average	56.8857									49.9112									58.1808
Yellow background = sequences that are not available
Orange background = no match based on the corresponding parameter

## Sheet: Hg 81 PSP
		Against HsEsoG								Against Hs454								Against HsT assembly
Name	Size	Lowest E-value	Accession (E-value)	Greatest identity %	Accession (identity %)	Greatest HSP length	Accession (HSP length)	Greatest bit score	Accession (bit score)	Lowest E-value	Accession (E-value)	Greatest identity %	Accession (identity %)	Greatest HSP length	Accession (HSP length)	Greatest bit score	Accession (bit score)	Lowest E-value	Accession (E-value)	Greatest identity %	Accession (identity %)	Greatest HSP length	Accession (HSP length)	Greatest bit score	Accession (bit score)
AF083554	422		not available		not available		not available		not available	3.96E-16	GASD01037632	66.07	GASD01037632	168	GASD01037632	75.10	GASD01037632	3.89E-76	contig_18910	100.00	contig_26753	453	contig_18910	237.27	contig_18910
AF159590	215		not available		not available		not available		not available	4.35E-66	GASD01009097	97.96	GASD01025557	381	GASD01009097	209.15	GASD01009097	8.43E-33	contig_38364	97.37	contig_37136	231	contig_38364	115.93	contig_38364
AF159591	265		not available		not available		not available		not available	4.78E-80	GASD01026711	100.00	GASD01026711	360	GASD01026711	246.90	GASD01026711	6.18E-24	contig_28622	100.00	contig_35519	201	contig_28622	93.20	contig_28622
AF273728	202	8.97E-29	contig_6762	89.83	contig_6762	177	contig_6762	104.38	contig_6762	3.41E-26	GASD01074041	79.31	GASD01020812	285	GASD01074041	100.14	GASD01074041	1.64E-76	contig_4997	89.15	contig_4997	384	contig_4997	229.95	contig_4997
AF273729	159		not available		not available		not available		not available		not available		not available		not available		not available		not available		not available		not available		not available
AF273730	118	1.14E-48	contig_1375	92.68	contig_1375	246	contig_1375	151.75	contig_1375	1.12E-35	GASD01021369	68.81	GASD01021369	309	GASD01021369	123.25	GASD01021369	1.75E-67	contig_44453	95.73	contig_44453	351	contig_44453	216.47	contig_44453
AF273731	472		not available		not available		not available		not available	5.92E-33	GASD01069605	100.00	GASD01016720	270	GASD01016720	121.71	GASD01069605	5.30E-88	contig_16276	96.88	contig_16276	576	contig_16276	271.55	contig_16276
AF273732	197		not available		not available		not available		not available	3.51E-11	GASD01023096	95.24	GASD01023096	63	GASD01023096	46.98	GASD01023096		not available		not available		not available		not available
AF273733	302		not available		not available		not available		not available		not available		not available		not available		not available	1.09E-134	contig_45039	100.00	contig_35114	684	contig_45039	385.96	contig_45039
AF273735	194	1.98E-78	contig_336	94.89	contig_336	411	contig_336	235.73	contig_336		not available		not available		not available		not available	1.69E-20	contig_41440	97.62	contig_41440	279	contig_55960	82.80	contig_41440
AF273736	106		not available		not available		not available		not available		not available		not available		not available		not available	2.56E-39	contig_16836	91.30	contig_16836	207	contig_16836	130.57	contig_16836
AF273737	200		not available		not available		not available		not available		not available		not available		not available		not available		not available		not available		not available		not available
AF343567	154	1.11E-70	GG156-2	100.00	GG156-4	357	GG156-2	211.46	GG156-2	1.36E-57	GASD01005209	81.25	GASD01069763	396	GASD01005209	183.73	GASD01005209	2.22E-22	contig_31603	97.50	contig_55142	126	contig_24925	86.66	contig_31603
AF344863	150		not available		not available		not available		not available	1.70E-13	GASD01023962	72.22	GASD01066872	300	GASD01023962	65.86	GASD01023962		not available		not available		not available		not available
AF344865	193		not available		not available		not available		not available	5.34E-34	GASD01038722	96.77	GASD01038722	480	GASD01001997	117.09	GASD01001997	6.18E-62	contig_20076	73.33	contig_3103	555	contig_42130	199.90	contig_20076
AF344870	227	3.65E-67	contig_99	94.05	GG331	336	contig_99	165.62	GG331	2.90E-56	GASD01003894	81.25	GASD01003894	345	GASD01020234	183.34	GASD01003894	1.51E-116	contig_44341	88.57	contig_55514	624	contig_44341	338.19	contig_44341
AF345801	184	2.12E-58	GG118-1	94.87	GG118	288	GG118-1	180.26	GG118-1	5.81E-44	GASD01019577	91.03	GASD01019577	234	GASD01019577	145.98	GASD01019577	1.87E-46	contig_2813	97.50	contig_41967	375	contig_2813	155.61	contig_2813
AF469057	186		not available		not available		not available		not available	3.57E-52	GASD01004901	95.24	GASD01057962	429	GASD01004901	171.78	GASD01004901	3.18E-28	contig_57714	90.24	contig_40001	495	contig_54054	102.83	contig_57714
AF473826	93		not available		not available		not available		not available	2.66E-12	GASD01015665	100.00	GASD01015665	78	GASD01015665	58.92	GASD01015665	1.09E-35	contig_65268	100.00	contig_36576	186	contig_65268	118.63	contig_65268
AF473827	139	1.26E-29	contig_6762	91.53	contig_6762	177	contig_6762	104.38	contig_6762	2.32E-23	GASD01074041	82.76	GASD01020812	285	GASD01074041	90.89	GASD01074041	8.27E-78	contig_4997	90.62	contig_4997	384	contig_4997	230.34	contig_4997
AF473828	137		not available		not available		not available		not available	3.14E-14	GASD01005981	96.97	GASD01005981	99	GASD01005981	66.63	GASD01005981	4.24E-39	contig_62546	96.92	contig_62546	195	contig_62546	130.18	contig_62546
AF473829	215		not available		not available		not available		not available	3.41E-18	GASD01030929	79.17	GASD01030929	144	GASD01030929	78.95	GASD01030929	5.90E-18	contig_56126	90.74	contig_56126	162	contig_56126	76.26	contig_56126
AF473830	242		not available		not available		not available		not available		not available		not available		not available		not available	6.80E-18	contig_28758	87.95	contig_24215	258	contig_28758	76.64	contig_28758
AF490244	538	2.82E-77	GG112	71.01	GG135-3	666	GG112	252.68	GG112	1.05E-78	GASD01005603	81.03	GASD01011544	819	GASD01007657	251.91	GASD01005603	5.15E-176	contig_50743	97.78	contig_46442	1068	contig_50743	505.37	contig_50743
AF490245	143		not available		not available		not available		not available		not available		not available		not available		not available	3.04E-15	contig_65199	91.10	contig_65199	438	contig_65199	70.48	contig_65199
AF490246	186		not available		not available		not available		not available	7.58E-30	GASD01067897	95.45	GASD01049388	468	GASD01004901	109.00	GASD01067897	7.20E-16	contig_54054	35.15	contig_54054	495	contig_54054	72.79	contig_54054
AF490247	101		not available		not available		not available		not available	1.21E-29	GASD01082220	59.14	GASD01082220	279	GASD01082220	105.53	GASD01082220	5.57E-46	contig_45860	90.24	contig_45860	246	contig_45860	147.90	contig_45860
AF490248	134		not available		not available		not available		not available		not available		not available		not available		not available	1.14E-57	contig_2343	94.25	contig_2343	261	contig_2343	171.78	contig_2343
AF490249	223	2.55E-16	contig_4227	33.33	contig_4227	417	contig_4227	71.63	contig_4227	4.03E-12	GASD01078625	58.82	GASD01078625	249	GASD01030022	61.62	GASD01078625	4.51E-136	contig_3940	93.24	contig_3940	666	contig_3940	385.96	contig_3940
AF490250	208	2.88E-49	contig_1051	93.15	GG111-1	228	GG96	122.09	GG96	3.18E-17	GASD01048419	91.18	GASD01018184	141	GASD01048419	74.71	GASD01048419	2.29E-20	contig_23310	97.14	contig_38355	165	contig_38216	82.80	contig_23310
AF490251	193	4.76E-83	contig_1133	95.93	contig_1133	369	contig_1133	243.82	contig_1133	1.51E-20	GASD01078375	100.00	GASD01078375	138	GASD01043936	79.72	GASD01043936	3.22E-60	contig_2393	96.00	contig_36201	498	contig_2393	191.81	contig_2393
AF500015	187		not available		not available		not available		not available	4.45E-53	GASD01004901	82.05	GASD01057962	429	GASD01004901	174.10	GASD01004901	2.47E-24	contig_57714	90.24	contig_40001	504	contig_54054	92.82	contig_57714
AF500016	229		not available		not available		not available		not available	6.38E-22	GASD01009750	83.33	GASD01069794	393	GASD01004901	88.97	GASD01009750	4.82E-89	contig_54054	92.31	contig_29280	639	contig_54054	265.77	contig_54054
AF500017	93		not available		not available		not available		not available	2.50E-11	GASD01015665	92.59	GASD01015665	81	GASD01015665	56.23	GASD01015665	3.19E-40	contig_65268	100.00	contig_36576	207	contig_65268	130.18	contig_65268
AF500018	239		not available		not available		not available		not available		not available		not available		not available		not available	2.55E-25	contig_28758	95.06	contig_24215	258	contig_28758	97.06	contig_28758
AF500019	176		not available		not available		not available		not available		not available		not available		not available		not available	6.52E-23	contig_24215	97.44	contig_24215	234	contig_24215	88.97	contig_24215
AF500020	223		not available		not available		not available		not available	1.33E-18	GASD01030929	79.17	GASD01030929	144	GASD01030929	80.49	GASD01030929	8.17E-19	contig_56126	92.59	contig_56126	162	contig_56126	78.57	contig_56126
AF500021	279	2.86E-13	contig_7062	92.86	contig_7062	93	contig_7062	57.00	contig_7062	3.77E-22	GASD01030929	50.89	GASD01030929	333	GASD01030929	91.28	GASD01030929	6.00E-24	contig_56126	87.04	contig_56126	162	contig_56126	93.59	contig_56126
AF500022	272	3.00E-13	contig_7062	92.86	contig_7062	93	contig_7062	57.00	contig_7062	3.91E-22	GASD01030929	53.95	GASD01072177	333	GASD01030929	90.89	GASD01030929	8.87E-24	contig_56126	87.04	contig_56126	162	contig_56126	93.20	contig_56126
AF500023	110		not available		not available		not available		not available		not available		not available		not available		not available	2.35E-38	contig_53452	97.87	contig_52309	186	contig_53452	126.72	contig_53452
AF500024	399	6.23E-22	contig_99	60.32	GG88-3	294	contig_99	85.11	contig_99	5.22E-21	GASD01003894	100.00	GASD01037580	351	GASD01003894	91.66	GASD01003894	1.87E-29	contig_44341	38.79	contig_44341	648	contig_16417	116.32	contig_44341
AF500025	434	2.88E-132	contig_99	97.53	GG88-3	816	contig_99	302.75	contig_99	2.19E-68	GASD01003894	90.43	GASD01003894	453	GASD01015869	221.86	GASD01003894	2.20E-160	contig_44341	88.57	contig_55514	858	contig_44341	457.99	contig_44341
AF500026	485		not available		not available		not available		not available	1.28E-41	GASD01010679	84.00	GASD01010679	273	GASD01085049	103.61	GASD01010679	8.35E-50	contig_18464	87.64	contig_4149	297	contig_18464	169.47	contig_18464
AF500027	128		not available		not available		not available		not available		not available		not available		not available		not available		not available		not available		not available		not available
AF500028	145		not available		not available		not available		not available		not available		not available		not available		not available		not available		not available		not available		not available
AF500029	183		not available		not available		not available		not available	5.32E-28	GASD01067897	95.16	GASD01049388	468	GASD01004901	103.99	GASD01067897		not available		not available		not available		not available
AF500030	195		not available		not available		not available		not available	8.46E-52	GASD01027708	88.89	GASD01027708	594	GASD01027708	170.63	GASD01027708	2.24E-74	contig_42856	97.44	contig_42856	351	contig_42856	223.40	contig_42856
AF500031	266	4.80E-17	contig_4654	67.50	GG203	258	contig_4654	73.94	contig_4654	6.50E-37	GASD01014217	79.55	GASD01059659	393	GASD01019270	129.80	GASD01014217	8.43E-64	contig_13912	62.50	contig_49262	675	contig_14031	207.22	contig_13912
AF500032	362		not available		not available		not available		not available	7.82E-12	GASD01023062	84.85	GASD01023062	99	GASD01023062	62.77	GASD01023062	1.15E-79	contig_19332	99.33	contig_19332	447	contig_19332	244.97	contig_19332
AF500033	107		not available		not available		not available		not available	3.27E-11	GASD01018942	55.93	GASD01008700	297	GASD01023962	58.54	GASD01018942		not available		not available		not available		not available
AF500034	147		not available		not available		not available		not available	7.60E-27	GASD01018093	95.45	GASD01057962	252	GASD01018093	103.22	GASD01018093	1.48E-29	contig_57714	80.00	contig_57714	180	contig_57714	105.14	contig_57714
AF500035	186		not available		not available		not available		not available	1.05E-29	GASD01067897	95.45	GASD01049388	468	GASD01004901	108.61	GASD01067897	2.11E-11	contig_54054	35.76	contig_54054	495	contig_54054	60.08	contig_54054
AF500036	196		not available		not available		not available		not available	5.97E-12	GASD01039565	93.10	GASD01013443	156	GASD01039565	59.31	GASD01039565	5.90E-25	contig_41030	96.67	contig_55625	210	contig_41030	95.13	contig_41030
AF500037	245		not available		not available		not available		not available	7.28E-23	GASD01018942	90.32	GASD01008700	309	GASD01062110	76.26	GASD01062110		not available		not available		not available		not available
AF502390	246		not available		not available		not available		not available	8.57E-72	GASD01014955	99.07	GASD01014955	321	GASD01014955	220.71	GASD01014955	2.13E-157	contig_42815	99.33	contig_19266	738	contig_42815	461.84	contig_42815
AF502391	309		not available		not available		not available		not available		not available		not available		not available		not available	1.16E-46	contig_546	70.59	contig_546	306	contig_546	155.61	contig_546
AF502392	268		not available		not available		not available		not available	2.29E-16	GASD01013988	59.26	GASD01053497	315	GASD01023962	75.10	GASD01013988		not available		not available		not available		not available
AF502393	164	6.23E-71	GG147	85.16	GG147	372	contig_808	212.62	GG147	4.51E-39	GASD01010424	90.91	GASD01010424	162	GASD01010424	100.52	GASD01010424	1.83E-21	contig_21090	100.00	contig_23348	138	contig_25147	85.11	contig_21090
AY043253	85		not available		not available		not available		not available	1.18E-25	GASD01000569	85.51	GASD01000569	207	GASD01000569	92.82	GASD01000569	1.56E-38	contig_60202	89.41	contig_60202	255	contig_60202	136.73	contig_60202
AY043254	93		not available		not available		not available		not available		not available		not available		not available		not available	3.06E-38	contig_44480	94.29	contig_36524	279	contig_44480	127.49	contig_44480
AY043257	47		not available		not available		not available		not available		not available		not available		not available		not available		not available		not available		not available		not available
AY101190	236	1.14E-20	contig_7062	92.59	contig_7062	90	contig_7062	57.38	contig_7062	2.85E-22	GASD01030929	56.58	GASD01072177	333	GASD01030929	90.89	GASD01030929	7.15E-26	contig_56126	89.04	contig_56126	219	contig_56126	98.21	contig_56126
AY101191	336	1.52E-71	contig_314	47.31	GG12-2	996	contig_51	228.41	contig_51	1.99E-71	GASD01000773	84.85	GASD01015056	942	GASD01000773	236.11	GASD01000773	0.00	contig_12527	91.96	contig_12527	996	contig_12527	638.65	contig_12527
KJ825712	420		not available		not available		not available		not available		not available		not available		not available		not available	6.44E-63	contig_19869	97.12	contig_19869	312	contig_19869	201.44	contig_19869
KJ825713	235		not available		not available		not available		not available		not available		not available		not available		not available	1.75E-52	contig_50448	86.84	contig_50448	342	contig_50448	169.47	contig_50448
KJ825714	461	0.00	GG112	97.14	GG135-3	1350	GG112	752.67	GG112	1.19E-106	GASD01005603	96.38	GASD01021971	684	GASD01007657	321.63	GASD01005603	3.88E-71	contig_50743	97.53	contig_34548	705	contig_50743	233.03	contig_50743
KJ825715	168	9.23E-21	contig_10516	100.00	comp32_c0_seq1	186	contig_10516	82.42	contig_10516	1.74E-11	GASD01060808	84.85	GASD01060808	99	GASD01060808	57.77	GASD01060808	8.18E-12	contig_55625	93.10	contig_55625	87	contig_55625	58.92	contig_55625
KJ825716	188		not available		not available		not available		not available	1.48E-56	GASD01004901	93.02	GASD01018093	429	GASD01004901	183.34	GASD01004901	1.22E-27	contig_64430	92.86	contig_40001	495	contig_54054	103.61	contig_64430
KJ825717	204		not available		not available		not available		not available	6.11E-22	GASD01009750	90.48	GASD01069794	393	GASD01004901	90.51	GASD01004901	1.14E-93	contig_54054	91.55	contig_55482	555	contig_54054	276.56	contig_54054
KJ825718	368		not available		not available		not available		not available	1.82E-62	GASD01085049	84.75	GASD01001264	360	GASD01085049	199.13	GASD01085049	6.22E-49	contig_18464	73.63	contig_4149	378	contig_18464	164.47	contig_18464
KJ825719	225		not available		not available		not available		not available	1.48E-44	GASD01009946	90.53	GASD01009946	285	GASD01009946	148.29	GASD01009946	1.32E-46	contig_43743	100.00	contig_31875	375	contig_43743	154.84	contig_43743
KJ825720	95		not available		not available		not available		not available		not available		not available		not available		not available		not available		not available		not available		not available
KJ825721	156	1.56E-39	contig_1437	86.21	contig_1437	261	contig_1437	130.57	contig_1437	5.51E-30	GASD01010938	96.36	GASD01010938	165	GASD01010938	109.77	GASD01010938	4.01E-91	contig_62707	89.17	contig_62707	471	contig_62707	266.54	contig_62707
KJ825722	612	4.26E-18	contig_251	97.30	contig_251	111	contig_251	78.95	contig_251	7.31E-39	GASD01013320	100.00	GASD01013320	237	GASD01079229	138.27	GASD01086396	6.20E-176	contig_11879	99.64	contig_11879	825	contig_11879	519.62	contig_11879
KJ825723	202		not available		not available		not available		not available	1.58E-21	GASD01035273	70.49	GASD01035273	183	GASD01035273	85.89	GASD01035273	1.04E-137	contig_17252	98.51	contig_17252	606	contig_17252	393.27	contig_17252
KJ825724	596		not available		not available		not available		not available	8.97E-32	GASD01054497	100.00	GASD01066909	189	GASD01019410	120.55	GASD01054497	3.89E-127	contig_15576	100.00	contig_52618	1131	contig_2695	377.87	contig_15576
KJ825725	171	7.20E-53	contig_13732	98.73	contig_13732	237	contig_13732	165.24	contig_13732	1.83E-19	GASD01093291	100.00	GASD01093291	183	GASD01045577	80.49	GASD01093291	2.35E-107	contig_12169	96.91	contig_12169	492	contig_2956	326.25	contig_12169
KJ825726	497		not available		not available		not available		not available	2.70E-30	GASD01008668	88.14	GASD01008668	177	GASD01008668	114.00	GASD01008668	5.67E-87	contig_46900	96.95	contig_46900	393	contig_46900	266.54	contig_46900
KJ825727	1150	8.36E-25	contig_233	37.80	GG196	504	contig_233	106.30	contig_233	2.92E-33	GASD01058445	92.19	GASD01067514	258	GASD01058445	127.87	GASD01058445	6.44E-111	contig_4354	98.68	contig_17143	618	contig_4354	347.44	contig_4354
KJ825728	270		not available		not available		not available		not available		not available		not available		not available		not available	4.29E-131	contig_13569	99.45	contig_13569	546	contig_13569	379.02	contig_13569
KJ825729	169		not available		not available		not available		not available	7.62E-57	GASD01004147	84.38	GASD01000522	561	GASD01004147	184.11	GASD01004147	1.39E-15	contig_38361	90.00	contig_36592	156	contig_38361	68.94	contig_38361

## Sheet: References
References of the selected Hs 64 PSP and Hg 81 PSP
Boer de, J. M., McDermott, J. P., Davis, E. L., Hussey, R. S., Popeijus, H., Smant, G., Baum, T. J. (2002) Cloning of a putative pectate lyase gene expressed in the subventral esophageal glands of Heterodera glycines. Jurnal of Nematology 34(1): 9-11.
Elling A. A., Mitreva, M., Recknor, J., Gai, X., Martin, J., Maier, T. R., McCarter, J. P., Hewezi, T., McK Bird, D., Davis, E. L., Hussey, R. S., Nettleton, D., McCarter, J. P., Baum, T. J. (2007) Divergent evolution of arrested development in the dauer stage of Caenorhabditis elegans and the infective stage of Heterodera glycines. Genome Biology 8: 1-19.
Gao, B., Allen, R., Davis, E. L., Baum, T. J., Hussey, R. S. (2004a) Developmental expression and biochemical properties of a-1,4-endoglucanase family in the soybean cyst nematode, Heterodera glycines. Molecular Plant Pathology 5: 93–104.
Gao, B., Allen, R., Davis, E. L., Baum, T. J., Hussey, R. S. (2004b) Molecular characterisation and developmental expression of a cellulose-binding protein gene in the soybean cyst nematode Heterodera glycines. International Journal for Parasitology 34: 1377–1383.
Gao, B., Allen, R., Maier, T., Davis, E. L., Baum, T. J., Hussey, R. S (2001a) Molecular characterisation and expression of two venom Allergen-like protein genes in Heterodera glycines. International journal of parasitology 31: 1617-1625.
Gao, B., Allen, R., Maier, T., Davis, E. L., Baum, T. J., Hussey, R. S. (2003) The Parasitome of the Phytonematode Heterodera glycine. Molecular Plant-Microbe Interactions 16: 720–726.
Gao, B., Allen, R., Maier, T., Davis, E. L., Baum, T. J., Hussey, R. S. (2003) The Parasitome of the Phytonematode Heterodera glycine. Molecular Plant-Microbe Interactions 16: 720–726.
Hewezi, T., Howe, P. J., Maier, T. R., Hussey, R. S., Mitchum, M. G., Davis, E. L., Baum, T. J. (2008) Cellulose binding protein from the parasitic pematode Heterodera schachtii interacts with Arabidopsis Pectin methylesterase: Cooperative cell wall modification during Parasitism. The Plant Cell 20: 3080–3093.
Hewezi, T., Howe, P. J., Maier, T. R., Hussey, R. S., Mitchum, M. G., Davis, E. L., Baum, T. J. (2010) Arabidopsis spermidine synthase is targeted by an effector protein of the cyst nematode Heterodera schachtii. Plant Physiology 152: 968–984.
Kovaleva, E. S., Masler, E. R., Skantar, A. M., Chitwood, D. J. (2004) Novel matrix metalloproteinase from the cyst nematodes Heterodera glycines and Globodera rostochiensis. Molecular and Biochemical Parasitology 136: 109–112.
Lee, C., Chronis, D., Kenning, C., Peret, B., Hewezi, T., Davis, E. L., Baum, T. J., Hussey, R. S., Bennett, M., Mitchum, M. G. (2011) The novel cyst nematode effector protein 19C07 interacts with the Arabidopsis auxin influx transporter LAX3 to control feeding site development. Plant Physiology 155: 866–880.
Patel, N., Hamamouch, N., Li, C., Hewezi2, T., Hussey, R. S., Baum, T. J., Mitchum, M. G., Davis, E. L. (2010) A nematode effector protein similar to Annexins in host plants. Journal of Experimental Botany 61: 235–248.
Urwin, P. E., Lilley, C. J., Atkinson, H. J. (2002) Ingestion of double-stranded RNA by preparasitic juvenile cyst nematodes leads to RNA interference. Molecular Plant-Microbe Interactions 15: 747–752.
Urwin, P. E., Lilley, C. J., McPherson, M. J., Atkinson, H. J. (1997) Characterization of two cDNAs encoding cysteine proteinases from the soybean cyst nematode Heterodera glycines. Parasitology 114: 605-613.
Vanholme, B., Kast, P., Haegeman, A., Jacob, J., Grunewald, W., Gheysen, G. (2009) Structural and functional investigation of a secreted chorismate mutase from the plant-parasitic nematode Heterodera schachtii in the context of related enzymes from diverse origins. Molecular Plant Pathology 10.2: 189–200.
Vanholme, B., Mitreva, M., Criekinge Van, W., Logghe, M., Bird, D., McCarter, J. P., Gheysen, G. (2006) Detection of putative secreted proteins in the plant-parasitic nematode Heterodera schachtii. Parasitology Research 98: 414–424.
Vanholme, B., Mitreva, M., Criekinge Van, W., Logghe, M., Bird, D., McCarter, J. P., Gheysen, G. (2006) Detection of putative secreted proteins in the plant-parasitic nematode Heterodera schachtii. Parasitology Research 98: 414–424.
Vanholme, B., Thuyne van, W., Vanhouteghen, K., de Meutter, J., Annoot, B., Gheysen, G. (2007) Molecular characterization and functional importance of pectate lyase secreted by the cyst nematode Heterodera schachtii. Molecular Plant Pathology 8: 267–278.
Vanholme,B., VAN Thuyne,W., Vanhouteghem,K., DE Meutter,J., Cannoot,B. and Gheysen,G. (2007) Molecular characterization and functional importance of pectate lyase secreted by the cyst nematode Heterodera schachtii. Mol. Plant Pathol. 8 (3), 267-278
Wang, J., Replogle, A., Hussey, R., Baum, T., Wang, x., Davis, E. L., Mitchum, M. G. (2011) Identification of potential host plant mimics of CLAVATA3/ESR (CLE)-like
Wang, X., Allen, R., Ding, X., Goellner, M., Maier, T., de Boer, J. M., Baum, T., Smant, G., Hussey, R., Davis, E. (2001) Signal peptide-selection of cDNA cloned directly from the esophageal gland cells of the soybean cyst nematode Heterodera glycines. Molecular Plant-Microbe Interactions 14: 536–544.
Hamamouch, N., Li, C., Hewezi, T., Baum, T. J., Mitchum, M. G., Hussey, R. S., et al. (2012) The interaction of the novel 30C02 cyst nematode effector protein with a plant β-1,3-endoglucanase may suppress host defence to promote parasitism. Journal of Experimental Botany.
Noon, J. B., Hewezi, T. A. F., Maier, T. R., Simmons, C., Wei, J.-Z., Wu, G., et al. (2015). Eighteen new candidate effectors of the phytonematode Heterodera glycines produced specifically in the secretory esophageal gland cells during parasitism. Phytopathology.
