# Supplementary material for: Transcriptome and Parasitome Analysis of Beet Cyst Nematode Heterodera schachtii
Source: Sci Rep. 2020 Feb 24;10:3315. doi: 10.1038/s41598-020-60186-0 (PMC7039985; doi:10.1038/s41598-020-60186-0)
Supplement: Supplementary file 3 — Table S3. [file 41598_2020_60186_MOESM3_ESM.xlsx]

## Sheet: HsT
Contig ID	Swissprot_BBH	TrEMBL_BBH	C_elegans_BBH	AHRD_description	GOterms_BLAST2GO	PPN	APN	FLN	EPN
contig_19788	>sp|Q69ZS7|HBS1L_MOUSE HBS1-like protein OS=Mus musculus GN=Hbs1l PE=1 SV=2	>tr|F1L1M4|F1L1M4_ASCSU HBS1-like protein (Fragment) OS=Ascaris suum	>gi|115532067|ref|NP_001021556.2| hypothetical protein K07A12.4	Elongation factor 1 alpha-like protein, putative	GO:0006412,GO:0000166,GO:0003824	0	0	1	0
contig_52302	>sp|P98195|ATP9B_MOUSE Probable phospholipid-transporting ATPase IIB OS=Mus musculus	>tr|A8XQ33|A8XQ33_CAEBR CBR-TAT-5 protein OS=Caenorhabditis briggsae	>gi|115532300|ref|NP_001040665.1| Transbilayer Amphipath Transporters	Phospholipid-translocating P-type ATPase, putative	GO:0006810,GO:0016043,GO:0005215,GO:0005794,GO:0016787,GO:0050789,GO:0040007,GO:0005623,GO:0006139,GO:0009058,GO:0006811,GO:0009790,GO:0005488,GO:0005737,GO:0009056,GO:0000166,GO:0000003,GO:0007275	0	0	1	1
contig_25935	>sp|P35602|AP1M_CAEEL AP-1 complex subunit mu-1-I OS=Caenorhabditis elegans GN=unc-101	>tr|E1FHS1|E1FHS1_LOALO AP-1 complex subunit mu-1 OS=Loa loa	>gi|115532320|ref|NP_001040675.1| UNCoordinated family member	AP-1 complex subunit mu-1-I	GO:0005515,GO:0016032,GO:0016043,GO:0015031,GO:0006996,GO:0008150,GO:0005764,GO:0005829,GO:0050789,GO:0006950,GO:0009607,GO:0009790,GO:0006810,GO:0009653,GO:0005794,GO:0043234,GO:0016023,GO:0007275	0	1	1	0
contig_44812	>sp|P35602|AP1M_CAEEL AP-1 complex subunit mu-1-I OS=Caenorhabditis elegans GN=unc-101	>tr|C3YLS1|C3YLS1_BRAFL Putative uncharacterized protein	>gi|115532320|ref|NP_001040675.1| UNCoordinated family member	AP-1 complex subunit mu-1-I	GO:0005829,GO:0005764,GO:0006810,GO:0005794,GO:0006996,GO:0043234,GO:0005737,GO:0016043,GO:0050789,GO:0006950,GO:0009607,GO:0005515,GO:0008150,GO:0016032,GO:0015031,GO:0016023	0	0	1	0
contig_21183	>sp|Q09221|CPNA2_CAEEL Copine family protein 2 OS=Caenorhabditis elegans GN=cpna-2 PE=2 SV=4	>tr|A8NGA6|A8NGA6_BRUMA Copine family protein OS=Brugia malayi	>gi|115532416|ref|NP_001040723.1| Temporarily Assigned Gene name	Temporarily Assigned Gene name family member (tag-308)	-	0	1	1	0
contig_58850	no_hit	>tr|F1L1T1|F1L1T1_ASCSU Proton-coupled amino acid transporter 4	>gi|115532596|ref|NP_001040813.1| hypothetical protein T27A1.5	Proton-coupled amino acid transporter 4	GO:0005623,GO:0030154,GO:0007275,GO:0016023,GO:0005215,GO:0006810,GO:0006811	0	0	1	0
contig_46121	>sp|P34314|TLK1_CAEEL Serine/threonine-protein kinase tousled-like 1 OS=Caenorhabditis	>tr|F1KV89|F1KV89_ASCSU Serine/threonine-protein kinase tousled-like	>gi|115532658|ref|NP_001040844.1| Tousled-Like Kinase family member	Tousled-like kinase 1 (Predicted)	GO:0000003,GO:0005515,GO:0050789,GO:0006350,GO:0040007,GO:0015031,GO:0006464,GO:0009790,GO:0004672,GO:0008152,GO:0000228,GO:0006996,GO:0000166,GO:0006519	0	1	1	1
contig_17313	>sp|Q03606|YN02_CAEEL CRAL-TRIO domain-containing protein T23G5.2 OS=Caenorhabditis	>tr|A8Q0A8|A8Q0A8_BRUMA Hypothetical 84.0 kDa protein T23G5.2 in	>gi|115532720|ref|NP_001040876.1| hypothetical protein T23G5.2	Protein real-time	GO:0005622,GO:0006810,GO:0005623,GO:0005215	0	0	1	1
contig_17830	no_hit	>tr|A8X0M7|A8X0M7_CAEBR Putative uncharacterized protein	>gi|115532790|ref|NP_001040915.1| hypothetical protein C27D8.3	Protein T12G3.2d, confirmed by transcript evidence	-	0	1	1	0
contig_62002	>sp|Q9XTF3|MBK2_CAEEL Dual specificity tyrosine-phosphorylation-regulated kinase mbk-2	>tr|F1KVW7|F1KVW7_ASCSU Dual specificity	>gi|115532860|ref|NP_001040950.1| MiniBrain Kinase (Drosophila)	Protein kinase, putative	GO:0009790,GO:0005488,GO:0050789,GO:0006091,GO:0009058,GO:0005975,GO:0006464,GO:0000003,GO:0007049,GO:0007010,GO:0004672,GO:0005515,GO:0007165,GO:0006950,GO:0008219,GO:0005730,GO:0019538,GO:0009056,GO:0005622,GO:0043234,GO:0009653,GO:0007275,GO:0005694,GO:0005815,GO:0043226,GO:0005737,GO:0000166,GO:0030154,GO:0008150,GO:0006519,GO:0008152	0	0	1	0
contig_44304	>sp|Q17381|PHA4_CAEEL Defective pharyngeal development protein 4 OS=Caenorhabditis	>tr|E3MF33|E3MF33_CAERE Putative uncharacterized protein	>gi|115533188|ref|NP_001041116.1| defective PHArynx development	Forkhead box A	GO:0007275,GO:0030154,GO:0050789,GO:0040007,GO:0008150,GO:0006412,GO:0005654,GO:0043234,GO:0005515,GO:0003700,GO:0009790,GO:0006350,GO:0003677,GO:0009653,GO:0016043,GO:0007154,GO:0019725,GO:0000003	0	0	1	1
contig_13579	>sp|Q60992|VAV2_MOUSE Guanine nucleotide exchange factor VAV2 OS=Mus musculus GN=Vav2	>tr|A8P112|A8P112_BRUMA Variant SH3 domain containing protein	>gi|115533398|ref|NP_001041222.1| mammalian VAV (oncogene) related	Vav 1 guanine nucleotide exchange factor	GO:0009653,GO:0007275,GO:0005102,GO:0016043,GO:0007165,GO:0005829,GO:0050789,GO:0008219,GO:0009605,GO:0006950,GO:0006629,GO:0005886,GO:0008150,GO:0030234,GO:0005622,GO:0005515	0	0	1	0
contig_50630	>sp|P42686|SRK1_SPOLA Tyrosine-protein kinase isoform SRK1 OS=Spongilla lacustris GN=SRK1	>tr|F1L0I3|F1L0I3_ASCSU Tyrosine-protein kinase Fyn OS=Ascaris suum	>gi|115533600|ref|NP_490866.4| SRC oncogene related family member	Protein tyrosine kinase	GO:0009653,GO:0030154,GO:0009790,GO:0006464,GO:0005326,GO:0004672,GO:0005623,GO:0006810,GO:0007010,GO:0007049,GO:0005737,GO:0000166,GO:0008150,GO:0000003,GO:0007275,GO:0006811,GO:0006519,GO:0008152	0	0	1	0
contig_5684	>sp|Q6ZWL3|CP4V2_HUMAN Cytochrome P450 4V2 OS=Homo sapiens GN=CYP4V2 PE=1 SV=2	>tr|A1BPS5|A1BPS5_9CUCU CYP4BJ1 (Fragment) OS=Ips paraconfusus	>gi|115534628|ref|NP_505009.4| CYtochrome P450 family member	Cytochrome P450	GO:0003824,GO:0005488,GO:0005623,GO:0009055,GO:0008152	0	0	1	0
contig_29473	>sp|Q5ZHQ5|CHPT1_CHICK Cholinephosphotransferase 1 OS=Gallus gallus GN=CHPT1 PE=2 SV=1	>tr|E3LTL4|E3LTL4_CAERE Putative uncharacterized protein	>gi|115534720|ref|NP_506558.2| hypothetical protein Y49A3A.1	Choline/ethanolaminephosphotransferase 1	GO:0009058,GO:0006629,GO:0016740,GO:0005623	0	1	1	0
contig_9979	>sp|P30427|PLEC_RAT Plectin OS=Rattus norvegicus GN=Plec PE=1 SV=2	>tr|E1FR76|E1FR76_LOALO Putative uncharacterized protein OS=Loa loa	>gi|133901954|ref|NP_001076753.1| hypothetical protein C14H10.2	Plectin	GO:0005515	0	0	1	0
contig_44530	>sp|E2JF22|PIEZ1_MOUSE Piezo-type mechanosensitive ion channel component 1 OS=Mus musculus	>tr|F1KPQ0|F1KPQ0_ASCSU Protein FAM38B OS=Ascaris suum PE=2 SV=1	>gi|133930838|ref|NP_501647.2| hypothetical protein T20D3.11	Piezo-type mechanosensitive ion channel component 1	-	0	0	1	0
contig_62169	>sp|Q63ZT8|AL1L1_XENTR Cytosolic 10-formyltetrahydrofolate dehydrogenase OS=Xenopus	>tr|F1KT06|F1KT06_ASCSU 10-formyltetrahydrofolate dehydrogenase	>gi|133930964|ref|NP_502054.2| ALdehyde deHydrogenase family member	Aldehyde dehydrogenase	GO:0003824,GO:0006810,GO:0005488,GO:0009056,GO:0008152,GO:0043234,GO:0005739,GO:0009058,GO:0005215,GO:0016740,GO:0005515,GO:0016787,GO:0005975,GO:0006091,GO:0006519	0	0	1	0
contig_16852	>sp|Q8K009|AL1L2_MOUSE Mitochondrial 10-formyltetrahydrofolate dehydrogenase OS=Mus	>tr|G0P6S9|G0P6S9_CAEBE Putative uncharacterized protein	>gi|133930964|ref|NP_502054.2| ALdehyde deHydrogenase family member	Methionyl-tRNA formyltransferase	GO:0005488,GO:0008152,GO:0016787,GO:0003824,GO:0016740,GO:0005739	0	0	1	0
contig_33860	>sp|Q8CFQ3|AQR_MOUSE Intron-binding protein aquarius OS=Mus musculus GN=Aqr PE=2 SV=2	>tr|E1G6V9|E1G6V9_LOALO Putative uncharacterized protein OS=Loa loa	>gi|133958006|ref|NP_507684.4| abnormal EMBroygenesis family member	Intron-binding protein aquarius	GO:0006139,GO:0016787,GO:0003723,GO:0000166,GO:0005634	0	1	1	0
contig_37046	>sp|P52962|MOES_LYTVA Moesin OS=Lytechinus variegatus PE=3 SV=1	>tr|F1KY69|F1KY69_ASCSU Moesin/ezrin/radixin 1 OS=Ascaris suum PE=2	>gi|17505420|ref|NP_491560.1| Ezrin/Radixin/Moesin family member	Moesin/ezrin/radixin 1	GO:0005886,GO:0009653,GO:0016043,GO:0030154,GO:0007275,GO:0005515,GO:0000003,GO:0005856,GO:0005737,GO:0005198,GO:0050789,GO:0043234,GO:0040007,GO:0006810,GO:0007010,GO:0005623,GO:0005730,GO:0008150,GO:0005829,GO:0009790,GO:0003779,GO:0005815	0	1	1	0
contig_28836	>sp|Q5R7L7|RAB5C_PONAB Ras-related protein Rab-5C OS=Pongo abelii GN=RAB5C PE=2 SV=1	>tr|G1KUL1|G1KUL1_ANOCA Uncharacterized protein OS=Anolis	>gi|17506899|ref|NP_492481.1| RAB family member (rab-5)	Ras-related protein Rab-5B, putative	GO:0006810,GO:0016043,GO:0050789,GO:0005515,GO:0007267,GO:0006996,GO:0009653,GO:0007275,GO:0030154,GO:0016023,GO:0000166,GO:0015031,GO:0006139,GO:0009056,GO:0016787,GO:0008283,GO:0007049,GO:0007165,GO:0005811,GO:0005886,GO:0000003,GO:0005768,GO:0006629	0	1	1	0
contig_60115	>sp|O54998|FKBP7_MOUSE Peptidyl-prolyl cis-trans isomerase FKBP7 OS=Mus musculus GN=Fkbp7	>tr|F1L6L1|F1L6L1_ASCSU Peptidyl-prolyl cis-trans isomerase FKBP14	>gi|17507841|ref|NP_492792.1| FK506-Binding protein family member	Peptidyl-prolyl cis-trans isomerase FKBP14	GO:0019538,GO:0006464,GO:0003824,GO:0005488,GO:0005509	0	0	1	0
contig_33854	>sp|P51875|GNAO_CAEEL Guanine nucleotide-binding protein G(o) subunit alpha	>tr|E5SUB9|E5SUB9_TRISP Guanine nucleotide-binding protein G(O)	>gi|17507897|ref|NP_492108.1| G protein,O, Alpha subunit family	Guanine nucleotide-binding protein G(O) subunit alpha	GO:0004871,GO:0009605,GO:0007010,GO:0007049,GO:0043234,GO:0005886,GO:0007610,GO:0050789,GO:0000166,GO:0007165,GO:0006139,GO:0009056,GO:0000003,GO:0005515,GO:0009790,GO:0006996,GO:0005102,GO:0016787,GO:0005634,GO:0007275,GO:0005737	0	0	1	0
contig_39454	>sp|P38404|GNAO_LOCMI Guanine nucleotide-binding protein G(o) subunit alpha OS=Locusta	>tr|F1L420|F1L420_ASCSU Guanine nucleotide-binding protein G(O)	>gi|17507897|ref|NP_492108.1| G protein,O, Alpha subunit family	Guanine nucleotide-binding protein G(O), alpha subunit, putative	GO:0004871,GO:0007165,GO:0000166	0	0	1	0
contig_60438	>sp|O00160|MYO1F_HUMAN Myosin-If OS=Homo sapiens GN=MYO1F PE=1 SV=3	>tr|F1KTI8|F1KTI8_ASCSU Myosin-Ie OS=Ascaris suum PE=2 SV=1	>gi|17507983|ref|NP_492393.1| Heavy chain, Unconventional Myosin	Myosin-Ie	GO:0005856,GO:0043234,GO:0005737,GO:0050789,GO:0007010,GO:0000166,GO:0003774,GO:0006950,GO:0006810,GO:0009607	0	0	1	0
contig_18147	>sp|Q03610|YN81_CAEEL Uncharacterized protein ZC84.1 OS=Caenorhabditis elegans GN=ZC84.1	>tr|Q21418|Q21418_CAEEL Protein K10D3.4, confirmed by transcript	>gi|17508193|ref|NP_492020.1| hypothetical protein K10D3.4	Lin-12 and glp-1 x-hybridizing protein 1, isoform a, partially confirmed by transcript evidence	GO:0030234	0	0	1	0
contig_1123	>sp|Q03610|YN81_CAEEL Uncharacterized protein ZC84.1 OS=Caenorhabditis elegans GN=ZC84.1	>tr|Q21418|Q21418_CAEEL Protein K10D3.4, confirmed by transcript	>gi|17508193|ref|NP_492020.1| hypothetical protein K10D3.4	Papilin	GO:0030234,GO:0005515	0	1	1	0
contig_37986	>sp|P36609|NCS2_CAEEL Neuronal calcium sensor 2 OS=Caenorhabditis elegans GN=ncs-2 PE=2	>tr|Q5UCG3|Q5UCG3_9BILA Neuronal calcium sensor OS=Parascaris	>gi|17508451|ref|NP_492651.1| Neuronal Calcium Sensor family member	Neuronal calcium sensor 2, putative	GO:0005509	0	1	1	1
contig_48540	>sp|O02334|PRI2_CAEEL DNA primase large subunit OS=Caenorhabditis elegans GN=pri-2 PE=3	>tr|F1KWP3|F1KWP3_ASCSU DNA primase large subunit OS=Ascaris suum PE=2	>gi|17508509|ref|NP_493176.1| DNA PRImase homolog family member	DNA primase large subunit	GO:0016740,GO:0005488,GO:0008150,GO:0009058,GO:0000003,GO:0007275,GO:0006996,GO:0006810,GO:0016043,GO:0009790	0	0	1	0
contig_45380	>sp|Q4KTY1|KPSH1_PINFU Serine/threonine-protein kinase H1 homolog OS=Pinctada fucata	>tr|F1L2F6|F1L2F6_ASCSU Serine/threonine-protein kinase H1 OS=Ascaris	>gi|17508559|ref|NP_490820.1| hypothetical protein R06A10.4	Protein kinase putative	GO:0000166,GO:0006464,GO:0004672,GO:0006519,GO:0008152	0	1	1	0
contig_40834	>sp|P02566|MYO4_CAEEL Myosin-4 OS=Caenorhabditis elegans GN=unc-54 PE=4 SV=1	>tr|Q1A5W9|Q1A5W9_HAECO Myosin heavy chain (Fragment) OS=Haemonchus	>gi|17509401|ref|NP_493596.1| UNCoordinated family member (unc-54)	Myosin heavy chain	GO:0007610,GO:0000003,GO:0040007,GO:0006810,GO:0016043,GO:0007165,GO:0050789,GO:0005856,GO:0005737,GO:0043234,GO:0008150,GO:0003774,GO:0005198,GO:0009790,GO:0007275,GO:0003779,GO:0009653,GO:0030154,GO:0008037,GO:0007010,GO:0000166	0	0	1	0
contig_2829	>sp|Q9XUJ7|DKF1_CAEEL Serine/threonine-protein kinase dkf-1 OS=Caenorhabditis elegans	>tr|F1KTD0|F1KTD0_ASCSU Serine/threonine-protein kinase dkf-1	>gi|17509653|ref|NP_493390.1| D Kinase Family family member (dkf-1)	Protein kinase c, mu	GO:0006464,GO:0005623,GO:0008219,GO:0050789,GO:0006350,GO:0005488,GO:0000166,GO:0004672,GO:0005737,GO:0008150,GO:0007165,GO:0005634,GO:0005886,GO:0006519,GO:0008152	0	1	1	0
contig_15571	>sp|Q03755|CUT1_CAEEL Cuticlin-1 OS=Caenorhabditis elegans GN=cut-1 PE=2 SV=2	>tr|A8XXR4|A8XXR4_CAEBR Putative uncharacterized protein	>gi|17510253|ref|NP_492900.1| CUTiclin-Like family member (cutl-10)	CUTiclin-Like family member (cutl-10)	GO:0005488,GO:0016787,GO:0005623	0	0	1	0
contig_62040	>sp|Q05913|T2FA_DROME General transcription factor IIF subunit 1 OS=Drosophila	>tr|E1G2C2|E1G2C2_LOALO Putative uncharacterized protein OS=Loa loa	>gi|17531417|ref|NP_494756.1| hypothetical protein C01F1.1	General transcription factor IIF subunit 1	GO:0050789,GO:0040007,GO:0005488,GO:0007275,GO:0044238,GO:0009058,GO:0000003,GO:0006810,GO:0016043,GO:0008152,GO:0009790,GO:0003677,GO:0005634,GO:0003824,GO:0006350	0	0	1	0
contig_44302	>sp|Q5RKH7|CB018_RAT Transmembrane protein C2orf18 homolog OS=Rattus norvegicus PE=2	>tr|A8WU03|A8WU03_CAEBR Putative uncharacterized protein	>gi|17532155|ref|NP_495226.1| hypothetical protein C29H12.2	Transmembrane protein C2orf18, putative	GO:0005794,GO:0005764,GO:0006810,GO:0050789,GO:0040007,GO:0005215,GO:0005623	0	0	1	0
contig_19209	>sp|P51792|CLCN3_RAT H(+)/Cl(-) exchange transporter 3 OS=Rattus norvegicus GN=Clcn3 PE=2	>tr|A8P8Z5|A8P8Z5_BRUMA CLC chloride channel protein, putative	>gi|17532615|ref|NP_495940.1| CLC-type chloride cHannel family member	Chloride channel 3	GO:0005216,GO:0050789,GO:0006811,GO:0005623,GO:0006996,GO:0019725,GO:0043226,GO:0005737,GO:0005768,GO:0005515,GO:0000166,GO:0005886,GO:0005794	0	1	1	1
contig_60973	>sp|Q03755|CUT1_CAEEL Cuticlin-1 OS=Caenorhabditis elegans GN=cut-1 PE=2 SV=2	>tr|Q93115|Q93115_9BILA CUT-1-like cuticlin protein (Precursor)	>gi|17532637|ref|NP_496410.1| CUTiclin family member (cut-1)	Cuticlin-1	GO:0005623,GO:0005578,GO:0009653	0	1	1	0
contig_44604	no_hit	>tr|C8YU61|C8YU61_CAERE DIE-1 (Fragment) OS=Caenorhabditis remanei	>gi|17532737|ref|NP_496175.1| Dorsal Intercalation and Elongation	DIE-1	GO:0008150,GO:0005488,GO:0050789,GO:0005622,GO:0007275,GO:0009653,GO:0016043,GO:0009790	0	0	1	0
contig_42810	>sp|P27718|DDC_BOVIN Aromatic-L-amino-acid decarboxylase OS=Bos taurus GN=DDC PE=2 SV=2	>tr|F1KVE6|F1KVE6_ASCSU Aromatic-L-amino-acid decarboxylase OS=Ascaris	>gi|17534817|ref|NP_495744.1| Tyrosine DeCarboxylase family member	Dopa decarboxylase	GO:0005488,GO:0005623,GO:0006519,GO:0003824,GO:0009058,GO:0019748,GO:0008152	0	0	1	0
contig_44032	>sp|Q23670|TOP2_CAEEL Probable DNA topoisomerase 2 OS=Caenorhabditis elegans GN=K12D12.1	>tr|F1KQV5|F1KQV5_ASCSU DNA topoisomerase 2 OS=Ascaris suum PE=2 SV=1	>gi|17535065|ref|NP_496536.1| TOPoisomerase family member (top-2)	DNA topoisomerase 2	GO:0030154,GO:0007275,GO:0005515,GO:0005654,GO:0006259,GO:0006996,GO:0007049,GO:0009058,GO:0009653,GO:0016043,GO:0006350,GO:0050789,GO:0005730,GO:0005829,GO:0003677,GO:0003824,GO:0005622,GO:0043234,GO:0000228,GO:0009790,GO:0005694,GO:0003700,GO:0003682,GO:0000166,GO:0008150	0	0	1	0
contig_13814	>sp|O55057|PDE6D_MOUSE Retinal rod rhodopsin-sensitive cGMP 3',5'-cyclic phosphodiesterase	>tr|D3ZRD3|D3ZRD3_RAT Phosphodiesterase 6D, cGMP-specific, rod,	>gi|17535359|ref|NP_495490.1| Phosphodiesterase DeLta-like family	Retinal rod rhodopsin-sensitive cGMP 3,5-cyclic phosphodiesterase subunit delta	GO:0016787,GO:0030234,GO:0050789,GO:0006139,GO:0009056,GO:0009605,GO:0007165,GO:0009628,GO:0008150,GO:0005515,GO:0043234,GO:0005739	0	1	1	0
contig_49270	>sp|Q22000|PDE4_CAEEL Probable 3',5'-cyclic phosphodiesterase pde-4 OS=Caenorhabditis	>tr|F1KVC4|F1KVC4_ASCSU 3',5'-cyclic phosphodiesterase pde-4	>gi|17535659|ref|NP_495601.1| PhosphoDiEsterase family member	cAMP-specific 3',5'-cyclic phosphodiesterase	GO:0005488,GO:0007165,GO:0005623,GO:0006810,GO:0050789,GO:0007267,GO:0005575,GO:0016787,GO:0006139,GO:0009056,GO:0007610	0	0	1	0
contig_3312	>sp|Q10014|YR01_CAEEL Uncharacterized protein T25E4.1 OS=Caenorhabditis elegans GN=T25E4.1	>tr|G0PJK6|G0PJK6_CAEBE Putative uncharacterized protein	>gi|17536521|ref|NP_495080.1| hypothetical protein T25E4.1	Unknown protein	GO:0007275,GO:0040007	0	0	1	0
contig_23996	>sp|Q5ZLX5|ZRAB2_CHICK Zinc finger Ran-binding domain-containing protein 2 OS=Gallus	>tr|Q9TYM0|Q9TYM0_CAEEL Putative uncharacterized protein	>gi|17536975|ref|NP_494440.1| hypothetical protein Y25C1A.8	Zinc finger Ran-binding domain-containing protein 2	-	0	0	1	0
contig_25071	>sp|Q5ZLX5|ZRAB2_CHICK Zinc finger Ran-binding domain-containing protein 2 OS=Gallus	>tr|E3M0W7|E3M0W7_CAERE Putative uncharacterized protein	>gi|17536975|ref|NP_494440.1| hypothetical protein Y25C1A.8	Zinc finger Ran-binding domain-containing protein 2	GO:0005488,GO:0005622	0	0	1	0
contig_61573	>sp|Q9JJ11|TACC3_MOUSE Transforming acidic coiled-coil-containing protein 3 OS=Mus	>tr|E1FIQ2|E1FIQ2_LOALO Putative uncharacterized protein OS=Loa loa	>gi|17537513|ref|NP_497059.1| TACC (transforming acid coiled coil)	Transforming acidic coiled-coil-containing protein 3	GO:0005856,GO:0007275,GO:0030154,GO:0008283,GO:0050789,GO:0007010,GO:0007049,GO:0005515,GO:0005737	0	0	1	0
contig_26307	>sp|Q09665|TNNC2_CAEEL Troponin C, isoform 2 OS=Caenorhabditis elegans GN=tnc-2 PE=2 SV=1	>tr|G0NT97|G0NT97_CAEBE CBN-TNC-2 protein OS=Caenorhabditis brenneri	>gi|17537953|ref|NP_496251.1| TropoNin C family member (tnc-2)	Troponin C, isoform 2, putative	GO:0007275,GO:0005515,GO:0000003,GO:0040007,GO:0005509	0	1	1	1
contig_56591	>sp|Q9UM11|FZR_HUMAN Fizzy-related protein homolog OS=Homo sapiens GN=FZR1 PE=1 SV=2	>tr|F1KWM8|F1KWM8_ASCSU Fizzy-related protein OS=Ascaris suum PE=2	>gi|17538129|ref|NP_496075.1| FiZzy Related family member (fzr-1)	Fizzy-related protein	-	0	0	1	0
contig_1545	>sp|Q21184|CO155_CAEEL Putative cuticle collagen 155 OS=Caenorhabditis elegans GN=col-155	>tr|A8X120|A8X120_CAEBR CBR-COL-125 protein OS=Caenorhabditis	>gi|17538876|ref|NP_502107.1| COLlagen family member (col-125)	COLlagen family member (col-125)	GO:0009790,GO:0009653,GO:0007275,GO:0008150,GO:0005623,GO:0040007,GO:0006810,GO:0016043,GO:0005198,GO:0005578	0	0	1	1
contig_58965	>sp|Q9TXJ0|CMK1_CAEEL Calcium/calmodulin-dependent protein kinase type 1	>tr|G0NYC1|G0NYC1_CAEBE Putative uncharacterized protein	>gi|17539480|ref|NP_500139.1| CaM Kinase family member (cmk-1)	Calcium/calmodulin-dependent protein kinase type 1	GO:0005623,GO:0004672,GO:0009653,GO:0016043,GO:0005737,GO:0006464,GO:0005488,GO:0030154,GO:0050789,GO:0007275,GO:0007610,GO:0009628,GO:0009058,GO:0005975,GO:0006629,GO:0006350,GO:0005515,GO:0005634,GO:0000166,GO:0005622,GO:0043234,GO:0006519,GO:0008152	0	0	1	0
contig_26786	>sp|P25439|BRM_DROME ATP-dependent helicase brm OS=Drosophila melanogaster GN=brm PE=1	>tr|F1KWR0|F1KWR0_ASCSU Transcription activator BRG1 (Fragment)	>gi|17539642|ref|NP_502082.1| Phasmid Socket Absent family member	Helicase	GO:0000166,GO:0016787,GO:0005634,GO:0003677	0	0	1	0
contig_3804	no_hit	>tr|E1FW76|E1FW76_LOALO PAN domain-containing protein OS=Loa loa	>gi|17540572|ref|NP_502699.1| NOmpA Homolog (Drosophila nompA: no	NOmpA Homolog (Drosophila nompA: no mechanoreceptor potential A) family member (noah-2)	GO:0009790,GO:0007275,GO:0008150,GO:0000003,GO:0005623,GO:0040007	0	0	1	0
contig_10892	no_hit	>tr|E1FW76|E1FW76_LOALO PAN domain-containing protein OS=Loa loa	>gi|17540572|ref|NP_502699.1| NOmpA Homolog (Drosophila nompA: no	PAN domain containing protein	GO:0008150,GO:0005623,GO:0009790,GO:0000003,GO:0040007,GO:0007275	0	0	1	0
contig_18972	no_hit	>tr|Q9XUB6|Q9XUB6_CAEEL Protein W02A2.3, partially confirmed by	>gi|17542734|ref|NP_502562.1| Prion-like-(Q/N-rich)-domain-bearing	Prion-like-(Q/N-rich)-domain-bearing protein family member (pqn-74)	-	0	1	1	0
contig_36572	no_hit	>tr|G0P8R5|G0P8R5_CAEBE Putative uncharacterized protein	>gi|17542734|ref|NP_502562.1| Prion-like-(Q/N-rich)-domain-bearing	Prion-like-(Q/N-rich)-domain-bearing protein family member (pqn-74)	GO:0005576,GO:0030246,GO:0005975	0	1	1	0
contig_15535	>sp|Q9DEX7|FADS2_DANRE Fatty acid desaturase 2 OS=Danio rerio GN=fads2 PE=2 SV=1	>tr|E3MLW4|E3MLW4_CAERE CRE-FAT-3 protein OS=Caenorhabditis remanei	>gi|17542820|ref|NP_501752.1| FATty acid desaturase family member	Delta 5 fatty acid desaturase	GO:0007610,GO:0000003,GO:0005515,GO:0009058,GO:0006629,GO:0006810,GO:0050789,GO:0040007,GO:0003824,GO:0008150,GO:0007275,GO:0007267,GO:0009653	0	1	1	0
contig_13328	>sp|Q9H8Y8|GORS2_HUMAN Golgi reassembly-stacking protein 2 OS=Homo sapiens GN=GORASP2 PE=1	>tr|G0PBC6|G0PBC6_CAEBE Putative uncharacterized protein	>gi|17543358|ref|NP_501354.1| hypothetical protein Y42H9AR.1	Golgi reassembly-stacking protein 2	GO:0005515	0	1	1	0
contig_2678	>sp|Q61263|SOAT1_MOUSE Sterol O-acyltransferase 1 OS=Mus musculus GN=Soat1 PE=2 SV=2	>tr|G0MGQ7|G0MGQ7_CAEBE Putative uncharacterized protein	>gi|17549960|ref|NP_510623.1| hypothetical protein B0395.2	Sterol O-acyltransferase 1	GO:0006810,GO:0008289,GO:0007275,GO:0050789,GO:0009058,GO:0019538,GO:0016043,GO:0005623,GO:0016740,GO:0008150,GO:0006629,GO:0030154,GO:0005783	0	0	1	0
contig_35965	>sp|Q66HG5|TM9S2_RAT Transmembrane 9 superfamily member 2 OS=Rattus norvegicus GN=Tm9sf2	>tr|F1L713|F1L713_ASCSU Transmembrane 9 superfamily member 2	>gi|17551490|ref|NP_509429.1| Temporarily Assigned Gene name family	Transmembrane protein	GO:0005623	0	0	1	0
contig_46446	>sp|Q18221|SET2_CAEEL Probable histone-lysine N-methyltransferase set-2 OS=Caenorhabditis	>tr|G0MEL1|G0MEL1_CAEBE Putative uncharacterized protein	>gi|17552316|ref|NP_498041.1| SET (trithorax/polycomb) domain	Histone-lysine N-methyltransferase	GO:0007275,GO:0016740,GO:0007049,GO:0003676,GO:0000003,GO:0006996,GO:0006464,GO:0005634,GO:0005515	0	0	1	0
contig_2350	>sp|Q03574|ELO4_CAEEL Putative fatty acid elongation protein 4 OS=Caenorhabditis elegans	>tr|F1LCG4|F1LCG4_ASCSU Fatty acid elongation protein 4 OS=Ascaris	>gi|17552588|ref|NP_499056.1| fatty acid ELOngation family member	Elongation of very long chain fatty acids protein 6	GO:0005783	0	0	1	0
contig_34253	>sp|P34524|BRX1_CAEEL Ribosome biogenesis protein BRX1 homolog OS=Caenorhabditis elegans	>tr|E1FIU9|E1FIU9_LOALO Brix domain-containing protein OS=Loa loa	>gi|17554174|ref|NP_498756.1| hypothetical protein K12H4.3	Ribosome biogenesis protein BRX1	GO:0006412,GO:0000003,GO:0050789,GO:0040007,GO:0007275,GO:0000166,GO:0003824,GO:0009790,GO:0005634,GO:0006139,GO:0006519	0	0	1	0
contig_36002	>sp|Q920Q6|MSI2H_MOUSE RNA-binding protein Musashi homolog 2 OS=Mus musculus GN=Msi2 PE=1	>tr|F1L400|F1L400_ASCSU RNA-binding protein Musashi Rbp6 OS=Ascaris	>gi|17554332|ref|NP_497799.1| MuSashI (fly neural) family member	RNA-binding protein Musashi homolog 1	-	0	0	1	0
contig_23884	>sp|O57683|SF3B1_XENLA Splicing factor 3B subunit 1 OS=Xenopus laevis GN=sf3b1 PE=2 SV=1	>tr|E1FUK4|E1FUK4_LOALO Putative uncharacterized protein OS=Loa loa	>gi|17554994|ref|NP_497853.1| hypothetical protein T08A11.2	Splicing factor 3B subunit 1, putative	GO:0005488	0	1	1	1
contig_21803	>sp|P34574|CLH_CAEEL Probable clathrin heavy chain 1 OS=Caenorhabditis elegans GN=chc-1	>tr|E3LRX1|E3LRX1_CAERE CRE-CHC-1 protein OS=Caenorhabditis remanei	>gi|17555172|ref|NP_499260.1| Clathrin Heavy Chain family member	Clathrin heavy chain 1	GO:0007275,GO:0005886,GO:0005737,GO:0043234,GO:0016023,GO:0005794,GO:0000003,GO:0005515,GO:0006810,GO:0016043,GO:0015031,GO:0005198,GO:0019538,GO:0009056,GO:0009790	0	1	1	0
contig_46280	>sp|P34574|CLH_CAEEL Probable clathrin heavy chain 1 OS=Caenorhabditis elegans GN=chc-1	>tr|E3LRX1|E3LRX1_CAERE CRE-CHC-1 protein OS=Caenorhabditis remanei	>gi|17555172|ref|NP_499260.1| Clathrin Heavy Chain family member	Clathrin heavy chain 1	GO:0007275,GO:0005886,GO:0005737,GO:0043234,GO:0016023,GO:0005794,GO:0000003,GO:0005515,GO:0006810,GO:0016043,GO:0015031,GO:0005198,GO:0019538,GO:0009056,GO:0009790,GO:0005488	0	0	1	0
contig_45715	>sp|P52875|TM165_MOUSE Transmembrane protein 165 OS=Mus musculus GN=Tmem165 PE=2 SV=2	>tr|G0PCG0|G0PCG0_CAEBE Putative uncharacterized protein	>gi|17556152|ref|NP_497567.1| hypothetical protein Y54F10AL.1	Transmembrane protein 165	GO:0005623	0	1	1	0
contig_45937	>sp|Q5RFD3|PSME3_PONAB Proteasome activator complex subunit 3 OS=Pongo abelii GN=PSME3	>tr|F1LCN1|F1LCN1_ASCSU Proteasome activator complex subunit 3	>gi|17556346|ref|NP_499493.1| hypothetical protein Y66D12A.9	Proteasome activator complex subunit 3	GO:0005694,GO:0005622,GO:0043234,GO:0030234,GO:0005634,GO:0005730,GO:0005515,GO:0006139	0	1	1	0
contig_13284	>sp|Q7ZVV1|ERCC3_DANRE TFIIH basal transcription factor complex helicase XPB subunit	>tr|F1KWF4|F1KWF4_ASCSU TFIIH basal transcription factor complex	>gi|17556358|ref|NP_499487.1| hypothetical protein Y66D12A.15	DNA repair helicase, putative	GO:0006950,GO:0006259,GO:0050789,GO:0008219,GO:0016787,GO:0004672,GO:0006350,GO:0003677,GO:0000166,GO:0005654,GO:0043234,GO:0009790,GO:0005694,GO:0006519,GO:0008152	0	1	1	1
contig_30818	>sp|Q9NEX2|T2AG_CAEEL Transcription initiation factor IIA subunit 2 OS=Caenorhabditis	>tr|F1LEY5|F1LEY5_ASCSU Transcription initiation factor IIA subunit	>gi|17556689|ref|NP_499644.1| hypothetical protein Y111B2A.13	Transcription initiation factor IIA subunit 2	GO:0006412,GO:0005654,GO:0043234,GO:0030528,GO:0016043,GO:0006350,GO:0008135,GO:0050789,GO:0005840	0	1	1	1
contig_861	>sp|P20630|COL12_CAEEL Cuticle collagen 12 OS=Caenorhabditis elegans GN=col-12 PE=3 SV=1	>tr|G0N8X1|G0N8X1_CAEBE Putative uncharacterized protein	>gi|17559058|ref|NP_505678.1| COLlagen family member (col-12)	COLlagen family member (col-12)	GO:0005198	0	1	1	0
contig_44125	>sp|Q8R0K9|E2F4_MOUSE Transcription factor E2F4 OS=Mus musculus GN=E2f4 PE=2 SV=1	>tr|F1L3K3|F1L3K3_ASCSU Transcription factor E2F4 OS=Ascaris suum PE=2	>gi|17559226|ref|NP_507289.1| E2F-like (mammalian transcription	Transcription factor E2F-4	GO:0008150,GO:0006350,GO:0050789,GO:0003677,GO:0005515,GO:0007049,GO:0009653,GO:0016043,GO:0005654,GO:0005737,GO:0003700,GO:0043234	0	0	1	0
contig_63140	>sp|Q9U3H8|TAPT1_CAEEL Protein TAPT1 homolog OS=Caenorhabditis elegans GN=F26F2.7 PE=2	>tr|E1FKC6|E1FKC6_LOALO Putative uncharacterized protein OS=Loa loa	>gi|17560250|ref|NP_507972.1| hypothetical protein F26F2.7	Transmembrane anterior posterior transformation protein 1	GO:0009790,GO:0005623	0	0	1	0
contig_3183	>sp|P33269|CP4D1_DROME Cytochrome P450 4d1 OS=Drosophila melanogaster GN=Cyp4d1 PE=2 SV=2	>tr|F1L4Q6|F1L4Q6_ASCSU Cytochrome P450 4C1 OS=Ascaris suum PE=2	>gi|17560320|ref|NP_507109.1| CYtochrome P450 family member	Cytochrome P450	-	0	0	1	0
contig_2634	>sp|P12844|MYO3_CAEEL Myosin-3 OS=Caenorhabditis elegans GN=myo-3 PE=2 SV=1	>tr|E3LZI9|E3LZI9_CAERE CRE-MYO-5 protein OS=Caenorhabditis remanei	>gi|17561652|ref|NP_505094.1| MYOsin heavy chain structural genes	Myosin-4	GO:0007610,GO:0000003,GO:0040007,GO:0006810,GO:0016043,GO:0007165,GO:0050789,GO:0005856,GO:0005737,GO:0043234,GO:0008150,GO:0003774,GO:0005198,GO:0009790,GO:0007275,GO:0003779,GO:0009653,GO:0030154,GO:0008037,GO:0007010,GO:0000166	0	1	1	0
contig_41951	>sp|Q21276|YZVL_CAEEL Uncharacterized NOP5 family protein K07C5.4 OS=Caenorhabditis	>tr|F1L542|F1L542_ASCSU NOP5 family protein (Fragment) OS=Ascaris	>gi|17562296|ref|NP_505660.1| hypothetical protein K07C5.4	Nucleolar protein 5A	-	0	0	1	0
contig_45333	>sp|Q60934|GRIK1_MOUSE Glutamate receptor, ionotropic kainate 1 OS=Mus musculus GN=Grik1	>tr|G0MA84|G0MA84_CAEBE CBN-GLR-5 protein OS=Caenorhabditis brenneri	>gi|17566612|ref|NP_505244.1| GLutamate Receptor family (AMPA) family	Glutamate receptor 5	GO:0050789,GO:0007267,GO:0005488,GO:0005216,GO:0005623,GO:0007610,GO:0006950,GO:0019725,GO:0004872,GO:0043234,GO:0005886,GO:0006811,GO:0007165,GO:0007275,GO:0005515,GO:0006810	0	0	1	0
contig_56799	>sp|Q9D6M3|GHC1_MOUSE Mitochondrial glutamate carrier 1 OS=Mus musculus GN=Slc25a22 PE=1	>tr|F1L854|F1L854_ASCSU Glutamate carrier 1 OS=Ascaris suum PE=2	>gi|17567217|ref|NP_510493.1| hypothetical protein F20D1.9	Mitochondrial carrier protein	GO:0005488,GO:0005739,GO:0006810,GO:0005623,GO:0008150	0	0	1	0
contig_47486	>sp|Q21219|PEPT1_CAEEL Peptide transporter family 1 OS=Caenorhabditis elegans GN=pept-1 PE=2	>tr|G0MSQ6|G0MSQ6_CAEBE Putative uncharacterized protein	>gi|17569141|ref|NP_509087.1| OligoPeptide Transporter family member	Solute carrier family 15 (H+/peptide transporter), member 2	-	0	0	1	0
contig_51136	>sp|P13395|SPTCA_DROME Spectrin alpha chain OS=Drosophila melanogaster GN=alpha-Spec PE=1	>tr|E3LCP1|E3LCP1_CAERE CRE-SPC-1 protein OS=Caenorhabditis remanei	>gi|17569483|ref|NP_508537.1| SPeCtrin family member (spc-1)	Spectrin alpha chain, putative	GO:0009790,GO:0007275,GO:0050789,GO:0040007,GO:0009653,GO:0006996,GO:0007049,GO:0005515	0	1	1	0
contig_28685	>sp|Q9DBH5|LMAN2_MOUSE Vesicular integral-membrane protein VIP36 OS=Mus musculus GN=Lman2	>tr|E1FIE9|E1FIE9_LOALO Putative uncharacterized protein OS=Loa loa	>gi|17569609|ref|NP_508151.1| Intracellular LEctin family member	Vesicular integral-membrane protein VIP36	GO:0009790,GO:0005488,GO:0007610,GO:0000003,GO:0005623	0	0	1	0
contig_18766	>sp|Q22516|CHD3_CAEEL Chromodomain-helicase-DNA-binding protein 3 homolog OS=Caenorhabditis	>tr|F1KPX4|F1KPX4_ASCSU Chromodomain-helicase-DNA-binding protein 3	>gi|17569817|ref|NP_510140.1| CHromoDomain protein family member	Chromodomain-helicase-DNA-binding protein 3	GO:0005694,GO:0005488,GO:0016787,GO:0040007,GO:0050789,GO:0007275,GO:0006350,GO:0006996,GO:0005654,GO:0043234,GO:0007165,GO:0009790,GO:0003677,GO:0030154,GO:0006950,GO:0009628,GO:0003682,GO:0009653,GO:0005515,GO:0000166,GO:0000003,GO:0003676	0	0	1	1
contig_46070	>sp|Q29N38|AP2A_DROPS AP-2 complex subunit alpha OS=Drosophila pseudoobscura	>tr|F1KRX2|F1KRX2_ASCSU AP-2 complex subunit alpha-2 OS=Ascaris suum	>gi|17569875|ref|NP_509572.1| AdaPtin, Alpha chain (clathrin	AP-2 complex subunit alpha	GO:0005215,GO:0006810,GO:0016043,GO:0050789,GO:0006996,GO:0016023,GO:0009055,GO:0007267,GO:0043234,GO:0005886,GO:0008150,GO:0005488,GO:0015031,GO:0005737	0	0	1	0
contig_1051	no_hit	>tr|A8PYG8|A8PYG8_BRUMA Putative uncharacterized protein OS=Brugia	>gi|17570237|ref|NP_509850.1| hypothetical protein W04G3.1	Protein W04G3.1b, confirmed by transcript evidence	GO:0005623,GO:0005488	0	0	1	1
contig_58888	>sp|Q99LH2|PTSS1_MOUSE Phosphatidylserine synthase 1 OS=Mus musculus GN=Ptdss1 PE=2 SV=1	>tr|F1L1L5|F1L1L5_ASCSU Phosphatidylserine synthase 1 OS=Ascaris	>gi|17570627|ref|NP_509673.1| PhosphatidylSerine SYnthase family	Phosphatidylserine synthase 1	GO:0050789,GO:0040007,GO:0030154,GO:0007275	0	0	1	0
contig_12460	>sp|Q19013|GLS1_CAEEL Putative glutaminase DH11.1 OS=Caenorhabditis elegans GN=DH11.1 PE=2	>tr|E1FKK8|E1FKK8_LOALO Glutaminase OS=Loa loa GN=LOAG_01433 PE=3 SV=1	>gi|193204073|ref|NP_497054.2| hypothetical protein C09F9.3	Glutaminase	GO:0006519,GO:0016787,GO:0005515	0	1	1	0
contig_5654	>sp|P54244|ACH3_CAEEL Acetylcholine receptor subunit alpha-type deg-3 OS=Caenorhabditis	>tr|G0NQB5|G0NQB5_CAEBE CBN-LGC-31 protein OS=Caenorhabditis	>gi|193207808|ref|NP_506861.3| Ligand-Gated ion Channel family	Acetylcholine receptor DES-2-like protein	GO:0005623,GO:0006811,GO:0005216	0	0	1	0
contig_16824	>sp|Q8LA13|RH11_ARATH DEAD-box ATP-dependent RNA helicase 11 OS=Arabidopsis thaliana	>tr|D1MBS9|D1MBS9_BURXY DEAD/DEAH box helicase (Fragment)	>gi|193208216|ref|NP_506383.2| hypothetical protein F58G11.2	ATP-dependent RNA helicase	GO:0016787,GO:0005488,GO:0003676,GO:0000166	0	0	1	0
contig_46164	>sp|O08679|MARK2_RAT Serine/threonine-protein kinase MARK2 OS=Rattus norvegicus GN=Mark2	>tr|E1G3M1|E1G3M1_LOALO Putative uncharacterized protein (Fragment)	>gi|193208263|ref|NP_001122967.1| abnormal embryonic PARtitioning of	Protein kinase 1	GO:0006950,GO:0006464,GO:0009653,GO:0016043,GO:0005856,GO:0007165,GO:0004672,GO:0007010,GO:0005737,GO:0000166,GO:0030154,GO:0005515,GO:0005488,GO:0007275,GO:0005634,GO:0005886,GO:0006519,GO:0008152	0	1	1	0
contig_29308	no_hit	>tr|F1L378|F1L378_ASCSU Magnesium transporter NIPA2 OS=Ascaris suum	>gi|193210949|ref|NP_001122733.1| hypothetical protein Y53G8B.4	Magnesium transporter NIPA3	-	0	0	1	0
contig_33470	>sp|Q3SWX0|NIPA2_BOVIN Magnesium transporter NIPA2 OS=Bos taurus GN=NIPA2 PE=2 SV=1	>tr|F1LBT4|F1LBT4_ASCSU Magnesium transporter NIPA2 OS=Ascaris suum	>gi|193210951|ref|NP_001040884.2| hypothetical protein Y53G8B.4	Magnesium transporter NIPA2	GO:0005623,GO:0007610	0	0	1	0
contig_12248	>sp|Q9P2F8|SI1L2_HUMAN Signal-induced proliferation-associated 1-like protein 2 OS=Homo	>tr|F1KU08|F1KU08_ASCSU Signal-induced proliferation-associated 1-like	>gi|212646575|ref|NP_505948.2| hypothetical protein T27F2.2	Signal-induced proliferation-associated 1-like protein 2	GO:0005515,GO:0050789	0	1	1	0
contig_12637	>sp|Q22910|HM31_CAEEL Homeobox protein ceh-31 OS=Caenorhabditis elegans GN=ceh-31 PE=2	>tr|F1LCD8|F1LCD8_ASCSU Homeobox protein ceh-30 OS=Ascaris suum PE=2	>gi|212646738|ref|NP_508525.3| Homeobox family member (ceh-31)	Homeobox protein, putative	GO:0030528,GO:0000003,GO:0050789,GO:0006350,GO:0008219,GO:0003677,GO:0007275,GO:0003700,GO:0005634,GO:0005654,GO:0043234	0	0	1	1
contig_13303	>sp|Q6P2Z6|NMD3_XENTR 60S ribosomal export protein NMD3 OS=Xenopus tropicalis GN=nmd3 PE=2	>tr|F1L0X5|F1L0X5_ASCSU 60S ribosomal export protein NMD3 OS=Ascaris	>gi|25143170|ref|NP_492114.2| hypothetical protein T25G3.3	Nonsense-mediated mRNA decay NMD3 family protein	GO:0005634	0	0	1	0
contig_59357	>sp|P34329|PDIA4_CAEEL Probable protein disulfide-isomerase A4 OS=Caenorhabditis elegans	>tr|F1L1D5|F1L1D5_ASCSU Protein disulfide-isomerase A4 OS=Ascaris	>gi|25144092|ref|NP_498775.2| hypothetical protein C14B9.2	Protein disulfide-isomerase A4	GO:0005783,GO:0009055,GO:0019725,GO:0050789,GO:0016023,GO:0008152,GO:0003824,GO:0015031	0	1	1	1
contig_2163	>sp|Q2NQ86|ATPB_SODGM ATP synthase subunit beta OS=Sodalis glossinidius (strain	>tr|F8VI44|F8VI44_SALBC ATP synthase beta subunit OS=Salmonella	>gi|25144756|ref|NP_498111.2| ATP synthase subunit family member	ATP synthase F1, beta subunit	GO:0005622,GO:0043234,GO:0016787,GO:0005215,GO:0006091,GO:0006139,GO:0006811,GO:0009058,GO:0000166	0	1	1	1
contig_44519	>sp|Q4G069|RMD1_RAT Regulator of microtubule dynamics protein 1 OS=Rattus norvegicus	>tr|G0NCE8|G0NCE8_CAEBE Putative uncharacterized protein	>gi|25145534|ref|NP_493617.2| hypothetical protein F33H2.6	Microtubule dynamics protein regulator	GO:0043226,GO:0005622,GO:0005515	0	0	1	0
contig_64851	>sp|Q9QZR5|HIPK2_MOUSE Homeodomain-interacting protein kinase 2 OS=Mus musculus GN=Hipk2	>tr|E3N686|E3N686_CAERE Putative uncharacterized protein	>gi|25146832|ref|NP_741763.1| Homeodomain interacting Protein Kinase	Homeodomain-interacting protein kinase 2	GO:0003677,GO:0006464,GO:0000166,GO:0007275,GO:0004672,GO:0006519,GO:0008152	0	0	1	0
contig_46177	>sp|Q5R6J7|GPAT4_PONAB Glycerol-3-phosphate acyltransferase 4 OS=Pongo abelii GN=AGPAT6	>tr|A8XJC1|A8XJC1_CAEBR CBR-ACL-4 protein OS=Caenorhabditis briggsae	>gi|25147150|ref|NP_508380.2| ACyLtransferase-like family member	Glycerol-3-phosphate acyltransferase 3	GO:0006629,GO:0000003,GO:0007275,GO:0005783,GO:0009058,GO:0006519,GO:0005623,GO:0030154,GO:0016740,GO:0050789,GO:0040007,GO:0005975,GO:0008152	0	1	1	0
contig_62542	>sp|Q6NXD8|DEN5B_DANRE DENN domain-containing protein 5B OS=Danio rerio GN=dennd5b PE=2 SV=2	>tr|F1KRH5|F1KRH5_ASCSU DENN domain-containing protein 5A OS=Ascaris	>gi|25149834|ref|NP_495437.2| hypothetical protein C52E12.4	DENN domain-containing protein 5A	GO:0005623,GO:0005794,GO:0005515,GO:0030234	0	0	1	0
contig_16491	>sp|Q18515|C1GLT_CAEEL Glycoprotein-N-acetylgalactosamine 3-beta-galactosyltransferase 1	>tr|F1L6U1|F1L6U1_ASCSU Glycoprotein-N-acetylgalactosamine	>gi|25149885|ref|NP_499293.2| hypothetical protein C38H2.2	Glycoprotein-N-acetylgalactosamine 3-beta-galactosyltransferase 1	GO:0009058,GO:0006629,GO:0006464,GO:0005975,GO:0009653,GO:0007275,GO:0005623,GO:0016740,GO:0005575	0	1	1	0
contig_29918	>sp|Q18515|C1GLT_CAEEL Glycoprotein-N-acetylgalactosamine 3-beta-galactosyltransferase 1	>tr|Q29GD1|Q29GD1_DROPS GA20354 OS=Drosophila pseudoobscura	>gi|25149885|ref|NP_499293.2| hypothetical protein C38H2.2	Glycoprotein-N-acetylgalactosamine 3-beta-galactosyltransferase 1	-	0	0	1	0
contig_2532	>sp|Q9GQ38|MAB21_CAEBR Protein male abnormal 21 OS=Caenorhabditis briggsae GN=mab-21 PE=3	>tr|F1L4P3|F1L4P3_ASCSU Protein male abnormal 21 OS=Ascaris suum	>gi|25151341|ref|NP_497940.2| Male ABnormal family member (mab-21)	MAB-21 protein, putative	GO:0007275,GO:0030154	0	1	1	0
contig_18160	no_hit	>tr|Q23164|Q23164_CAEEL Protein W04G3.3, confirmed by transcript	>gi|25152287|ref|NP_509852.2| LiPocalin-Related protein family	LPR-4 protein	GO:0005488	0	0	1	0
contig_29013	>sp|Q21502|MEP1_CAEEL MOG interacting and ectopic P-granules protein 1 OS=Caenorhabditis	>tr|G0PEW5|G0PEW5_CAEBE Putative uncharacterized protein	>gi|25152712|ref|NP_502173.2| Mog interacting, Ectopic P granules	MOG interacting and ectopic P-granules protein 1	GO:0000003,GO:0007275,GO:0050789,GO:0040007,GO:0003723,GO:0005488,GO:0005515,GO:0030154,GO:0009653,GO:0005634,GO:0005654,GO:0043234	0	0	1	0
contig_57435	>sp|Q6C036|NOG2_YARLI Nucleolar GTP-binding protein 2 OS=Yarrowia lipolytica (strain CLIB	>tr|C7TNU2|C7TNU2_9BILA Putative Nuclear/nucleolar GTP-binding	>gi|32563985|ref|NP_492276.2| Nuclear/nucleolar GTP-binding Protein	Nucleolar GTP-binding protein 2	-	0	0	1	0
contig_13294	>sp|Q8I0P7|PDE3_CAEEL Probable 3',5'-cyclic phosphodiesterase pde-3 OS=Caenorhabditis	>tr|E1FIH8|E1FIH8_LOALO Putative uncharacterized protein (Fragment)	>gi|32564105|ref|NP_497084.2| PhosphoDiEsterase family member (pde-3)	cGMP-specific 3',5'-cyclic phosphodiesterase	GO:0007165,GO:0009605,GO:0006950,GO:0005623,GO:0006139,GO:0009056,GO:0009719,GO:0050789,GO:0006629,GO:0005794,GO:0005829,GO:0005488,GO:0005515,GO:0005622,GO:0043234,GO:0005783,GO:0016787	0	0	1	0
contig_19459	no_hit	>tr|E1G807|E1G807_LOALO SPON-1 protein (Fragment) OS=Loa loa	>gi|32564253|ref|NP_495473.2| SPONdin (extracellular matrix	F-spondin, putative	GO:0016787,GO:0030234	0	0	1	0
contig_42476	>sp|Q9W770|SPON1_CHICK Spondin-1 OS=Gallus gallus GN=SPON1 PE=2 SV=1	>tr|E1G807|E1G807_LOALO SPON-1 protein (Fragment) OS=Loa loa	>gi|32564253|ref|NP_495473.2| SPONdin (extracellular matrix	Protease inhibitor B6	GO:0030234	0	0	1	0
contig_2674	>sp|Q6PCS4|RHG29_DANRE Rho GTPase-activating protein 29 OS=Danio rerio GN=arhgap29 PE=2 SV=1	>tr|F1KVL8|F1KVL8_ASCSU Rho GTPase-activating protein 29 OS=Ascaris	>gi|32564458|ref|NP_495667.2| Temporarily Assigned Gene name family	Rho GTPase-activating protein 29	-	0	0	1	0
contig_35135	>sp|P34455|ACON_CAEEL Probable aconitate hydratase, mitochondrial OS=Caenorhabditis	>tr|A8NQ62|A8NQ62_BRUMA Aconitate hydratase, mitochondrial, putative	>gi|32564738|ref|NP_498738.2| ACOnitase family member (aco-2)	Aconitate hydratase, mitochondrial, putative	GO:0007275,GO:0016740,GO:0040007,GO:0000003,GO:0006091,GO:0009056,GO:0005488,GO:0003824,GO:0008150,GO:0009790,GO:0040029,GO:0008152	0	0	1	0
contig_45762	no_hit	>tr|E3NBI9|E3NBI9_CAERE Putative uncharacterized protein	>gi|32565452|ref|NP_871690.1| hypothetical protein R148.5	CG12581, isoform A	-	0	0	1	0
contig_43045	>sp|Q6P1G2|KDM2B_MOUSE Lysine-specific demethylase 2B OS=Mus musculus GN=Kdm2b PE=1 SV=1	>tr|F1KRT6|F1KRT6_ASCSU JmjC domain-containing histone demethylation	>gi|32565556|ref|NP_498419.2| hypothetical protein T26A5.5	JmjC domain-containing histone demethylation protein 1	GO:0005515,GO:0050789,GO:0006350,GO:0007275,GO:0003824,GO:0003676,GO:0005488,GO:0006996,GO:0006464,GO:0005634,GO:0009653,GO:0009790	0	0	1	0
contig_2852	>sp|Q4VAA7|SNX33_MOUSE Sorting nexin-33 OS=Mus musculus GN=Snx33 PE=2 SV=1	>tr|F1KW84|F1KW84_ASCSU Sorting nexin-33 OS=Ascaris suum PE=2 SV=1	>gi|32565953|ref|NP_872090.1| Lateral Signaling Target family member	Sorting nexin-33	GO:0009790,GO:0007275,GO:0050789,GO:0016023	0	0	1	0
contig_37077	>sp|P12844|MYO3_CAEEL Myosin-3 OS=Caenorhabditis elegans GN=myo-3 PE=2 SV=1	>tr|D6WVJ3|D6WVJ3_TRICA Putative uncharacterized protein	>gi|32566139|ref|NP_506065.2| MYOsin heavy chain structural genes	Myosin-3	GO:0005856,GO:0043234,GO:0003779,GO:0000166,GO:0003774	0	1	1	1
contig_41424	>sp|P12844|MYO3_CAEEL Myosin-3 OS=Caenorhabditis elegans GN=myo-3 PE=2 SV=1	>tr|A8QE67|A8QE67_BRUMA Myosin tail family protein OS=Brugia malayi	>gi|32566139|ref|NP_506065.2| MYOsin heavy chain structural genes	Myosin-3	GO:0005737,GO:0040007,GO:0000003,GO:0007610,GO:0000166,GO:0009653,GO:0007275,GO:0003774,GO:0003779,GO:0050789,GO:0006810,GO:0016043,GO:0009790,GO:0005856,GO:0043234	0	1	1	1
contig_20010	>sp|Q3B7M9|PYGB_BOVIN Glycogen phosphorylase, brain form OS=Bos taurus GN=PYGB PE=2 SV=3	>tr|Q596I0|Q596I0_CRAGI Phosphorylase OS=Crassostrea gigas PE=2 SV=1	>gi|32566204|ref|NP_872117.1| hypothetical protein T22F3.3	Phosphorylase	GO:0006950,GO:0016740,GO:0005783,GO:0005488,GO:0005829,GO:0006091,GO:0005975,GO:0009056,GO:0005623,GO:0008150,GO:0008289,GO:0019725,GO:0009058,GO:0030246,GO:0000166,GO:0005515	0	0	1	0
contig_47737	>sp|Q11082|YT66_CAEEL Probable G-protein coupled receptor B0563.6 OS=Caenorhabditis	>tr|F1L3E2|F1L3E2_ASCSU G-protein coupled receptor OS=Ascaris suum	>gi|32566345|ref|NP_741870.2| hypothetical protein B0563.6	7 transmembrane receptor, putative	GO:0005623,GO:0007165,GO:0004872	0	0	1	0
contig_24148	no_hit	>tr|G0MWD2|G0MWD2_CAEBE CBN-TNT-3 protein OS=Caenorhabditis brenneri	>gi|32566812|ref|NP_872157.1| TropoNin T family member (tnt-4)	TropoNin T family member (tnt-4)	GO:0008150	0	0	1	1
contig_34107	>sp|P47980|TIS1_DROME Protein TIS11 OS=Drosophila melanogaster GN=Tis11 PE=2 SV=2	>tr|Q7YXD9|Q7YXD9_CAEEL Protein F38B7.1b, confirmed by transcript	>gi|32566849|ref|NP_505927.2| CCCH-type zinc finger transcription	Zinc finger protein, putative	GO:0005488	0	0	1	0
contig_39591	>sp|P47980|TIS1_DROME Protein TIS11 OS=Drosophila melanogaster GN=Tis11 PE=2 SV=2	>tr|E3MQ73|E3MQ73_CAERE CRE-CCCH-1 protein OS=Caenorhabditis remanei	>gi|32566849|ref|NP_505927.2| CCCH-type zinc finger transcription	Zinc finger protein, putative	GO:0005488	0	0	1	0
contig_40550	>sp|P26373|RL13_HUMAN 60S ribosomal protein L13 OS=Homo sapiens GN=RPL13 PE=1 SV=4	>tr|Q6NZ55|Q6NZ55_HUMAN 60S ribosomal protein L13 OS=Homo sapiens	>gi|71981143|ref|NP_001021017.1| Ribosomal Protein, Large subunit	60S ribosomal protein L13	GO:0000003,GO:0016032,GO:0006350,GO:0007275,GO:0003723,GO:0005198,GO:0006412,GO:0005515,GO:0016043,GO:0005840,GO:0008150	0	1	1	1
contig_42120	>sp|Q9BMN8|LAR_CAEEL Tyrosine-protein phosphatase Lar-like OS=Caenorhabditis elegans	>tr|E1FY73|E1FY73_LOALO Fibronectin type III domain-containing protein	>gi|71981566|ref|NP_001021944.1| Protein Tyrosine Phosphatase family	Protein tyrosine phosphatase, receptor type, D	GO:0009653,GO:0009790,GO:0016043,GO:0007275,GO:0005886,GO:0005575,GO:0000003,GO:0005515,GO:0004872,GO:0004721,GO:0007165,GO:0006464,GO:0006519,GO:0008152,GO:0016787	0	1	1	0
contig_60817	>sp|Q94986|RAB3_CAEEL Ras-related protein Rab-3 OS=Caenorhabditis elegans GN=rab-3 PE=2	>tr|Q6DGH8|Q6DGH8_DANRE RAB3C, member RAS oncogene family OS=Danio	>gi|71982452|ref|NP_001021974.1| RAB family member (rab-3)	Ras-related protein Rab-3, putative	-	0	1	1	1
contig_56296	>sp|Q17941|AKT1_CAEEL Serine/threonine-protein kinase akt-1 OS=Caenorhabditis elegans	>tr|G0N913|G0N913_CAEBE Putative uncharacterized protein	>gi|71983647|ref|NP_001023646.1| AKT kinase family member (akt-1)	Protein kinase B	GO:0009719,GO:0007165,GO:0006464,GO:0005515,GO:0007275,GO:0004672,GO:0005622,GO:0000166,GO:0006519,GO:0008152	0	1	1	0
contig_2543	>sp|Q75NA5|GBRB_MUSDO Gamma-aminobutyric acid receptor subunit beta OS=Musca domestica	>tr|E3N9A7|E3N9A7_CAERE CRE-LGC-38 protein OS=Caenorhabditis remanei	>gi|71984488|ref|NP_498532.3| Ligand-Gated ion Channel family member	Gamma-aminobutyric acid receptor subunit	GO:0004872,GO:0005623,GO:0005886,GO:0005216,GO:0006811,GO:0007165	0	1	1	0
contig_46730	>sp|A1L020|MEX3A_HUMAN RNA-binding protein MEX3A OS=Homo sapiens GN=MEX3A PE=1 SV=1	>tr|F1L3L0|F1L3L0_ASCSU RNA-binding protein MEX3B (Fragment)	>gi|71986869|ref|NP_490681.2| Muscle EXcess family member (mex-3)	RNA-binding protein MEX3B	GO:0050789,GO:0006412,GO:0006996,GO:0005488,GO:0003723,GO:0009790,GO:0007275,GO:0043226,GO:0005737,GO:0030154,GO:0009653	0	1	1	1
contig_62119	>sp|O01840|PEPT3_CAEEL Peptide transporter 3 OS=Caenorhabditis elegans GN=pept-3 PE=1 SV=1	>tr|A8QB43|A8QB43_BRUMA POT family protein OS=Brugia malayi	>gi|71987453|ref|NP_491767.3| OligoPeptide Transporter family member	Solute carrier family 15 (H+/peptide transporter), member 2	GO:0005886,GO:0005215,GO:0005623,GO:0006810	0	0	1	0
contig_61868	>sp|Q96RQ3|MCCA_HUMAN Methylcrotonoyl-CoA carboxylase subunit alpha, mitochondrial OS=Homo	>tr|F1KY20|F1KY20_ASCSU Methylcrotonoyl-CoA carboxylase subunit alpha	>gi|71987519|ref|NP_501777.2| hypothetical protein F32B6.2	Methylcrotonoyl-CoA carboxylase subunit alpha	GO:0008152,GO:0005488,GO:0005739,GO:0003824	0	0	1	0
contig_42700	>sp|O16452|NHX3_CAEEL Probable Na(+)/H(+) antiporter nhx-3 OS=Caenorhabditis elegans	>tr|G0M9D7|G0M9D7_CAEBE CBN-NHX-3 protein OS=Caenorhabditis brenneri	>gi|71987535|ref|NP_001023735.1| Na/H eXchanger family member (nhx-3)	Sodium/hydrogen exchanger	GO:0005215,GO:0005623,GO:0006811,GO:0008150,GO:0006810	0	1	1	0
contig_42522	>sp|P29995|ITPR2_RAT Inositol 1,4,5-trisphosphate receptor type 2 OS=Rattus norvegicus	>tr|F1KPZ0|F1KPZ0_ASCSU Inositol 1,4,5-trisphosphate receptor type 1	>gi|71987659|ref|NP_001023173.1| Inositol Triphosphate Receptor family	Inositol 1,4,5-trisphosphate receptor	GO:0007165,GO:0009605,GO:0006950,GO:0005783,GO:0005216,GO:0008150,GO:0008219,GO:0006810,GO:0016043,GO:0008289,GO:0019725,GO:0050789,GO:0005623,GO:0006091,GO:0007610,GO:0043226,GO:0005622,GO:0007267,GO:0008092,GO:0000003,GO:0016023,GO:0006811,GO:0004872,GO:0030154,GO:0005215,GO:0009653,GO:0009790,GO:0005737,GO:0005856,GO:0043234	0	1	1	0
contig_37120	>sp|Q05893|PCKG_ASCSU Phosphoenolpyruvate carboxykinase [GTP] OS=Ascaris suum GN=PEPCK	>tr|F1KZ26|F1KZ26_ASCSU Phosphoenolpyruvate carboxykinase [GTP]	>gi|71989653|ref|NP_001021589.1| hypothetical protein R11A5.4	Phosphoenolpyruvate carboxykinase [GTP]	GO:0005737,GO:0009058,GO:0005975,GO:0000166,GO:0016301,GO:0008152,GO:0003824,GO:0006091,GO:0009056	0	1	1	1
contig_43608	>sp|Q05893|PCKG_ASCSU Phosphoenolpyruvate carboxykinase [GTP] OS=Ascaris suum GN=PEPCK	>tr|Q7JKI3|Q7JKI3_CAEEL Protein R11A5.4c, confirmed by transcript	>gi|71989653|ref|NP_001021589.1| hypothetical protein R11A5.4	Phosphoenolpyruvate carboxykinase [GTP]	GO:0005737,GO:0009058,GO:0005975,GO:0000166,GO:0016301,GO:0008152,GO:0003824,GO:0006091,GO:0009056	0	1	1	0
contig_15360	>sp|P98060|NAS35_CAEEL Zinc metalloproteinase dpy-31 OS=Caenorhabditis elegans GN=dpy-31	>tr|F1L4T8|F1L4T8_ASCSU Zinc metalloproteinase dpy-31 OS=Ascaris	>gi|71989942|ref|NP_001022731.1| DumPY : shorter than wild-type	Zinc metalloproteinase nas-33	GO:0009790,GO:0008233,GO:0007275,GO:0019538,GO:0009056,GO:0005488	0	1	1	0
contig_25901	>sp|Q3SZL3|MBOA5_BOVIN Lysophospholipid acyltransferase 5 OS=Bos taurus GN=LPCAT3 PE=2	>tr|F1L2G8|F1L2G8_ASCSU Lysophospholipid acyltransferase 5	>gi|71989981|ref|NP_001022735.1| hypothetical protein R155.1	Lysophospholipid acyltransferase 5	GO:0009653	0	0	1	0
contig_12779	>sp|Q9DBW0|CP4V2_MOUSE Cytochrome P450 4V2 OS=Mus musculus GN=Cyp4v2 PE=1 SV=1	>tr|A1BPS8|A1BPS8_9BILA CYP31B1 (Fragment) OS=uncultured nematode	>gi|71990269|ref|NP_502152.3| CYtochrome P450 family member (cyp-31A2)	Cytochrome P450	GO:0003824,GO:0005488,GO:0009055,GO:0008152	0	0	1	0
contig_3936	>sp|P06493|CDK1_HUMAN Cyclin-dependent kinase 1 OS=Homo sapiens GN=CDK1 PE=1 SV=3	>tr|F1L3C9|F1L3C9_ASCSU Cell division protein kinase 1 OS=Ascaris	>gi|71990420|ref|NP_001022747.1| Cyclin-Dependent Kinase family	Cyclin dependent kinase 1	GO:0016043,GO:0007165,GO:0006950,GO:0030154,GO:0007275,GO:0009653,GO:0008150,GO:0009719,GO:0005623,GO:0006464,GO:0004672,GO:0050789,GO:0008283,GO:0040007,GO:0005829,GO:0005654,GO:0019538,GO:0009056,GO:0008219,GO:0006350,GO:0007049,GO:0006259,GO:0009058,GO:0006996,GO:0005856,GO:0043234,GO:0000166,GO:0005515,GO:0008152,GO:0015031,GO:0009605,GO:0006519	0	1	1	1
contig_43553	>sp|P25123|GBRB_DROME Gamma-aminobutyric acid receptor subunit beta OS=Drosophila	>tr|D6BK80|D6BK80_HAECO GABA receptor subunit OS=Haemonchus	>gi|71991411|ref|NP_001022785.1| UNCoordinated family member	GABA receptor subunit	GO:0004872,GO:0005623,GO:0005886,GO:0005216,GO:0006811,GO:0007165,GO:0007610,GO:0050789,GO:0006810	0	0	1	0
contig_4872	>sp|Q22710|NAS26_CAEEL Zinc metalloproteinase nas-26 OS=Caenorhabditis elegans GN=toh-1	>tr|F1L2Y6|F1L2Y6_ASCSU Zinc metalloproteinase nas-26 OS=Ascaris	>gi|71991562|ref|NP_497769.3| TOllisH (Tolloid and BMP-1 family)	Zinc metalloproteinase nas-26	GO:0008233,GO:0019538,GO:0009056,GO:0005488	0	1	1	0
contig_13246	>sp|Q22710|NAS26_CAEEL Zinc metalloproteinase nas-26 OS=Caenorhabditis elegans GN=toh-1	>tr|E3LT51|E3LT51_CAERE CRE-TOH-1 protein OS=Caenorhabditis remanei	>gi|71991562|ref|NP_497769.3| TOllisH (Tolloid and BMP-1 family)	Zinc metalloproteinase nas-26	GO:0008233,GO:0019538,GO:0009056,GO:0005488	0	1	1	0
contig_2760	>sp|A8XSC1|NLK_CAEBR Serine/threonine kinase NLK OS=Caenorhabditis briggsae GN=lit-1 PE=3	>tr|F1KVG4|F1KVG4_ASCSU Serine/threonine kinase NLK OS=Ascaris suum	>gi|71992142|ref|NP_001022807.1| Loss of InTestine family member	Mitogen-activated protein kinase 1	GO:0009653,GO:0007275,GO:0000166,GO:0007010,GO:0007049,GO:0007610,GO:0009605,GO:0009628,GO:0005515,GO:0016043,GO:0030154,GO:0050789,GO:0007267,GO:0040007,GO:0008150,GO:0007165,GO:0009790,GO:0006464,GO:0004672,GO:0005634,GO:0000003,GO:0005737,GO:0006519,GO:0008152	0	0	1	0
contig_46279	no_hit	>tr|Q8MU04|Q8MU04_HETGL Putative ABC transporter protein (Fragment)	>gi|71992290|ref|NP_001021666.1| HAlF transporter (PGP related)	HAlF transporter (PGP related) family member (haf-4)	GO:0040029,GO:0050789,GO:0040007,GO:0005623,GO:0005739,GO:0005764,GO:0006810,GO:0009790,GO:0006629,GO:0016787,GO:0005215,GO:0006139,GO:0009056,GO:0005886,GO:0000166	0	0	1	0
contig_12354	>sp|O77081|TPSTA_CAEEL Protein-tyrosine sulfotransferase A OS=Caenorhabditis elegans	>tr|A8WVC2|A8WVC2_CAEBR CBR-TPST-1 protein OS=Caenorhabditis briggsae	>gi|71992370|ref|NP_499646.3| TyrosylProtein SulfoTransferase family	Protein-tyrosine sulfotransferase A	GO:0050789,GO:0040007,GO:0005623,GO:0007275,GO:0000003,GO:0009653,GO:0008152,GO:0016740,GO:0005794,GO:0006464	0	0	1	0
contig_24509	>sp|Q9XTQ7|HKE42_CAEEL Histidine-rich membrane protein KE4 homolog 2 OS=Caenorhabditis	>tr|F4WN49|F4WN49_ACREC Protein catecholamines up OS=Acromyrmex	>gi|71992548|ref|NP_510563.2| Histidine-rich membrane protein KE4	Catsup	GO:0006811,GO:0005623,GO:0005215,GO:0006810	0	0	1	0
contig_58585	>sp|Q9XTQ7|HKE42_CAEEL Histidine-rich membrane protein KE4 homolog 2 OS=Caenorhabditis	>tr|G0MAV1|G0MAV1_CAEBE CBN-HKE-4.2 protein OS=Caenorhabditis	>gi|71992548|ref|NP_510563.2| Histidine-rich membrane protein KE4	Catsup	GO:0005623,GO:0006811,GO:0005215,GO:0006810	0	0	1	0
contig_50888	>sp|Q9NGC3|CEG1A_DROME Centaurin-gamma-1A OS=Drosophila melanogaster GN=cenG1A PE=2 SV=2	>tr|E1GAI4|E1GAI4_LOALO Putative uncharacterized protein OS=Loa loa	>gi|71993143|ref|NP_001022838.1| CeNTaurin family member (cnt-2)	Arf-GAP with GTPase, ANK repeat and PH domain-containing protein 3	GO:0030234,GO:0007165,GO:0005488,GO:0005634,GO:0000166	0	0	1	0
contig_52622	>sp|Q22099|SYK_CAEEL Lysine--tRNA ligase OS=Caenorhabditis elegans GN=krs-1 PE=2 SV=1	>tr|F1KZ72|F1KZ72_ASCSU Lysyl-tRNA synthetase OS=Ascaris suum PE=2	>gi|71994340|ref|NP_001022304.1| lysyl (K) tRNA Synthetase family	Lysine-tRNA ligase, putative	GO:0005737,GO:0003676,GO:0003824,GO:0006139,GO:0006412,GO:0006519,GO:0000166,GO:0009058	0	1	1	0
contig_18929	>sp|Q9Y2Q0|AT8A1_HUMAN Probable phospholipid-transporting ATPase IA OS=Homo sapiens	>tr|F1KSD9|F1KSD9_ASCSU Phospholipid-transporting ATPase IB OS=Ascaris	>gi|71994474|ref|NP_001022895.1| Transbilayer Amphipath Transporters	Phospholipid-transporting ATPase IA	GO:0006810,GO:0016043,GO:0000166,GO:0008219,GO:0006996,GO:0005886,GO:0016787,GO:0005215,GO:0005794,GO:0009790,GO:0005768,GO:0050789,GO:0008152,GO:0005488,GO:0005623,GO:0006811	0	0	1	0
contig_27066	>sp|Q9NTI2|AT8A2_HUMAN Probable phospholipid-transporting ATPase IB OS=Homo sapiens	>tr|A8Q2S0|A8Q2S0_BRUMA Phospholipid-translocating P-type ATPase,	>gi|71994474|ref|NP_001022895.1| Transbilayer Amphipath Transporters	Phospholipid-transporting ATPase IA	GO:0006810,GO:0016043,GO:0008219,GO:0006996,GO:0005886,GO:0005794,GO:0006139,GO:0009058,GO:0009790,GO:0005488,GO:0005768,GO:0016787,GO:0005215,GO:0050789,GO:0000166,GO:0006811	0	0	1	0
contig_63326	>sp|Q9Y2Q0|AT8A1_HUMAN Probable phospholipid-transporting ATPase IA OS=Homo sapiens	>tr|F1KSD9|F1KSD9_ASCSU Phospholipid-transporting ATPase IB OS=Ascaris	>gi|71994474|ref|NP_001022895.1| Transbilayer Amphipath Transporters	Phospholipid-transporting ATPase IA	GO:0006810,GO:0016043,GO:0000166,GO:0008219,GO:0006996,GO:0005886,GO:0016787,GO:0005215,GO:0005794,GO:0005488,GO:0009790,GO:0005768,GO:0050789,GO:0006811	0	0	1	0
contig_44658	>sp|P35603|AP2M_CAEEL AP-2 complex subunit mu OS=Caenorhabditis elegans GN=dpy-23 PE=2	>tr|A8PZJ6|A8PZJ6_BRUMA Dumpy : shorter than wild-type protein 23,	>gi|71995252|ref|NP_001024865.1| DumPY : shorter than wild-type	AP-2 complex subunit mu	GO:0009653,GO:0016043,GO:0030154,GO:0007275,GO:0043234,GO:0016023,GO:0005886,GO:0007165,GO:0005515,GO:0016032,GO:0050789,GO:0040007,GO:0006810,GO:0015031,GO:0008150,GO:0005829,GO:0006950,GO:0009607,GO:0009790,GO:0007267,GO:0005215,GO:0008289,GO:0005777,GO:0005739,GO:0005737	0	1	1	0
contig_11909	>sp|Q9N4B8|NHR41_CAEEL Nuclear hormone receptor family member nhr-41 OS=Caenorhabditis	>tr|G0NAC6|G0NAC6_CAEBE CBN-NHR-41 protein OS=Caenorhabditis brenneri	>gi|71995343|ref|NP_500073.2| Nuclear Hormone Receptor family member	Nuclear Hormone Receptor family member (nhr-41)	GO:0050789,GO:0006350,GO:0007275,GO:0005515,GO:0005488,GO:0004872,GO:0005654,GO:0007165,GO:0009719,GO:0003677,GO:0009653,GO:0008219,GO:0003700,GO:0043234	0	1	1	0
contig_42151	>sp|Q95ZQ4|AAPK2_CAEEL 5'-AMP-activated protein kinase catalytic subunit alpha-2	>tr|F1L0S8|F1L0S8_ASCSU 5'-AMP-activated protein kinase catalytic	>gi|71995452|ref|NP_001024868.1| AMP-Activated Kinase family member	Protein kinase	GO:0009058,GO:0006629,GO:0030234,GO:0005886,GO:0008283,GO:0050789,GO:0007049,GO:0005515,GO:0006810,GO:0005488,GO:0005829,GO:0006950,GO:0004672,GO:0005623,GO:0006412,GO:0007275,GO:0008150,GO:0005975,GO:0000166,GO:0008219,GO:0009719,GO:0007165,GO:0006464,GO:0016043,GO:0005622,GO:0043234,GO:0008152,GO:0006519	0	0	1	0
contig_3650	>sp|Q60857|SC6A4_MOUSE Sodium-dependent serotonin transporter OS=Mus musculus GN=Slc6a4 PE=1	>tr|Q9N3C7|Q9N3C7_CAEEL Transporter OS=Caenorhabditis elegans GN=mod-5	>gi|71995588|ref|NP_491095.3| Modulation Of locomotion Defective	Transporter	GO:0005623,GO:0008152,GO:0050789,GO:0030154,GO:0007275,GO:0007610,GO:0005488,GO:0005515,GO:0030234,GO:0008092,GO:0006810,GO:0007267,GO:0005829,GO:0005215,GO:0008150,GO:0005326,GO:0009605,GO:0007154,GO:0006950,GO:0008283,GO:0003779,GO:0000003,GO:0016043,GO:0005886,GO:0005768,GO:0009719,GO:0007049,GO:0005856,GO:0043234,GO:0006811	0	0	1	0
contig_31276	>sp|P27715|UNC13_CAEEL Phorbol ester/diacylglycerol-binding protein unc-13 OS=Caenorhabditis	>tr|F1KQH3|F1KQH3_ASCSU Phorbol ester/diacylglycerol-binding protein	>gi|71997492|ref|NP_001021872.1| UNCoordinated family member (unc-13)	Unc-13	GO:0009653,GO:0016043,GO:0030154,GO:0007275,GO:0050789,GO:0040007,GO:0007610,GO:0005488,GO:0000003,GO:0005575	0	0	1	0
contig_13295	>sp|P27715|UNC13_CAEEL Phorbol ester/diacylglycerol-binding protein unc-13 OS=Caenorhabditis	>tr|F1KQH3|F1KQH3_ASCSU Phorbol ester/diacylglycerol-binding protein	>gi|71997492|ref|NP_001021872.1| UNCoordinated family member (unc-13)	Unc-13, putative	GO:0009653,GO:0016043,GO:0030154,GO:0007275,GO:0050789,GO:0040007,GO:0007610,GO:0005488,GO:0000003,GO:0005575,GO:0005515	0	0	1	0
contig_16808	>sp|P30628|VPP1_CAEEL Probable V-type proton ATPase 116 kDa subunit a OS=Caenorhabditis	>tr|E1FMB5|E1FMB5_LOALO Putative uncharacterized protein OS=Loa loa	>gi|71997774|ref|NP_001023022.1| UNCoordinated family member	V-type proton ATPase 116 kDa subunit a isoform 1	GO:0006811,GO:0016787,GO:0005215,GO:0005623,GO:0043234	0	0	1	1
contig_5290	>sp|Q80XC3|US6NL_MOUSE USP6 N-terminal-like protein OS=Mus musculus GN=Usp6nl PE=1 SV=2	>tr|F1KT73|F1KT73_ASCSU USP6-like protein OS=Ascaris suum PE=2 SV=1	>gi|71998221|ref|NP_001022434.1| TBC (Tre-2/Bub2/Cdc16) domain family	TBC1 domain family, member 3	GO:0000003,GO:0007165,GO:0030234,GO:0005622	0	0	1	0
contig_27428	>sp|Q00963|SPTCB_DROME Spectrin beta chain OS=Drosophila melanogaster GN=beta-Spec PE=1 SV=2	>tr|G0PJE1|G0PJE1_CAEBE Putative uncharacterized protein	>gi|71999957|ref|NP_001024053.1| UNCoordinated family member (unc-70)	Beta-G spectrin	GO:0009653,GO:0016043,GO:0030154,GO:0007275,GO:0005886,GO:0005737,GO:0050789,GO:0040007,GO:0043234,GO:0005856,GO:0008037,GO:0003779,GO:0019725,GO:0005198,GO:0009790	0	0	1	0
contig_33197	>sp|Q00963|SPTCB_DROME Spectrin beta chain OS=Drosophila melanogaster GN=beta-Spec PE=1 SV=2	>tr|E1FSY4|E1FSY4_LOALO Putative uncharacterized protein OS=Loa loa	>gi|71999957|ref|NP_001024053.1| UNCoordinated family member (unc-70)	Beta-G spectrin	GO:0009653,GO:0016043,GO:0030154,GO:0007275,GO:0005886,GO:0005737,GO:0050789,GO:0040007,GO:0043234,GO:0005856,GO:0008037,GO:0003779,GO:0019725,GO:0005198,GO:0009790	0	0	1	0
contig_27320	>sp|Q9Z2W1|STK25_MOUSE Serine/threonine-protein kinase 25 OS=Mus musculus GN=Stk25 PE=1	>tr|F1KW57|F1KW57_ASCSU Serine/threonine-protein kinase MST4	>gi|72000588|ref|NP_001024141.1| Germinal Center Kinase family	Serine/threonine protein kinase, putative	GO:0005515,GO:0008152,GO:0007165,GO:0005794,GO:0005488,GO:0006996,GO:0007049,GO:0004672,GO:0000003,GO:0030154,GO:0050789,GO:0000166,GO:0006950,GO:0008219,GO:0006519	0	0	1	0
contig_35472	>sp|P52917|VPS4_YEAST Vacuolar protein sorting-associated protein 4 OS=Saccharomyces	>tr|Q758U9|Q758U9_ASHGO AEL265Wp OS=Ashbya gossypii (strain ATCC	>gi|86561515|ref|NP_490816.4| related to yeast Vacuolar Protein	Vacuolar sorting ATPase	GO:0005623,GO:0016043,GO:0006139,GO:0009056,GO:0008150,GO:0009058,GO:0006629,GO:0000166,GO:0016787,GO:0006810,GO:0005515,GO:0005768,GO:0015031,GO:0005783,GO:0006996	0	0	1	0
contig_11951	>sp|P34311|YKR5_CAEEL Probable G-protein coupled receptor C06G4.5 OS=Caenorhabditis elegans	>tr|A8XN72|A8XN72_CAEBR CBR-NPR-18 protein OS=Caenorhabditis briggsae	>gi|86562668|ref|NP_498743.2| hypothetical protein C06G4.5	C-X-C chemokine receptor type 5	GO:0004872,GO:0007165	0	0	1	0
contig_27716	>sp|P35602|AP1M_CAEEL AP-1 complex subunit mu-1-I OS=Caenorhabditis elegans GN=unc-101	>tr|A8QHE3|A8QHE3_BRUMA Clathrin-associated protein, putative	>gi|115532320|ref|NP_001040675.1| UNCoordinated family member	AP-1 complex subunit mu-1-I	GO:0005737,GO:0043234,GO:0006810,GO:0015031	0	1	0	0
contig_2591	>sp|Q5UPS5|YL780_MIMIV Uncharacterized protein L780 OS=Acanthamoeba polyphaga mimivirus	>tr|F1KYK5|F1KYK5_ASCSU Rhamnose biosynthetic enzyme 1 OS=Ascaris	>gi|115532424|ref|NP_001040727.1| hypothetical protein C01F1.3	NAD dependent epimerase/dehydratase family protein	GO:0007275,GO:0005488,GO:0003824,GO:0007610,GO:0000003,GO:0009058,GO:0008152,GO:0008150,GO:0040007	0	1	0	0
contig_47889	>sp|Q9GYI4|JMJD6_CAEEL Bifunctional arginine demethylase and lysyl-hydroxylase psr-1	>tr|F1L8G1|F1L8G1_ASCSU Bifunctional arginine demethylase and	>gi|115532842|ref|NP_001040941.1| PhosphatidylSerine Receptor family	Bifunctional arginine demethylase and lysyl-hydroxylase JMJD6	GO:0050789,GO:0007275,GO:0040007,GO:0005654,GO:0006810,GO:0016043,GO:0006139,GO:0006996,GO:0006464,GO:0008289,GO:0007165,GO:0006950,GO:0003824,GO:0003723,GO:0005730,GO:0005515,GO:0005488,GO:0008219	0	1	0	0
contig_43995	>sp|Q5U3U3|CPT2_DANRE Carnitine O-palmitoyltransferase 2, mitochondrial OS=Danio rerio	>tr|A8X126|A8X126_CAEBR CBR-CPT-2 protein OS=Caenorhabditis briggsae	>gi|115532914|ref|NP_001040977.1| Carnitine Palmitoyl Transferase	Carnitine acetyltransferase, putative	GO:0009790,GO:0016740	0	1	0	1
contig_9020	no_hit	>tr|Q4GWV5|Q4GWV5_9BILA MAB23 protein OS=Trichostrongylus vitrinus	>gi|115533134|ref|NP_001041089.1| Male ABnormal family member	Male ABnormal family member (mab-23)	GO:0003700,GO:0003677,GO:0000003,GO:0005634,GO:0050789,GO:0006350,GO:0005654,GO:0043234	0	1	0	0
contig_16659	>sp|A5D6U8|PAPL_DANRE Iron/zinc purple acid phosphatase-like protein OS=Danio rerio	>tr|F1L0J5|F1L0J5_ASCSU Iron/zinc purple acid phosphatase-like	>gi|115533158|ref|NP_001041101.1| hypothetical protein F21A3.2	Iron/zinc purple acid phosphatase-like protein	GO:0005488,GO:0016787,GO:0008152	0	1	0	0
contig_23333	>sp|A5D6U8|PAPL_DANRE Iron/zinc purple acid phosphatase-like protein OS=Danio rerio	>tr|E3LJQ2|E3LJQ2_CAERE Putative uncharacterized protein	>gi|115533158|ref|NP_001041101.1| hypothetical protein F21A3.2	Iron/zinc purple acid phosphatase-like protein	GO:0005488,GO:0016787,GO:0008152	0	1	0	0
contig_43429	no_hit	>tr|F1LFL8|F1LFL8_ASCSU Iron/zinc purple acid phosphatase-like	>gi|115533158|ref|NP_001041101.1| hypothetical protein F21A3.2	Protein F21A3.2a, partially confirmed by transcript evidence	-	0	1	0	0
contig_21541	no_hit	>tr|F1L4E6|F1L4E6_ASCSU ATP-dependent RNA helicase DDX17 OS=Ascaris	>gi|115533224|ref|NP_001041134.1| hypothetical protein F58E10.3	ATP-dependent RNA helicase	GO:0009790,GO:0007275,GO:0016787,GO:0003676,GO:0050789,GO:0040007,GO:0000166	0	1	0	0
contig_62755	>sp|Q9VB98|Y5521_DROME Probable Rho GTPase-activating protein CG5521 OS=Drosophila	>tr|F1KR57|F1KR57_ASCSU Ral GTPase-activating protein subunit alpha-1	>gi|115533586|ref|NP_490772.2| hypothetical protein Y18H1A.3	Ral GTPase-activating protein subunit alpha-1	GO:0006350,GO:0050789,GO:0005515,GO:0005737,GO:0008150,GO:0007165,GO:0030234,GO:0005634,GO:0005622	0	1	0	0
contig_12221	>sp|Q08289|CACB2_HUMAN Voltage-dependent L-type calcium channel subunit beta-2 OS=Homo	>tr|F1L331|F1L331_ASCSU Voltage-dependent L-type calcium channel	>gi|115533639|ref|NP_491193.2| Calcium Channel, Beta subunit family	Voltage-dependent calcium channel beta 2a subunit	GO:0009653,GO:0016043,GO:0030154,GO:0007275,GO:0006811,GO:0005216,GO:0008150,GO:0007267,GO:0005515,GO:0005886,GO:0043234,GO:0050789	0	1	0	0
contig_43342	no_hit	>tr|G0NLX7|G0NLX7_CAEBE Putative uncharacterized protein	>gi|115534344|ref|NP_500395.2| hypothetical protein Y37E11AL.6	Unknown protein	GO:0005515	0	1	0	0
contig_12924	>sp|Q91821|MELK_XENLA Maternal embryonic leucine zipper kinase OS=Xenopus laevis GN=melk	>tr|A8PYY8|A8PYY8_BRUMA Protein kinase domain containing protein	>gi|133900707|ref|NP_001023420.2| Par-1 (I)-like Gene family member	Protein kinase	GO:0016301,GO:0008152	0	0	0	1
contig_5397	>sp|Q68DU8|KCD16_HUMAN BTB/POZ domain-containing protein KCTD16 OS=Homo sapiens GN=KCTD16	>tr|A7SNM1|A7SNM1_NEMVE Predicted protein OS=Nematostella vectensis	>gi|133901720|ref|NP_001076634.1| hypothetical protein VM106R.1	BTB/POZ domain-containing protein KCTD16	GO:0005886	0	1	0	0
contig_30253	no_hit	>tr|F1L668|F1L668_ASCSU BTB/POZ domain-containing protein KCTD16	>gi|133901720|ref|NP_001076634.1| hypothetical protein VM106R.1	Protein VM106R.1, partially confirmed by transcript evidence	GO:0009790	0	1	0	0
contig_21457	>sp|Q9VXF1|PP2B3_DROME Serine/threonine-protein phosphatase 2B catalytic subunit 3	>tr|F1KRR5|F1KRR5_ASCSU Serine/threonine-protein phosphatase	>gi|133901766|ref|NP_001076658.1| abnormal CHEmotaxis family member	Serine/threonine-protein phosphatase	GO:0050789,GO:0040007,GO:0005623,GO:0005509,GO:0008152,GO:0007610,GO:0009605,GO:0007275,GO:0009628,GO:0005929,GO:0008150,GO:0006950,GO:0005515,GO:0004721,GO:0005737,GO:0005634,GO:0006464	0	1	0	1
contig_24023	>sp|Q9VXF1|PP2B3_DROME Serine/threonine-protein phosphatase 2B catalytic subunit 3	>tr|F1KRR5|F1KRR5_ASCSU Serine/threonine-protein phosphatase	>gi|133901766|ref|NP_001076658.1| abnormal CHEmotaxis family member	Serine/threonine-protein phosphatase	GO:0050789,GO:0040007,GO:0005623,GO:0005509,GO:0008152,GO:0007610,GO:0009605,GO:0007275,GO:0009628,GO:0005929,GO:0008150,GO:0006950,GO:0005515,GO:0004721,GO:0005737,GO:0005634,GO:0006464	0	1	0	0
contig_35884	>sp|Q9VXF1|PP2B3_DROME Serine/threonine-protein phosphatase 2B catalytic subunit 3	>tr|F1KRR5|F1KRR5_ASCSU Serine/threonine-protein phosphatase	>gi|133901766|ref|NP_001076658.1| abnormal CHEmotaxis family member	Serine/threonine-protein phosphatase	GO:0050789,GO:0040007,GO:0005623,GO:0005509,GO:0008152,GO:0007610,GO:0009605,GO:0007275,GO:0009628,GO:0005929,GO:0008150,GO:0006950,GO:0005515,GO:0004721,GO:0005737,GO:0005634,GO:0006464	0	1	0	1
contig_47416	>sp|Q25479|NKCL_MANSE Bumetanide-sensitive sodium-(potassium)-chloride cotransporter	>tr|F1KRR2|F1KRR2_ASCSU Solute carrier family 12 member 2 OS=Ascaris	>gi|133901898|ref|NP_001076724.1| Na-K-Cl Cotransporter homolog family	Solute carrier family 12 member 2	GO:0006811	0	1	0	0
contig_40995	>sp|P90901|IFA1_CAEEL Intermediate filament protein ifa-1 OS=Caenorhabditis elegans	>tr|Q86LZ6|Q86LZ6_HETGL Intermediate filament protein HG-IF1	>gi|133901976|ref|NP_001076764.1| Intermediate Filament, A family	Intermediate filament protein A	GO:0009790,GO:0007275,GO:0007049,GO:0005515,GO:0005856,GO:0043234,GO:0050789,GO:0040007,GO:0005198	0	1	0	0
contig_46069	>sp|Q8CHK3|MBOA7_MOUSE Lysophospholipid acyltransferase 7 OS=Mus musculus GN=Mboat7 PE=2	>tr|E1GC36|E1GC36_LOALO MBOAT family protein OS=Loa loa	>gi|133958222|ref|NP_509760.2| Temporarily Assigned Gene name family	Lysophospholipid acyltransferase 7	-	0	1	0	0
contig_12266	>sp|Q98UF7|PCX1_TAKRU Pecanex-like protein 1 OS=Takifugu rubripes GN=pcnx PE=3 SV=1	>tr|F1KPW4|F1KPW4_ASCSU Pecanex-like protein 1 OS=Ascaris suum PE=2	>gi|17505382|ref|NP_492790.1| hypothetical protein B0511.12	Pecanex-like protein 1	GO:0005623,GO:0008150	0	1	0	1
contig_8340	>sp|P26040|EZRI_MOUSE Ezrin OS=Mus musculus GN=Ezr PE=1 SV=3	>tr|F1KY69|F1KY69_ASCSU Moesin/ezrin/radixin 1 OS=Ascaris suum PE=2	>gi|17505420|ref|NP_491560.1| Ezrin/Radixin/Moesin family member	Moesin/ezrin/radixin 1	GO:0005886,GO:0009653,GO:0016043,GO:0030154,GO:0007275,GO:0005515,GO:0000003,GO:0005856,GO:0005737,GO:0005198,GO:0005102,GO:0050789,GO:0043234,GO:0040007,GO:0006810,GO:0007010,GO:0008150,GO:0005730,GO:0005829,GO:0005623,GO:0009790,GO:0016023,GO:0003779,GO:0005815,GO:0007165	0	1	0	0
contig_24005	>sp|Q29GR8|MOEH_DROPS Moesin/ezrin/radixin homolog 1 OS=Drosophila pseudoobscura	>tr|Q76E19|Q76E19_CAEEL ERM-1Asv OS=Caenorhabditis elegans GN=erm-1	>gi|17505420|ref|NP_491560.1| Ezrin/Radixin/Moesin family member	Moesin/ezrin/radixin homolog 1, putative	GO:0007275,GO:0005886,GO:0005198,GO:0005856,GO:0043234,GO:0050789,GO:0040007,GO:0006810,GO:0016043,GO:0000003,GO:0030154,GO:0007028,GO:0009790,GO:0007610,GO:0009653,GO:0008150,GO:0003779,GO:0007010,GO:0005737,GO:0007165,GO:0019725,GO:0005623,GO:0005575,GO:0006996,GO:0005634	0	1	0	0
contig_13542	>sp|O01479|TMOD_CAEEL Tropomodulin OS=Caenorhabditis elegans GN=unc-94 PE=1 SV=2	>tr|F1KZ29|F1KZ29_ASCSU Tropomodulin OS=Ascaris suum PE=2 SV=1	>gi|17505502|ref|NP_491734.1| UNCoordinated family member (unc-94)	Tropomodulin	GO:0005856,GO:0008092	0	1	0	0
contig_17939	no_hit	>tr|G0NQ48|G0NQ48_CAEBE CBN-NMUR-4 protein OS=Caenorhabditis	>gi|17505777|ref|NP_491990.1| hypothetical protein C30F12.6	Thyrotropin-releasing hormone receptor	GO:0009790,GO:0004872,GO:0007275,GO:0000003,GO:0007165,GO:0040007	0	1	0	0
contig_13954	>sp|Q8BQT2|FA69C_MOUSE Protein FAM69C OS=Mus musculus GN=Fam69c PE=2 SV=2	>tr|F1L328|F1L328_ASCSU Protein FAM69C OS=Ascaris suum PE=2 SV=1	>gi|17506179|ref|NP_490712.1| hypothetical protein C53D5.1	Fam69a protein	-	0	1	0	0
contig_65921	>sp|Q4X0S3|BTN1_ASPFU Protein btn1 OS=Neosartorya fumigata (strain ATCC MYA-4609 / Af293	>tr|F1LG05|F1LG05_ASCSU Battenin OS=Ascaris suum PE=2 SV=1	>gi|17506295|ref|NP_491556.1| human CLN (neuronal ceroid	Protein btn1	GO:0005764,GO:0007275,GO:0006810,GO:0000003,GO:0007610,GO:0050789,GO:0043226,GO:0005622,GO:0009790,GO:0019725,GO:0006996,GO:0005623	0	1	0	0
contig_46277	no_hit	>tr|E3MG53|E3MG53_CAERE Putative uncharacterized protein	>gi|17506669|ref|NP_492672.1| hypothetical protein F16C3.1	Protein F16C3.1, partially confirmed by transcript evidence	GO:0005623,GO:0007165	0	1	0	0
contig_60065	>sp|P14618|KPYM_HUMAN Pyruvate kinase isozymes M1/M2 OS=Homo sapiens GN=PKM2 PE=1 SV=4	>tr|G1RUB3|G1RUB3_NOMLE Uncharacterized protein OS=Nomascus	>gi|17506831|ref|NP_492459.1| hypothetical protein F25H5.3	Pyruvate kinase	GO:0008219,GO:0005829,GO:0009058,GO:0009653,GO:0007275,GO:0000166,GO:0005488,GO:0005623,GO:0005739,GO:0009605,GO:0006950,GO:0040007,GO:0006139,GO:0016301,GO:0005515,GO:0006091,GO:0005975,GO:0009056,GO:0008152,GO:0043226,GO:0005622,GO:0005634,GO:0005886	0	1	0	0
contig_14046	>sp|Q9Z309|CIB2_MOUSE Calcium and integrin-binding family member 2 OS=Mus musculus	>tr|F1LBG4|F1LBG4_ASCSU Calcium and integrin-binding family member 2	>gi|17506997|ref|NP_492514.1| hypothetical protein F30A10.1	Calcium and integrin-binding protein 2	GO:0007165,GO:0050789,GO:0040007,GO:0005509,GO:0005578	0	1	0	1
contig_49498	no_hit	>tr|G0NPW3|G0NPW3_CAEBE Putative uncharacterized protein	>gi|17507109|ref|NP_491692.1| hypothetical protein F33D11.5	Unknown protein	GO:0000003,GO:0005623	0	0	0	1
contig_12482	>sp|Q6TEP1|F91A1_DANRE Protein FAM91A1 OS=Danio rerio GN=fam91a1 PE=2 SV=2	>tr|F1KWV0|F1KWV0_ASCSU Protein FAM91A1 OS=Ascaris suum PE=2 SV=1	>gi|17507139|ref|NP_493619.1| hypothetical protein F33H2.2	Protein FAM91A1	GO:0005488,GO:0005622,GO:0007610,GO:0000003,GO:0008150,GO:0009653,GO:0007275	0	1	0	0
contig_12052	>sp|Q22549|INX10_CAEEL Innexin-10 OS=Caenorhabditis elegans GN=inx-10 PE=2 SV=1	>tr|P91827|P91827_CAEEL Predicted protein T23H4.1a OS=Caenorhabditis	>gi|17507995|ref|NP_492614.1| INneXin family member (inx-20)	Innexin family protein	GO:0008150,GO:0005623,GO:0005215,GO:0005886,GO:0006810,GO:0007267	0	1	0	0
contig_2721	no_hit	>tr|A8Y161|A8Y161_CAEBR Putative uncharacterized protein	>gi|17508193|ref|NP_492020.1| hypothetical protein K10D3.4	Protein K10D3.4, confirmed by transcript evidence	GO:0030234,GO:0008233	0	1	0	0
contig_27146	>sp|P02567|MYO1_CAEEL Myosin-1 OS=Caenorhabditis elegans GN=let-75 PE=2 SV=3	>tr|Q5Y2F2|Q5Y2F2_BRUMA Myosin heavy chain (Fragment) OS=Brugia	>gi|17508449|ref|NP_492053.1| LEThal family member (let-75)	Myosin-4	GO:0005856,GO:0043234,GO:0003779,GO:0000166,GO:0003774	0	1	0	0
contig_40278	no_hit	>tr|O44747|O44747_CAEEL Putative uncharacterized protein	>gi|17508559|ref|NP_490820.1| hypothetical protein R06A10.4	Serine/threonine-protein kinase H1	-	0	1	0	0
contig_40561	no_hit	>tr|O44747|O44747_CAEEL Putative uncharacterized protein	>gi|17508559|ref|NP_490820.1| hypothetical protein R06A10.4	Serine/threonine-protein kinase H1	GO:0004672,GO:0000166	0	1	0	0
contig_66249	>sp|P62902|RL31_RAT 60S ribosomal protein L31 OS=Rattus norvegicus GN=Rpl31 PE=2 SV=1	>tr|Q5M9K9|Q5M9K9_MOUSE MCG126194, isoform CRA_a OS=Mus musculus	>gi|17508681|ref|NP_493392.1| Ribosomal Protein, Large subunit	60S ribosomal protein l31	GO:0000003,GO:0006350,GO:0016032,GO:0007275,GO:0003723,GO:0005198,GO:0006139,GO:0006412,GO:0016043,GO:0005840,GO:0005829,GO:0008150,GO:0005622	0	1	0	0
contig_3379	>sp|P48181|ACH2_CAEEL Acetylcholine receptor subunit beta-type unc-29 OS=Caenorhabditis	>tr|F1KYN0|F1KYN0_ASCSU Acetylcholine receptor subunit beta-type	>gi|17509393|ref|NP_492399.1| UNCoordinated family member (unc-29)	Acetylcholine receptor subunit alpha-like 1	GO:0006810,GO:0004872,GO:0005488,GO:0007267,GO:0005623,GO:0007610,GO:0050789,GO:0005216,GO:0000003,GO:0008150,GO:0007165,GO:0006811	0	1	0	0
contig_14839	>sp|P48181|ACH2_CAEEL Acetylcholine receptor subunit beta-type unc-29 OS=Caenorhabditis	>tr|F1KYN0|F1KYN0_ASCSU Acetylcholine receptor subunit beta-type	>gi|17509393|ref|NP_492399.1| UNCoordinated family member (unc-29)	Acetylcholine receptor subunit alpha-like 1	GO:0005886,GO:0004872,GO:0005488,GO:0007267,GO:0005623,GO:0007610,GO:0050789,GO:0000003,GO:0006811,GO:0008150,GO:0005216,GO:0007165	0	1	0	0
contig_57063	>sp|P48181|ACH2_CAEEL Acetylcholine receptor subunit beta-type unc-29 OS=Caenorhabditis	>tr|D6MYF8|D6MYF8_9BILA Nicotinic acetylcholine receptor non-alpha	>gi|17509393|ref|NP_492399.1| UNCoordinated family member (unc-29)	Acetylcholine receptor subunit alpha-like 1	GO:0005886,GO:0004872,GO:0005488,GO:0007267,GO:0005623,GO:0007610,GO:0050789,GO:0000003,GO:0006811,GO:0008150,GO:0005216,GO:0007165,GO:0006810	0	0	0	1
contig_61552	>sp|P48181|ACH2_CAEEL Acetylcholine receptor subunit beta-type unc-29 OS=Caenorhabditis	>tr|D6MYG5|D6MYG5_TRICO Nicotinic acetylcholine receptor non-alpha	>gi|17509393|ref|NP_492399.1| UNCoordinated family member (unc-29)	Acetylcholine receptor subunit alpha-like protein	GO:0005886,GO:0004872,GO:0005488,GO:0007267,GO:0005623,GO:0007610,GO:0050789,GO:0000003,GO:0006811,GO:0008150,GO:0005216,GO:0007165	0	1	0	0
contig_59495	>sp|P48181|ACH2_CAEEL Acetylcholine receptor subunit beta-type unc-29 OS=Caenorhabditis	>tr|D6MYF1|D6MYF1_HAECO Nicotinic acetylcholine receptor non-alpha	>gi|17509393|ref|NP_492399.1| UNCoordinated family member (unc-29)	Acetylcholine receptor subunit beta-like 1	GO:0005886,GO:0004872,GO:0005488,GO:0007267,GO:0005623,GO:0007610,GO:0050789,GO:0000003,GO:0006811,GO:0008150,GO:0005216,GO:0007165	0	0	0	1
contig_33590	>sp|Q2NL51|GSK3A_MOUSE Glycogen synthase kinase-3 alpha OS=Mus musculus GN=Gsk3a PE=1 SV=2	>tr|B7PZ64|B7PZ64_IXOSC Putative uncharacterized protein OS=Ixodes	>gi|17509723|ref|NP_493243.1| Glycogen Synthase Kinase family member	Glycogen synthase kinase-3	GO:0000166,GO:0006464,GO:0004672,GO:0006519,GO:0008152	0	1	0	0
contig_41230	>sp|P62876|RPAB5_MOUSE DNA-directed RNA polymerases I, II, and III subunit RPABC5 OS=Mus	>tr|Q4V7P3|Q4V7P3_XENLA Polr2l protein OS=Xenopus laevis GN=polr2l.1	>gi|17509857|ref|NP_490923.1| RNA Polymerase II (B) subunit family	DNA-directed rna polymerase II, subunit n, putative	GO:0016740,GO:0006950,GO:0006259,GO:0005488,GO:0050789,GO:0006350,GO:0004672,GO:0016043,GO:0000003,GO:0016032,GO:0005654,GO:0043234,GO:0003677,GO:0006139,GO:0005730	0	1	0	0
contig_14336	>sp|Q92831|KAT2B_HUMAN Histone acetyltransferase KAT2B OS=Homo sapiens GN=KAT2B PE=1 SV=3	>tr|E1FQY6|E1FQY6_LOALO Acetyltransferase OS=Loa loa GN=LOAG_03313	>gi|17510001|ref|NP_491173.1| P300/CBP Associated Factor homolog	Histone acetyltransferase gcn5	GO:0016740,GO:0007275,GO:0005515,GO:0050789,GO:0006350,GO:0009790,GO:0008283,GO:0005654,GO:0043234,GO:0030528,GO:0006996,GO:0006464,GO:0009653,GO:0003682,GO:0040007,GO:0008219,GO:0005694	0	1	0	0
contig_14396	>sp|Q03755|CUT1_CAEEL Cuticlin-1 OS=Caenorhabditis elegans GN=cut-1 PE=2 SV=2	>tr|A8PTC8|A8PTC8_BRUMA Zona pellucida-like domain containing protein	>gi|17510253|ref|NP_492900.1| CUTiclin-Like family member (cutl-10)	CUTiclin-Like family member (cutl-10)	-	0	1	0	0
contig_15014	>sp|Q9D7B1|DUS2L_MOUSE tRNA-dihydrouridine synthase 2-like OS=Mus musculus GN=Dus2l PE=1	>tr|F1KVS8|F1KVS8_ASCSU tRNA-dihydrouridine synthase 2-like protein	>gi|17510279|ref|NP_493554.1| hypothetical protein Y54E5A.6	tRNA-dihydrouridine synthase 2-like protein	GO:0003824,GO:0003723,GO:0008152,GO:0005739,GO:0006139,GO:0000166	0	0	0	1
contig_22837	>sp|Q91WC3|ACSL6_MOUSE Long-chain-fatty-acid--CoA ligase 6 OS=Mus musculus GN=Acsl6 PE=2	>tr|F1KZZ5|F1KZZ5_ASCSU Long-chain-fatty-acid--CoA ligase 5	>gi|17510401|ref|NP_490744.1| fatty Acid CoA Synthetase family	Long-chain fatty acyl-CoA synthetase 6	GO:0005515,GO:0009719,GO:0000166,GO:0006629,GO:0005623,GO:0009628,GO:0030154,GO:0008283,GO:0007275,GO:0005783,GO:0050789,GO:0009058,GO:0005739,GO:0003824,GO:0006950,GO:0016043,GO:0006810,GO:0005886,GO:0005634,GO:0009605,GO:0005777,GO:0008152	0	1	0	0
contig_20265	>sp|Q91WC3|ACSL6_MOUSE Long-chain-fatty-acid--CoA ligase 6 OS=Mus musculus GN=Acsl6 PE=2	>tr|F1KZZ5|F1KZZ5_ASCSU Long-chain-fatty-acid--CoA ligase 5	>gi|17510401|ref|NP_490744.1| fatty Acid CoA Synthetase family	Long-chain-fatty-acid--CoA ligase 5	GO:0003824	0	1	0	0
contig_30211	>sp|Q5RF84|UB2G2_PONAB Ubiquitin-conjugating enzyme E2 G2 OS=Pongo abelii GN=UBE2G2 PE=2	>tr|E1FWS3|E1FWS3_LOALO UBC-14 protein OS=Loa loa GN=LOAG_05352 PE=3	>gi|17510667|ref|NP_493381.1| UBiquitin Conjugating enzyme family	Ubiquitin-conjugating enzyme E2 G2, putative	GO:0009790,GO:0000166,GO:0003824,GO:0006464	0	1	0	0
contig_42595	>sp|B5FYQ0|ARL3_TAEGU ADP-ribosylation factor-like protein 3 OS=Taeniopygia guttata	>tr|A8PZR9|A8PZR9_BRUMA ADP-ribosylation factor-like protein 3,	>gi|17531201|ref|NP_497037.1| ARF-Like family member (arl-3)	ADP-ribosylation factor-like protein 3, putative	GO:0008092,GO:0008150,GO:0007049,GO:0007165,GO:0005623,GO:0005794,GO:0005488,GO:0005856,GO:0043234,GO:0005815,GO:0000166,GO:0006139,GO:0009056,GO:0005929,GO:0016787,GO:0005634	0	1	0	0
contig_34869	>sp|Q9VKX7|ALG6_DROME Probable dolichyl pyrophosphate Man9GlcNAc2	>tr|C4QMY2|C4QMY2_SCHMA Dolichyl glycosyltransferase OS=Schistosoma	>gi|17531619|ref|NP_495685.1| hypothetical protein C08B11.8	Dolichyl pyrophosphate Man9GlcNAc2 alpha-1,3-glucosyltransferase, putative	GO:0005783,GO:0016740,GO:0009058,GO:0006464,GO:0005975	0	1	0	0
contig_12808	>sp|Q23490|MLT7_CAEEL Peroxidase mlt-7 OS=Caenorhabditis elegans GN=mlt-7 PE=1 SV=1	>tr|G0P632|G0P632_CAEBE Putative uncharacterized protein	>gi|17531833|ref|NP_494540.1| hypothetical protein C16C8.2	Peroxidasin	GO:0007275,GO:0006950,GO:0005488,GO:0006464,GO:0008150,GO:0016209,GO:0003824,GO:0040007,GO:0009653,GO:0008152	0	0	0	1
contig_12871	>sp|P35799|DPY2_CAEEL Cuticle collagen dpy-2 OS=Caenorhabditis elegans GN=dpy-2 PE=1 SV=1	>tr|F1L9K8|F1L9K8_ASCSU Cuticle collagen dpy-2 OS=Ascaris suum PE=2	>gi|17532741|ref|NP_495367.1| DumPY : shorter than wild-type family	COLlagen family member (col-34)	GO:0050789,GO:0040007,GO:0005198,GO:0009653,GO:0007275,GO:0005578	0	0	0	1
contig_30673	>sp|P23731|IFEB_ASCSU Intermediate filament protein B OS=Ascaris suum PE=1 SV=1	>tr|Q17092|Q17092_ASCSU Intermediate filament protein (Fragment)	>gi|17533053|ref|NP_495137.1| Intermediate Filament, B family member	Intermediate filament protein B	GO:0003723,GO:0007275,GO:0005488,GO:0009058,GO:0006259,GO:0040007,GO:0016740,GO:0008150,GO:0009653,GO:0005515,GO:0006810,GO:0016043,GO:0005198,GO:0009790,GO:0005737,GO:0005856,GO:0043234	0	1	0	0
contig_41806	>sp|P23731|IFEB_ASCSU Intermediate filament protein B OS=Ascaris suum PE=1 SV=1	>tr|A8QHH0|A8QHH0_BRUMA Cytoplasmic intermediate filament protein,	>gi|17533053|ref|NP_495137.1| Intermediate Filament, B family member	Intermediate filament protein B	GO:0005737,GO:0009790,GO:0009653,GO:0007275,GO:0008150,GO:0005515,GO:0005856,GO:0043234,GO:0040007,GO:0006810,GO:0016043,GO:0005198	0	1	0	0
contig_58852	>sp|P23731|IFEB_ASCSU Intermediate filament protein B OS=Ascaris suum PE=1 SV=1	>tr|Q17092|Q17092_ASCSU Intermediate filament protein (Fragment)	>gi|17533053|ref|NP_495137.1| Intermediate Filament, B family member	Intermediate filament protein B	GO:0005737,GO:0009790,GO:0009653,GO:0007275,GO:0008150,GO:0005515,GO:0005856,GO:0043234,GO:0040007,GO:0006810,GO:0016043,GO:0005198	0	1	0	0
contig_46453	>sp|P54073|YUY1_CAEEL Brix domain-containing protein F44G4.1 OS=Caenorhabditis elegans	>tr|E1G195|E1G195_LOALO Brix domain-containing protein OS=Loa loa	>gi|17534031|ref|NP_495918.1| hypothetical protein F44G4.1	U3 small nucleolar ribonucleoprotein imp4, putative	GO:0006412,GO:0007275,GO:0050789,GO:0040007,GO:0003723,GO:0005730,GO:0006350,GO:0030154,GO:0000166,GO:0008150,GO:0003700,GO:0003824,GO:0006810,GO:0016043,GO:0005654,GO:0043234,GO:0006139,GO:0006519	0	1	0	0
contig_45887	no_hit	>tr|Q8MQ15|Q8MQ15_CAEEL Anion/bicarbonate transporter family protein	>gi|17534473|ref|NP_495228.1| Anion/Bicarbonate TranSporter family	Anion/Bicarbonate TranSporter family member (abts-3)	GO:0005215,GO:0006811,GO:0006810,GO:0007165,GO:0005623	0	1	0	0
contig_32307	>sp|P17343|GBB1_CAEEL Guanine nucleotide-binding protein subunit beta-1 OS=Caenorhabditis	>tr|G0NT72|G0NT72_CAEBE Putative uncharacterized protein	>gi|17534675|ref|NP_496508.1| G Protein, Beta subunit family member	Guanine nucleotide-binding protein beta subunit 1, putative	-	0	0	0	1
contig_62798	>sp|Q21086|GNL3_CAEEL Guanine nucleotide-binding protein-like 3 homolog OS=Caenorhabditis	>tr|A8PVB9|A8PVB9_BRUMA Putative uncharacterized protein OS=Brugia	>gi|17534827|ref|NP_495749.1| mammalian NucleoSTemin (stem cell	tRNA modification GTPase MnmE	GO:0050789,GO:0040007,GO:0005730,GO:0005623,GO:0006811,GO:0000003,GO:0007275,GO:0005215,GO:0006139,GO:0009056,GO:0009653,GO:0008283,GO:0016787,GO:0030154,GO:0000166	0	1	0	0
contig_40302	>sp|Q64511|TOP2B_MOUSE DNA topoisomerase 2-beta OS=Mus musculus GN=Top2b PE=1 SV=2	>tr|E0VS84|E0VS84_PEDHC DNA topoisomerase 2 OS=Pediculus humanus	>gi|17535065|ref|NP_496536.1| TOPoisomerase family member (top-2)	DNA topoisomerase 2	GO:0008152,GO:0006350,GO:0050789,GO:0003824,GO:0000166,GO:0003700,GO:0003677,GO:0005694,GO:0006259,GO:0005634,GO:0005654,GO:0043234	0	1	0	0
contig_46112	>sp|Q90687|PTN11_CHICK Tyrosine-protein phosphatase non-receptor type 11 OS=Gallus gallus	>tr|E1FWH1|E1FWH1_LOALO Protein-tyrosine phosphatase (Fragment) OS=Loa	>gi|17535377|ref|NP_495184.1| Protein Tyrosine Phosphatase family	Tyrosine-protein phosphatase non-receptor type 11	GO:0004721,GO:0050789,GO:0008219,GO:0009653,GO:0009790,GO:0007275,GO:0006464,GO:0006519,GO:0008152,GO:0016787,GO:0005515	0	1	0	0
contig_16194	>sp|Q8BFY9|TNPO1_MOUSE Transportin-1 OS=Mus musculus GN=Tnpo1 PE=1 SV=2	>tr|F1KUT9|F1KUT9_ASCSU Transportin-1 OS=Ascaris suum PE=2 SV=1	>gi|17535481|ref|NP_496987.1| IMportin Beta family member (imb-2)	Related to importin beta-2 subunit (Transportin)	GO:0005515,GO:0015031,GO:0005488,GO:0006139,GO:0005829	0	1	0	0
contig_66452	>sp|Q8BJ03|COX15_MOUSE Cytochrome c oxidase assembly protein COX15 homolog OS=Mus musculus	>tr|E1G6C4|E1G6C4_LOALO Putative uncharacterized protein OS=Loa loa	>gi|17536069|ref|NP_496402.1| hypothetical protein T06D8.5	Heme A synthase	GO:0003824,GO:0005215,GO:0008152,GO:0005739,GO:0009058,GO:0016043,GO:0006091,GO:0006811,GO:0005622,GO:0043234,GO:0005623	0	1	0	0
contig_14987	>sp|O17185|SUP9_CAEEL Two pore potassium channel protein sup-9 OS=Caenorhabditis elegans	>tr|F1L0A4|F1L0A4_ASCSU Two pore potassium channel protein sup-9	>gi|17536613|ref|NP_494333.1| SUPpressor family member (sup-9)	Potassium channel subfamily K member 9	GO:0005886,GO:0050789,GO:0005216,GO:0005737,GO:0006811	0	0	0	1
contig_47813	>sp|O14617|AP3D1_HUMAN AP-3 complex subunit delta-1 OS=Homo sapiens GN=AP3D1 PE=1 SV=1	>tr|E1FNR8|E1FNR8_LOALO Putative uncharacterized protein OS=Loa loa	>gi|17536813|ref|NP_494571.1| AdaPtin, Delta chain (clathrin	AP-3 complex subunit delta-1	GO:0005737,GO:0043234,GO:0005794,GO:0009058,GO:0040007,GO:0005215,GO:0015031,GO:0006810,GO:0009790,GO:0007275,GO:0008150,GO:0009653,GO:0030154,GO:0050789,GO:0005488,GO:0005768	0	1	0	0
contig_12001	>sp|Q09453|GLRB4_CAEEL Glycine receptor subunit beta-type 4 OS=Caenorhabditis elegans	>tr|F1KW62|F1KW62_ASCSU Glycine receptor subunit alpha-1 (Fragment)	>gi|17536867|ref|NP_494579.1| Ligand-Gated ion Channel family member	Gamma-aminobutyric acid receptor subunit pi	GO:0005623,GO:0004872,GO:0005886,GO:0005216,GO:0006811,GO:0006810,GO:0007165	0	1	0	0
contig_12219	>sp|Q9NDG8|ACE4_CAEBR Acetylcholinesterase 4 OS=Caenorhabditis briggsae GN=ace-4 PE=2 SV=1	>tr|A5YRR0|A5YRR0_9BILA Acetylcholinesterase 3 OS=Ditylenchus	>gi|17537193|ref|NP_496963.1| abnormal ACEtylcholinesterase family	Acetylcholinesterase 3	GO:0050789,GO:0007267,GO:0009056,GO:0006519,GO:0000003,GO:0008150,GO:0007275,GO:0005515,GO:0016787,GO:0006629	0	1	0	0
contig_61561	>sp|Q3U0J8|TBD2B_MOUSE TBC1 domain family member 2B OS=Mus musculus GN=Tbc1d2b PE=1 SV=2	>tr|G0PIN7|G0PIN7_CAEBE Putative uncharacterized protein	>gi|17538089|ref|NP_495156.1| TBC (Tre-2/Bub2/Cdc16) domain family	TBC1 domain family member 2B	GO:0030234,GO:0000003,GO:0005768,GO:0009790,GO:0007165	0	0	0	1
contig_23399	>sp|Q5RI75|RASEF_MOUSE Ras and EF-hand domain-containing protein homolog OS=Mus musculus	>tr|Q9XXA4|Q9XXA4_CAEEL Protein 4R79.2a, partially confirmed by	>gi|17538174|ref|NP_503120.1| hypothetical protein 4R79.2	Ras-related protein Rab-44	-	0	1	0	0
contig_47834	>sp|Q5RI75|RASEF_MOUSE Ras and EF-hand domain-containing protein homolog OS=Mus musculus	>tr|G0MRG7|G0MRG7_CAEBE Putative uncharacterized protein	>gi|17538174|ref|NP_503120.1| hypothetical protein 4R79.2	Ras-related protein Rab-8A	GO:0050789,GO:0006811,GO:0005509,GO:0007165,GO:0006810,GO:0016787,GO:0015031,GO:0005737,GO:0005634,GO:0000166,GO:0006139,GO:0009056,GO:0005622,GO:0005623	0	1	0	0
contig_62312	>sp|Q2QLA1|TES_MONDO Testin OS=Monodelphis domestica GN=TES PE=3 SV=1	>tr|E1GGQ7|E1GGQ7_LOALO PET Domain containing protein OS=Loa loa	>gi|17538292|ref|NP_501190.1| Temporarily Assigned Gene name family	Testin	GO:0005623,GO:0005488	0	1	0	0
contig_23632	>sp|Q17688|TXNDL_CAEEL Thioredoxin domain-containing protein C06A6.5 OS=Caenorhabditis	>tr|A8XRI3|A8XRI3_CAEBR Putative uncharacterized protein	>gi|17538470|ref|NP_501303.1| hypothetical protein C06A6.5	Endoplasmic reticulum resident protein	GO:0000003,GO:0007275,GO:0050789,GO:0040007,GO:0008150,GO:0006810,GO:0016043	0	1	0	0
contig_13952	>sp|P53439|CDSA_CAEEL Probable phosphatidate cytidylyltransferase OS=Caenorhabditis elegans	>tr|F1L4U7|F1L4U7_ASCSU Phosphatidate cytidylyltransferase OS=Ascaris	>gi|17539014|ref|NP_501297.1| hypothetical protein C33H5.18	Phosphatidate cytidylyltransferase	GO:0007165,GO:0009058,GO:0006629,GO:0009653,GO:0007275,GO:0040007,GO:0009605,GO:0009628,GO:0000003,GO:0007610,GO:0016740,GO:0005635,GO:0005886,GO:0005783	0	1	0	1
contig_45958	>sp|O02228|SC5A7_CAEEL High-affinity choline transporter 1 OS=Caenorhabditis elegans	>tr|G0PJH5|G0PJH5_CAEBE Putative uncharacterized protein	>gi|17539284|ref|NP_502539.1| CHOline transporter family member	High-affinity choline transporter 1	GO:0006810,GO:0006811,GO:0005623,GO:0016023,GO:0005215,GO:0007267,GO:0009058,GO:0006519	0	1	0	0
contig_26898	>sp|Q8K1P7|SMCA4_RAT Transcription activator BRG1 OS=Rattus norvegicus GN=Smarca4 PE=1	>tr|F1LF18|F1LF18_ASCSU Transcription activator BRG1 (Fragment)	>gi|17539642|ref|NP_502082.1| Phasmid Socket Absent family member	Transcription activator BRG1	GO:0005634,GO:0043234,GO:0009653,GO:0016043,GO:0040029,GO:0006996,GO:0006350,GO:0006259,GO:0005515,GO:0009790,GO:0005623,GO:0050789,GO:0007275,GO:0006464,GO:0005694,GO:0000228,GO:0006139,GO:0009056,GO:0030154,GO:0030528,GO:0007165,GO:0005102,GO:0003677,GO:0000166,GO:0003682,GO:0016787,GO:0040007,GO:0016049,GO:0005730,GO:0005654	0	1	0	0
contig_32291	>sp|Q6DIC0|SMCA2_MOUSE Probable global transcription activator SNF2L2 OS=Mus musculus	>tr|E3M5Q4|E3M5Q4_CAERE Putative uncharacterized protein	>gi|17539642|ref|NP_502082.1| Phasmid Socket Absent family member	Transcription activator BRG1	GO:0000166,GO:0016787,GO:0005634,GO:0003677	0	0	0	1
contig_55671	no_hit	>tr|E1G027|E1G027_LOALO BRM protein (Fragment) OS=Loa loa	>gi|17539642|ref|NP_502082.1| Phasmid Socket Absent family member	Transcription activator BRG1	GO:0016787,GO:0003677,GO:0000166,GO:0005634,GO:0006350,GO:0050789	0	0	0	1
contig_45174	>sp|Q07E01|MET_ORNAN Hepatocyte growth factor receptor OS=Ornithorhynchus anatinus GN=MET	>tr|G1KI46|G1KI46_ANOCA Uncharacterized protein OS=Anolis carolinensis	>gi|17539772|ref|NP_503111.1| hypothetical protein F11E6.8	Tyrosine kinase receptor	GO:0005886,GO:0005623,GO:0007165,GO:0005515,GO:0007275,GO:0004872,GO:0004672,GO:0000166,GO:0006464	0	1	0	0
contig_10617	>sp|Q6QQT1|S39A1_TAKRU Zinc transporter ZIP1 OS=Takifugu rubripes GN=slc39a1 PE=2 SV=1	>tr|F1L7T2|F1L7T2_ASCSU Zinc transporter ZIP3 OS=Ascaris suum PE=2	>gi|17540104|ref|NP_500517.1| hypothetical protein F30B5.7	Zinc transporter, putative	GO:0009790	0	1	0	0
contig_45088	no_hit	>tr|E1GK70|E1GK70_LOALO Putative uncharacterized protein OS=Loa loa	>gi|17540444|ref|NP_501238.1| hypothetical protein F45E4.3	Unknown protein	-	0	1	0	1
contig_54554	>sp|Q21917|GPA7_CAEEL Guanine nucleotide-binding protein alpha-7 subunit	>tr|G0PFD7|G0PFD7_CAEBE Putative uncharacterized protein	>gi|17540930|ref|NP_501921.1| G Protein, Alpha subunit family member	Guanine nucleotide-binding protein alpha-7 subunit, putative	GO:0004871,GO:0005488,GO:0007165,GO:0043234,GO:0005886,GO:0006139,GO:0009056,GO:0005515,GO:0016787,GO:0005102,GO:0000166	0	1	0	0
contig_16163	>sp|P63245|GBLP_RAT Guanine nucleotide-binding protein subunit beta-2-like 1 OS=Rattus	>tr|Q5U275|Q5U275_XENLA LOC495666 protein OS=Xenopus laevis	>gi|17541222|ref|NP_501859.1| RACK1 (mammalian Receptor of Activated	Guanine nucleotide-binding protein beta subunit	GO:0005515,GO:0005623,GO:0005840,GO:0050789,GO:0008219,GO:0004872,GO:0005102,GO:0008150,GO:0007049,GO:0016043,GO:0005886,GO:0006412,GO:0006464,GO:0006810,GO:0007165,GO:0005737,GO:0008152,GO:0003674,GO:0019538,GO:0009056,GO:0030234,GO:0005634,GO:0016049	0	1	0	1
contig_3482	>sp|Q02548|PAX5_HUMAN Paired box protein Pax-5 OS=Homo sapiens GN=PAX5 PE=1 SV=1	>tr|A8PZH1|A8PZH1_BRUMA Pax transcription factor protein 2, putative	>gi|17541240|ref|NP_500513.1| PAX (Paired box) transcription factor	Paired box protein Pax-5	GO:0003700,GO:0050789,GO:0006996,GO:0006464,GO:0008150,GO:0009653,GO:0009790,GO:0007165,GO:0030154,GO:0007275,GO:0043234,GO:0000003,GO:0008283,GO:0008219,GO:0006950,GO:0016043,GO:0006350,GO:0005575,GO:0005815,GO:0009605,GO:0007154,GO:0003824,GO:0005634,GO:0005654	0	1	0	0
contig_44882	>sp|Q01814|AT2B2_HUMAN Plasma membrane calcium-transporting ATPase 2 OS=Homo sapiens	>tr|Q9TYP9|Q9TYP9_CAEEL Putative uncharacterized protein	>gi|17541776|ref|NP_500161.1| hypothetical protein R05C11.3	Plasma membrane calcium-transporting ATPase 3	GO:0007275,GO:0000166,GO:0050789,GO:0040007,GO:0006811,GO:0019725,GO:0009790,GO:0006810,GO:0016043,GO:0005886,GO:0005215,GO:0016787,GO:0008152,GO:0005623,GO:0005488	0	1	0	0
contig_4210	>sp|Q21874|YF1M_CAEEL Uncharacterized protein R09E10.5 OS=Caenorhabditis elegans	>tr|F1KQP3|F1KQP3_ASCSU Putative uncharacterized protein OS=Ascaris	>gi|17541860|ref|NP_501890.1| hypothetical protein R09E10.5	AMOP domain containing protein	-	0	1	0	0
contig_44520	>sp|Q8BWM0|PGES2_MOUSE Prostaglandin E synthase 2 OS=Mus musculus GN=Ptges2 PE=1 SV=3	>tr|A8WJ79|A8WJ79_CAEBR Putative uncharacterized protein	>gi|17541894|ref|NP_501913.1| hypothetical protein R11A8.5	Prostaglandin E synthase 2	GO:0003824	0	0	0	1
contig_60413	>sp|Q6ZPZ3|ZC3H4_MOUSE Zinc finger CCCH domain-containing protein 4 OS=Mus musculus GN=Zc3h4	>tr|F1KUW8|F1KUW8_ASCSU Zinc finger CCCH domain-containing protein 4	>gi|17542568|ref|NP_501435.1| hypothetical protein T26A8.4	Zinc finger CCCH domain-containing protein 4	GO:0000003,GO:0007275,GO:0009790,GO:0050789,GO:0040007,GO:0003676,GO:0008150,GO:0005488	0	1	0	0
contig_2018	>sp|Q3Z4C0|SYQ_SHISS Glutaminyl-tRNA synthetase OS=Shigella sonnei (strain Ss046)	>tr|E8Y678|E8Y678_ECOKO Glutaminyl-tRNA synthetase OS=Escherichia	>gi|17543332|ref|NP_502812.1| glutamyl(E)/glutaminyl(Q) tRNA	Glutaminyl-tRNA synthetase	GO:0005737,GO:0003824,GO:0006139,GO:0006412,GO:0006519,GO:0000166	0	1	0	0
contig_23955	>sp|P17971|KCNAL_DROME Potassium voltage-gated channel protein Shal OS=Drosophila	>tr|F1L0X6|F1L0X6_ASCSU Potassium voltage-gated channel protein Shal	>gi|17544122|ref|NP_500975.1| hypothetical protein Y73B6BL.19	Potassium voltage-gated channel subfamily B member 2	GO:0005216,GO:0043234,GO:0005886,GO:0050789,GO:0006811	0	1	0	0
contig_42552	>sp|P17971|KCNAL_DROME Potassium voltage-gated channel protein Shal OS=Drosophila	>tr|E3MS82|E3MS82_CAERE Putative uncharacterized protein	>gi|17544122|ref|NP_500975.1| hypothetical protein Y73B6BL.19	Potassium voltage-gated channel subfamily D member 3	GO:0005216,GO:0043234,GO:0005886,GO:0050789,GO:0006811	0	1	0	1
contig_37668	no_hit	>tr|E1GBN0|E1GBN0_LOALO Hexokinase OS=Loa loa GN=LOAG_10573 PE=3	>gi|17544236|ref|NP_500088.1| hypothetical protein Y77E11A.1	Hexokinase family protein	GO:0008152,GO:0000166,GO:0006091,GO:0005975,GO:0009056,GO:0016301,GO:0009058	0	0	0	1
contig_23724	>sp|Q11067|PDIA6_CAEEL Probable protein disulfide-isomerase A6 OS=Caenorhabditis elegans	>tr|E9FYD4|E9FYD4_DAPPU Putative uncharacterized protein OS=Daphnia	>gi|17549970|ref|NP_509190.1| Temporarily Assigned Gene name family	Disulfide-isomerase A6	GO:0007275,GO:0009055,GO:0019725,GO:0050789,GO:0008152,GO:0008150,GO:0003824,GO:0040007	0	1	0	0
contig_49494	>sp|Q11067|PDIA6_CAEEL Probable protein disulfide-isomerase A6 OS=Caenorhabditis elegans	>tr|F1KYD8|F1KYD8_ASCSU Protein disulfide-isomerase A6 OS=Ascaris	>gi|17549970|ref|NP_509190.1| Temporarily Assigned Gene name family	Protein disulfide-isomerase A6	GO:0007275,GO:0009055,GO:0019725,GO:0050789,GO:0008152,GO:0008150,GO:0003824,GO:0040007	0	1	0	1
contig_12500	>sp|Q9Y6M5|ZNT1_HUMAN Zinc transporter 1 OS=Homo sapiens GN=SLC30A1 PE=1 SV=3	>tr|F1KXQ6|F1KXQ6_ASCSU Zinc transporter 1 OS=Ascaris suum PE=2 SV=1	>gi|17550440|ref|NP_509096.1| Cation Diffusion Facilitator family	Zinc transporter 1	GO:0019725,GO:0050789,GO:0006811,GO:0005215,GO:0008150,GO:0005623,GO:0005886	0	1	0	0
contig_61907	>sp|Q61941|NNTM_MOUSE NAD(P) transhydrogenase, mitochondrial OS=Mus musculus GN=Nnt PE=1	>tr|F1KS31|F1KS31_ASCSU NAD(P) transhydrogenase OS=Ascaris suum PE=2	>gi|17550456|ref|NP_509028.1| Nicotinamide Nucleotide Transhydrogenase	NAD(P) transhydrogenase subunit beta	GO:0000166,GO:0005739,GO:0003824,GO:0005623,GO:0006091,GO:0009056,GO:0005215,GO:0006811,GO:0006139,GO:0019748	0	1	0	0
contig_17533	>sp|P29774|ETS3_DROME DNA-binding protein D-ETS-3 OS=Drosophila melanogaster GN=Ets65A	>tr|D2A130|D2A130_TRICA Putative uncharacterized protein GLEAN_07154	>gi|17550956|ref|NP_508865.1| ETS class transcription factor family	Ets-related	GO:0008150,GO:0009653,GO:0007275,GO:0003700,GO:0003677,GO:0005515,GO:0005634,GO:0006350,GO:0050789,GO:0005654,GO:0043234	0	1	0	0
contig_40423	>sp|Q10651|A4_CAEEL Beta-amyloid-like protein OS=Caenorhabditis elegans GN=apl-1 PE=1	>tr|F1KQX8|F1KQX8_ASCSU Beta-amyloid-like protein OS=Ascaris suum	>gi|17550960|ref|NP_508871.1| Amyloid Precursor-Like family member	Amyloid Precursor-Like family member (apl-1)	GO:0009653,GO:0007275,GO:0005488,GO:0008150,GO:0050789,GO:0040007,GO:0005623,GO:0000003,GO:0043226,GO:0005737	0	0	0	1
contig_13104	>sp|Q09231|YQ21_CAEEL BRICHOS domain-containing protein C09F5.1 OS=Caenorhabditis elegans	>tr|F1L186|F1L186_ASCSU Putative uncharacterized protein OS=Ascaris	>gi|17552144|ref|NP_497232.1| hypothetical protein C09F5.1	BRICHOS domain-containing protein C09F5.1	GO:0000003	0	1	0	0
contig_49351	>sp|Q18221|SET2_CAEEL Probable histone-lysine N-methyltransferase set-2 OS=Caenorhabditis	>tr|G0MEL1|G0MEL1_CAEBE Putative uncharacterized protein	>gi|17552316|ref|NP_498041.1| SET (trithorax/polycomb) domain	Histone-lysine N-methyltransferase	GO:0007275,GO:0016740,GO:0007049,GO:0003676,GO:0000003,GO:0006996,GO:0006464,GO:0000166,GO:0005634,GO:0005515	0	0	0	1
contig_62569	>sp|P34369|PRP8_CAEEL Pre-mRNA-splicing factor 8 homolog OS=Caenorhabditis elegans	>tr|E1FHF3|E1FHF3_LOALO Pre-mRNA splicing factor PRP8 OS=Loa loa	>gi|17552678|ref|NP_498785.1| yeast PRP (splicing factor) related	Pre-mRNA-splicing factor 8	GO:0003723,GO:0040007,GO:0005654,GO:0000003,GO:0007275,GO:0008150,GO:0005515,GO:0006139,GO:0005634,GO:0006810,GO:0016043,GO:0009790	0	1	0	0
contig_35	>sp|Q3Z3C3|CBPA_SHISS Curved DNA-binding protein OS=Shigella sonnei (strain Ss046)	>tr|F8VH44|F8VH44_SALBC Curved DNA-binding protein OS=Salmonella	>gi|17553096|ref|NP_498902.1| DNaJ domain (prokaryotic heat shock	Curved DNA-binding protein	GO:0019538,GO:0005515,GO:0005737,GO:0003677,GO:0043226,GO:0005622	0	1	0	0
contig_32765	>sp|O44081|DKC1_DROME H/ACA ribonucleoprotein complex subunit 4 OS=Drosophila	>tr|A8Q703|A8Q703_BRUMA Nucleolar protein K01G5.5, putative	>gi|17553978|ref|NP_499370.1| hypothetical protein K01G5.5	Centromere/microtubule binding protein cbf5	GO:0003723,GO:0007275,GO:0005654,GO:0003824,GO:0005730,GO:0006139,GO:0016740,GO:0005634,GO:0005515,GO:0006259,GO:0006996,GO:0009058,GO:0000003,GO:0030154,GO:0008283	0	1	0	0
contig_38289	>sp|P00389|NCPR_RABIT NADPH--cytochrome P450 reductase OS=Oryctolagus cuniculus GN=POR	>tr|Q6PCH9|Q6PCH9_XENLA Npr protein OS=Xenopus laevis GN=por PE=2	>gi|17554134|ref|NP_498103.1| abnormal EMBroygenesis family member	NADPH-cytochrome P450 reductase	GO:0008152,GO:0003824,GO:0005623,GO:0005739,GO:0050789,GO:0009058,GO:0006629,GO:0008150,GO:0009056,GO:0005515,GO:0009719,GO:0000166,GO:0005783,GO:0005488	0	0	0	1
contig_49780	>sp|P34519|TXTP_CAEEL Putative tricarboxylate transport protein, mitochondrial	>tr|Q177Y5|Q177Y5_AEDAE Tricarboxylate transport protein OS=Aedes	>gi|17554166|ref|NP_499187.1| hypothetical protein K11H3.3	Tricarboxylate transport protein, mitochondrial	-	0	0	0	1
contig_26214	>sp|P34498|MOG1_CAEEL Probable pre-mRNA-splicing factor ATP-dependent RNA helicase mog-1	>tr|F1KSP8|F1KSP8_ASCSU Pre-mRNA-splicing factor ATP-dependent RNA	>gi|17554326|ref|NP_499212.1| Masculinisation Of Germline family	mRNA splicing factor ATP-dependent RNA helicase	GO:0000003,GO:0007275,GO:0003676,GO:0016787,GO:0000166,GO:0009653,GO:0005515,GO:0050789,GO:0008283,GO:0006139,GO:0030154,GO:0006810,GO:0016043,GO:0005634,GO:0009790,GO:0007049	0	1	0	0
contig_17889	>sp|P34498|MOG1_CAEEL Probable pre-mRNA-splicing factor ATP-dependent RNA helicase mog-1	>tr|F1KSP8|F1KSP8_ASCSU Pre-mRNA-splicing factor ATP-dependent RNA	>gi|17554326|ref|NP_499212.1| Masculinisation Of Germline family	Pre-mRNA splicing factor ATP-dependent RNA helicase-like protein	GO:0000003,GO:0007275,GO:0003676,GO:0016787,GO:0000166,GO:0009653,GO:0005515,GO:0050789,GO:0008283,GO:0030154,GO:0006810,GO:0016043,GO:0009790,GO:0007049	0	1	0	0
contig_11106	no_hit	>tr|F1L2E9|F1L2E9_ASCSU Integrin-linked protein kinase OS=Ascaris	>gi|17554382|ref|NP_497139.1| Paralysed Arrest at Two-fold family	Integrin-linked protein kinase	-	0	1	0	0
contig_28423	>sp|Q9XW79|PP4C1_CAEEL Serine/threonine-protein phosphatase 4 catalytic subunit 1	>tr|F1L5Z6|F1L5Z6_ASCSU Serine/threonine-protein phosphatase	>gi|17554396|ref|NP_499603.1| Protein PHosphatase family member	Serine/threonine-protein phosphatase	GO:0009790,GO:0007275,GO:0005488,GO:0005815,GO:0004721,GO:0007010,GO:0007049,GO:0007610,GO:0000003,GO:0005515,GO:0040007,GO:0006464	0	1	0	1
contig_19498	>sp|Q24708|CSW_DROVI Tyrosine-protein phosphatase corkscrew (Fragment) OS=Drosophila	>tr|Q16YG8|Q16YG8_AEDAE Protein tyrosine phosphatase n11 (Shp2)	>gi|17554412|ref|NP_497733.1| Protein Tyrosine Phosphatase family	Protein tyrosine phosphatase, receptor type, K	GO:0004721,GO:0007275,GO:0006464	0	1	0	0
contig_15287	>sp|Q9WVD5|ORNT1_MOUSE Mitochondrial ornithine transporter 1 OS=Mus musculus GN=Slc25a15	>tr|A8XZU3|A8XZU3_CAEBR Putative uncharacterized protein	>gi|17554998|ref|NP_498094.1| hypothetical protein T10F2.2	Mitochondrial carrier protein	GO:0006810,GO:0005623	0	0	0	1
contig_23895	>sp|P34574|CLH_CAEEL Probable clathrin heavy chain 1 OS=Caenorhabditis elegans GN=chc-1	>tr|F1KQ49|F1KQ49_ASCSU Clathrin heavy chain 1 OS=Ascaris suum PE=2	>gi|17555172|ref|NP_499260.1| Clathrin Heavy Chain family member	Clathrin heavy chain 1	GO:0007275,GO:0005886,GO:0005737,GO:0043234,GO:0016023,GO:0005794,GO:0000003,GO:0005515,GO:0006810,GO:0016043,GO:0015031,GO:0005198,GO:0019538,GO:0009056,GO:0009790	0	1	0	0
contig_48074	no_hit	>tr|Q9XWZ9|Q9XWZ9_CAEEL Protein Y47D3B.9, partially confirmed by	>gi|17555980|ref|NP_499474.1| BED-type zinc finger transcription	BED zinc finger family protein	GO:0005515,GO:0003677	0	1	0	0
contig_20885	>sp|Q5RFD3|PSME3_PONAB Proteasome activator complex subunit 3 OS=Pongo abelii GN=PSME3	>tr|F1LCN1|F1LCN1_ASCSU Proteasome activator complex subunit 3	>gi|17556346|ref|NP_499493.1| hypothetical protein Y66D12A.9	Proteasome activator complex subunit 3	GO:0005515,GO:0050789,GO:0006519,GO:0007049,GO:0016032,GO:0005622,GO:0043234,GO:0005737,GO:0008150,GO:0008233,GO:0019538,GO:0009056,GO:0008219,GO:0006139,GO:0005634,GO:0007165,GO:0006950	0	1	0	0
contig_55587	>sp|P61291|PSME3_PIG Proteasome activator complex subunit 3 OS=Sus scrofa GN=PSME3 PE=2	>tr|Q95PZ7|Q95PZ7_CAEEL Protein Y66D12A.9, confirmed by transcript	>gi|17556346|ref|NP_499493.1| hypothetical protein Y66D12A.9	Proteasome activator complex subunit 3	GO:0008150,GO:0005515,GO:0005622,GO:0043234	0	1	0	0
contig_60520	>sp|O08550|MLL4_MOUSE Histone-lysine N-methyltransferase MLL4 OS=Mus musculus GN=Wbp7 PE=1	>tr|E1FJ19|E1FJ19_LOALO CXXC zinc finger family protein OS=Loa loa	>gi|17556490|ref|NP_499579.1| hypothetical protein Y75B8A.6	Cytosine-specific methyltransferase	GO:0005488,GO:0006350,GO:0003677,GO:0016043,GO:0009790,GO:0040029,GO:0006259,GO:0006996,GO:0006464,GO:0016740,GO:0050789,GO:0005515,GO:0005654,GO:0043234	0	1	0	0
contig_5754	>sp|O02623|PDK_ASCSU [Pyruvate dehydrogenase [lipoamide]] kinase, mitochondrial	>tr|F1L657|F1L657_ASCSU [Pyruvate dehydrogenase [lipoamide]] kinase	>gi|17556919|ref|NP_498928.1| Pyruvate DeHydogenase Kinase family	[Pyruvate dehydrogenase [lipoamide]] kinase, mitochondrial	GO:0007165,GO:0006464,GO:0000166,GO:0004672,GO:0005739,GO:0005975,GO:0004871,GO:0008152,GO:0005737,GO:0043234	0	1	0	0
contig_30713	>sp|P34649|YOT3_CAEEL Putative RIO-type serine/threonine-protein kinase 3	>tr|G0MKB6|G0MKB6_CAEBE Putative uncharacterized protein	>gi|17556977|ref|NP_499173.1| hypothetical protein ZK632.3	Serine/threonine-protein kinase RIO3	GO:0000166,GO:0006464,GO:0004672,GO:0006519,GO:0008152	0	1	0	0
contig_47242	>sp|Q9VW60|ADCY2_DROME Adenylate cyclase type 2 OS=Drosophila melanogaster GN=Ac76E PE=2	>tr|A8X9H0|A8X9H0_CAEBR CBR-ACY-2 protein OS=Caenorhabditis briggsae	>gi|17557192|ref|NP_504553.1| Adenylyl CYclase family member (acy-2)	Adenylate cyclase type 2	GO:0007165,GO:0005515,GO:0006810,GO:0006139,GO:0009058,GO:0000166,GO:0050789,GO:0040007,GO:0008150,GO:0006091,GO:0005623,GO:0008152,GO:0005737,GO:0009719,GO:0003824,GO:0007275,GO:0007267,GO:0005886	0	1	0	0
contig_54145	>sp|Q09326|MGAT2_RAT Alpha-1,6-mannosyl-glycoprotein	>tr|E3NF79|E3NF79_CAERE CRE-GLY-20 protein OS=Caenorhabditis remanei	>gi|17557542|ref|NP_505864.1| GLYcosylation related family member	Alpha-1,6-mannosyl-glycoprotein 2-beta-N-acetylglucosaminyltransferase	GO:0016740,GO:0005794,GO:0009058,GO:0005975,GO:0005623	0	1	0	0
contig_13820	>sp|Q13286|CLN3_HUMAN Battenin OS=Homo sapiens GN=CLN3 PE=1 SV=1	>tr|F1L6K7|F1L6K7_ASCSU Battenin OS=Ascaris suum PE=2 SV=1	>gi|17559052|ref|NP_505237.1| human CLN (neuronal ceroid	Protein btn1	GO:0008150,GO:0043226,GO:0005622,GO:0006810,GO:0007275,GO:0005623,GO:0000003,GO:0007610,GO:0050789,GO:0009790,GO:0005737	0	1	0	0
contig_22223	>sp|P58312|AT1A3_OREMO Sodium/potassium-transporting ATPase subunit alpha-3 OS=Oreochromis	>tr|F1KSS6|F1KSS6_ASCSU Sodium/potassium-transporting ATPase subunit	>gi|17559224|ref|NP_506269.1| EATing: abnormal pharyngeal pumping	Sodium/potassium-transporting ATPase subunit alpha	GO:0000003,GO:0050789,GO:0019725,GO:0007610,GO:0009628,GO:0040007,GO:0016787,GO:0005623,GO:0006810,GO:0008150,GO:0005886,GO:0016023,GO:0005488,GO:0009058,GO:0006139,GO:0009790,GO:0005215,GO:0007275,GO:0006629,GO:0007267,GO:0006811,GO:0000166,GO:0008152,GO:0043234	0	0	0	1
contig_45672	>sp|Q9W799|CPSF2_XENLA Cleavage and polyadenylation specificity factor subunit 2	>tr|F1KU73|F1KU73_ASCSU Cleavage and polyadenylation specificity	>gi|17559452|ref|NP_504822.1| Cleavage and Polyadenylation Specificity	Cleavage and polyadenylation specificity factor subunit 2	GO:0005654,GO:0043234,GO:0016787,GO:0006139	0	1	0	0
contig_20093	>sp|Q6P542|ABCF1_MOUSE ATP-binding cassette sub-family F member 1 OS=Mus musculus GN=Abcf1	>tr|Q19554|Q19554_CAEEL Protein F18E2.2, confirmed by transcript	>gi|17559834|ref|NP_506192.1| ABC transporter, class F family member	ATP-binding cassette sub-family F member 1	GO:0006412,GO:0005654,GO:0050789,GO:0005488,GO:0005635,GO:0009790,GO:0005840,GO:0016787,GO:0006139,GO:0009056,GO:0003676,GO:0045182,GO:0000166,GO:0008150,GO:0000003,GO:0007275	0	1	0	0
contig_1361	>sp|Q3Z5Q5|GUAC_SHISS GMP reductase OS=Shigella sonnei (strain Ss046) GN=guaC PE=3 SV=1	>tr|E8YDI7|E8YDI7_ECOKO GMP reductase OS=Escherichia coli (strain	>gi|17560440|ref|NP_504202.1| hypothetical protein F32D1.5	GMP reductase	GO:0005488,GO:0003824,GO:0008152,GO:0006139	0	1	0	0
contig_24217	>sp|Q5FW29|CHMP5_XENTR Charged multivesicular body protein 5 OS=Xenopus tropicalis	>tr|A8QDL9|A8QDL9_BRUMA MGC80100 protein, putative OS=Brugia malayi	>gi|17560866|ref|NP_505219.1| hypothetical protein F41E6.9	Charged multivesicular body protein 5	GO:0015031	0	0	0	1
contig_13413	>sp|Q9TRY0|FKBP4_BOVIN Peptidyl-prolyl cis-trans isomerase FKBP4 OS=Bos taurus GN=FKBP4	>tr|F1L8L6|F1L8L6_ASCSU Peptidyl-prolyl cis-trans isomerase FKBP4	>gi|17561782|ref|NP_508026.1| FK506-Binding protein family member	Peptidyl-prolyl cis-trans isomerase	GO:0008150,GO:0019538,GO:0008092,GO:0005622,GO:0009790,GO:0009653,GO:0007275,GO:0016043,GO:0030154,GO:0050789,GO:0000003,GO:0007010	0	1	0	0
contig_3146	>sp|Q94900|GLUCL_DROME Glutamate-gated chloride channel OS=Drosophila melanogaster	>tr|Q3L5A9|Q3L5A9_9BILA Glutamate gated chloride channel alpha	>gi|17561822|ref|NP_504441.1| Glutamate-gated ChLoride channel	Gamma-aminobutyric acid receptor subunit gamma-2	GO:0007610,GO:0050789,GO:0005623,GO:0005886,GO:0005216,GO:0006811,GO:0019725,GO:0006810,GO:0005515	0	1	0	0
contig_12132	>sp|O61397|GALT7_CAEEL Probable N-acetylgalactosaminyltransferase 7 OS=Caenorhabditis	>tr|F1KXD4|F1KXD4_ASCSU N-acetylgalactosaminyltransferase 7 OS=Ascaris	>gi|17561826|ref|NP_503512.1| GLYcosylation related family member	Polypeptide N-acetylgalactosaminyltransferase 5	GO:0005623,GO:0005794,GO:0016740,GO:0030246	0	1	0	0
contig_63413	>sp|P28052|GPA3_CAEEL Guanine nucleotide-binding protein alpha-3 subunit	>tr|F1LBY0|F1LBY0_ASCSU Guanine nucleotide-binding protein alpha-3	>gi|17561832|ref|NP_505425.1| G Protein, Alpha subunit family member	Guanine nucleotide-binding protein alpha-3 subunit	GO:0008150,GO:0005623,GO:0004871,GO:0005488,GO:0007165,GO:0007610,GO:0009605,GO:0043234,GO:0005886,GO:0006139,GO:0009056,GO:0005515,GO:0016787,GO:0005102,GO:0005929,GO:0000166	0	1	0	0
contig_5759	>sp|Q86SZ2|TPC6B_HUMAN Trafficking protein particle complex subunit 6B OS=Homo sapiens	>tr|F1LEY4|F1LEY4_ASCSU Trafficking protein particle complex subunit	>gi|17562402|ref|NP_505571.1| hypothetical protein K08H10.9	Trafficking protein particle complex subunit 6B	GO:0005488	0	1	0	0
contig_54557	>sp|Q86FX7|GPA17_CAEBR Guanine nucleotide-binding protein alpha-17 subunit	>tr|A8D2B4|A8D2B4_9BILA ODoRant response abnormal family member	>gi|17562782|ref|NP_506290.1| ODoRant response abnormal family	Guanine nucleotide-binding protein alpha-3 subunit, putative	GO:0004871,GO:0007165,GO:0007610,GO:0043234,GO:0005886,GO:0006139,GO:0009056,GO:0005623,GO:0006950,GO:0009628,GO:0005515,GO:0016787,GO:0005102,GO:0000166	0	1	0	0
contig_34178	>sp|O17528|TMED2_CAEEL Suppressor/enhancer of lin-12 protein 9 OS=Caenorhabditis elegans	>tr|E9GJ12|E9GJ12_DAPPU Putative uncharacterized protein OS=Daphnia	>gi|17563258|ref|NP_505145.1| Suppressor/Enhancer of Lin-12 family	Transmembrane emp24 domain-containing protein 2, putative	GO:0050789,GO:0040007,GO:0016023,GO:0005623,GO:0007165,GO:0000003,GO:0007275,GO:0006810,GO:0008150,GO:0005215	0	1	0	0
contig_44940	>sp|Q3UN02|LCLT1_MOUSE Lysocardiolipin acyltransferase 1 OS=Mus musculus GN=Lclat1 PE=2	>tr|F1L750|F1L750_ASCSU Lysocardiolipin acyltransferase 1 OS=Ascaris	>gi|17563920|ref|NP_504643.1| ACyLtransferase-like family member	Lysocardiolipin acyltransferase 1	GO:0005515,GO:0016740,GO:0005623,GO:0008152,GO:0005783	0	0	0	1
contig_60449	>sp|Q9CQK1|ZNHI3_MOUSE Zinc finger HIT domain-containing protein 3 OS=Mus musculus GN=Znhit3	>tr|A8X8U6|A8X8U6_CAEBR CBR-TAG-143 protein OS=Caenorhabditis briggsae	>gi|17566936|ref|NP_505627.1| Temporarily Assigned Gene name family	Zinc finger HIT domain-containing protein 3	-	0	1	0	0
contig_28255	>sp|Q10037|YSI5_CAEEL Uncharacterized protein F15G9.5 OS=Caenorhabditis elegans	>tr|A8NLL2|A8NLL2_BRUMA Putative uncharacterized protein OS=Brugia	>gi|17567037|ref|NP_509637.1| hypothetical protein F15G9.5	Unknown protein	-	0	1	0	0
contig_45410	>sp|Q09537|GRK1_CAEEL G protein-coupled receptor kinase 1 OS=Caenorhabditis elegans	>tr|F1KTH0|F1KTH0_ASCSU G protein-coupled receptor kinase 1 OS=Ascaris	>gi|17567137|ref|NP_509676.1| G-protein-coupled Receptor Kinase family	G protein-coupled receptor kinase 1	GO:0004872,GO:0004871,GO:0008150,GO:0007165,GO:0006464,GO:0000166,GO:0004672,GO:0006519,GO:0008152	0	1	0	0
contig_12609	sp|Q6G2Z5|NDVA_BARHE Beta-(1-->2)glucan export ATP-binding/perme... 138 2e-31	>tr|E3MMF2|E3MMF2_CAERE CRE-MRP-4 protein OS=Caenorhabditis remanei	>gi|17567243|ref|NP_509658.1| Multidrug Resistance Protein family	Multidrug resistance-associated protein member 2	GO:0006810,GO:0016023,GO:0016787,GO:0000166,GO:0005215,GO:0008152,GO:0006996,GO:0005623	0	1	0	0
contig_13706	>sp|O42569|SOX2_XENLA Transcription factor Sox-2 OS=Xenopus laevis GN=sox2 PE=2 SV=1	>tr|B3M3H9|B3M3H9_DROAN GF25206 OS=Drosophila ananassae GN=GF25206	>gi|17567587|ref|NP_510439.1| SOX (mammalian SRY box) family member	Transcription factor SOX-21	GO:0008150,GO:0007165,GO:0009605,GO:0006950,GO:0005515,GO:0030154,GO:0007275,GO:0050789,GO:0008219,GO:0005829,GO:0007049,GO:0005654,GO:0043234,GO:0003723,GO:0003677,GO:0008283,GO:0003700,GO:0006350,GO:0006996	0	1	0	0
contig_42817	no_hit	>tr|A8PSI3|A8PSI3_BRUMA Putative uncharacterized protein OS=Brugia	>gi|17567745|ref|NP_509272.1| hypothetical protein F46C8.3	Unknown protein	-	0	0	0	1
contig_4094	>sp|Q9SYM5|RHM1_ARATH Probable rhamnose biosynthetic enzyme 1 OS=Arabidopsis thaliana	>tr|F1L373|F1L373_ASCSU Rhamnose biosynthetic enzyme 2 OS=Ascaris	>gi|17568069|ref|NP_508390.1| hypothetical protein F53B1.4	dTDP-glucose 4,6-dehydratase	GO:0007275,GO:0007610,GO:0000003,GO:0009058,GO:0008152,GO:0050789,GO:0040007,GO:0044238,GO:0003824	0	1	0	0
contig_16191	>sp|Q8VHC8|MA2B1_CAVPO Lysosomal alpha-mannosidase OS=Cavia porcellus GN=MAN2B1 PE=1 SV=1	>tr|E1FGS6|E1FGS6_LOALO Putative uncharacterized protein OS=Loa loa	>gi|17568171|ref|NP_508811.1| Alpha MANnosidase family member (aman-1)	Alpha-mannosidase	GO:0016787,GO:0005488,GO:0044238,GO:0005975	0	1	0	0
contig_18678	>sp|P27393|CO4A2_ASCSU Collagen alpha-2(IV) chain OS=Ascaris suum PE=2 SV=1	>tr|F1KQD5|F1KQD5_ASCSU Collagen alpha-2(IV) chain OS=Ascaris suum	>gi|17568913|ref|NP_510663.1| LEThal family member (let-2)	Collagen alpha-2(IV) chain	-	0	1	0	0
contig_42978	>sp|P16086|SPTA2_RAT Spectrin alpha chain, brain OS=Rattus norvegicus GN=Sptan1 PE=1 SV=2	>tr|F1KPR0|F1KPR0_ASCSU Spectrin alpha chain OS=Ascaris suum PE=2 SV=1	>gi|17569483|ref|NP_508537.1| SPeCtrin family member (spc-1)	Spectrin alpha chain	GO:0007010,GO:0006810,GO:0050789,GO:0040007,GO:0009653,GO:0016043,GO:0008092,GO:0009790,GO:0006996,GO:0007049,GO:0007267,GO:0007275,GO:0043226,GO:0005622,GO:0005886,GO:0000003,GO:0030154,GO:0005737,GO:0008283,GO:0005515	0	1	0	0
contig_40415	>sp|P13395|SPTCA_DROME Spectrin alpha chain OS=Drosophila melanogaster GN=alpha-Spec PE=1	>tr|Q21408|Q21408_CAEEL Spectrin protein 1 OS=Caenorhabditis elegans	>gi|17569483|ref|NP_508537.1| SPeCtrin family member (spc-1)	Spectrin alpha chain, putative	-	0	1	0	1
contig_56047	>sp|P13395|SPTCA_DROME Spectrin alpha chain OS=Drosophila melanogaster GN=alpha-Spec PE=1	>tr|Q21408|Q21408_CAEEL Spectrin protein 1 OS=Caenorhabditis elegans	>gi|17569483|ref|NP_508537.1| SPeCtrin family member (spc-1)	Spectrin alpha chain, putative	-	0	1	0	1
contig_32811	>sp|Q93705|UNC3_CAEEL Transcription factor unc-3 OS=Caenorhabditis elegans GN=unc-3 PE=2	>tr|Q6RUW0|Q6RUW0_CHICK EBF2 (Fragment) OS=Gallus gallus GN=EBF2	>gi|17570165|ref|NP_510453.1| UNCoordinated family member (unc-3)	Transcription factor protein	GO:0005488,GO:0003677,GO:0005515,GO:0003700,GO:0007275,GO:0006350,GO:0050789,GO:0005634,GO:0005654,GO:0043234	0	1	0	0
contig_4105	no_hit	>tr|A8PYG5|A8PYG5_BRUMA Putative uncharacterized protein OS=Brugia	>gi|17570239|ref|NP_509851.1| hypothetical protein W04G3.2	CBR-LPR-5 protein	GO:0009653,GO:0007275,GO:0005488,GO:0008150,GO:0006810,GO:0016043,GO:0040007	0	0	0	1
contig_60133	>sp|Q8BH60|GOPC_MOUSE Golgi-associated PDZ and coiled-coil motif-containing protein	>tr|F1L9D9|F1L9D9_ASCSU Golgi-associated PDZ and coiled-coil	>gi|193203730|ref|NP_001021877.2| hypothetical protein ZK849.2	Syntrophin, putative	GO:0006810,GO:0030234,GO:0005102,GO:0016043,GO:0005515,GO:0005575,GO:0005623,GO:0016023,GO:0005794,GO:0000003,GO:0030154,GO:0006996,GO:0009056,GO:0005886,GO:0007165	0	1	0	0
contig_19800	>sp|Q09614|PTC1_CAEEL Protein patched homolog 1 OS=Caenorhabditis elegans GN=ptc-1 PE=1	>tr|F1KQC5|F1KQC5_ASCSU Protein patched 1 OS=Ascaris suum PE=2 SV=1	>gi|193205094|ref|NP_001122650.1| PaTChed family member (ptc-3)	Protein patched 1	GO:0009790,GO:0007275,GO:0050789,GO:0040007,GO:0008150,GO:0005623	0	1	0	0
contig_14507	no_hit	>tr|E3M6N5|E3M6N5_CAERE CRE-ISLO-1 protein OS=Caenorhabditis remanei	>gi|193206300|ref|NP_501362.2| hypothetical protein F42G8.5	CRE-ISLO-1 protein	-	0	1	0	0
contig_42247	>sp|Q9H2X9|S12A5_HUMAN Solute carrier family 12 member 5 OS=Homo sapiens GN=SLC12A5 PE=2	>tr|F1KRN1|F1KRN1_ASCSU Solute carrier family 12 member 4 OS=Ascaris	>gi|193206392|ref|NP_500910.3| K+/Cl- Cotransporter family member	Solute carrier family 12 member 4	GO:0006811,GO:0005623,GO:0006810	0	1	0	0
contig_12862	>sp|P20631|COL13_CAEEL Cuticle collagen 13 OS=Caenorhabditis elegans GN=col-13 PE=2 SV=1	>tr|E0YDP0|E0YDP0_HAECO Collagen protein OS=Haemonchus contortus	>gi|193206417|ref|NP_499905.2| COLlagen family member (col-101)	COLlagen family member (col-101)	GO:0009653,GO:0050789,GO:0040007,GO:0008150,GO:0005198	0	1	0	0
contig_37606	>sp|Q21751|EAA6_CAEEL Putative sodium-dependent excitatory amino acid transporter glt-6	>tr|E1G3Y7|E1G3Y7_LOALO Excitatory amino acid transporter OS=Loa loa	>gi|193206505|ref|NP_501210.3| GLutamate Transporter family member	Excitatory amino acid transporter	GO:0005623,GO:0005215,GO:0006811,GO:0006810	0	1	0	0
contig_45363	no_hit	>tr|F1KSA1|F1KSA1_ASCSU Zinc finger protein 541 OS=Ascaris suum PE=2	>gi|193208134|ref|NP_001122953.1| hypothetical protein F53H10.2	Protein F53H10.2b, confirmed by transcript evidence	GO:0005488,GO:0005622,GO:0003677,GO:0003676	0	1	0	0
contig_61515	>sp|O45818|DKF2_CAEEL Serine/threonine-protein kinase dkf-2 OS=Caenorhabditis elegans	>tr|F1KST7|F1KST7_ASCSU Serine/threonine-protein kinase dkf-2	>gi|193208793|ref|NP_507239.2| D Kinase Family family member (dkf-2)	Protein kinase c, mu	GO:0006464,GO:0006950,GO:0009607,GO:0007165,GO:0004672,GO:0005730,GO:0050789,GO:0005515,GO:0005737,GO:0008152,GO:0005623,GO:0006519,GO:0000166	0	0	0	1
contig_16358	>sp|Q9UI40|NCKX2_HUMAN Sodium/potassium/calcium exchanger 2 OS=Homo sapiens GN=SLC24A2 PE=1	>tr|F1L174|F1L174_ASCSU Sodium/potassium/calcium exchanger 2	>gi|193208990|ref|NP_505690.2| Na/Ca eXchangers family member (ncx-5)	Sodium/potassium/calcium exchanger 2	GO:0009628,GO:0006810,GO:0008150,GO:0005215,GO:0005623,GO:0006811,GO:0005515,GO:0005886	0	1	0	0
contig_2807	>sp|Q54KA7|SECG_DICDI Ankyrin repeat, PH and SEC7 domain containing protein secG	>tr|F1L2G9|F1L2G9_ASCSU Inversin (Fragment) OS=Ascaris suum PE=2	>gi|193209259|ref|NP_507912.2| MoLTing defective family member	Ankyrin repeat protein, putative	GO:0005488	0	1	0	0
contig_12880	>sp|P43510|CPR6_CAEEL Cathepsin B-like cysteine proteinase 6 OS=Caenorhabditis elegans	>tr|P90685|P90685_ASCSU Cathepsin B cysteine proteinase 6 OS=Ascaris	>gi|193209594|ref|NP_001123113.1| Cysteine PRotease related family	Cathepsin B cysteine proteinase 6	GO:0005764,GO:0016787	0	1	0	0
contig_43031	>sp|Q60695|RGL1_MOUSE Ral guanine nucleotide dissociation stimulator-like 1 OS=Mus musculus	>tr|F1KQW0|F1KQW0_ASCSU Ral guanine nucleotide dissociation	>gi|193209984|ref|NP_001123140.1| Ral GDS-Like family member (rgl-1)	Ral guanine nucleotide exchange factor 2	GO:0007165,GO:0030234,GO:0005622	0	0	0	1
contig_32117	>sp|Q21190|UNC1_CAEEL Protein unc-1 OS=Caenorhabditis elegans GN=unc-1 PE=2 SV=2	>tr|F1LCC2|F1LCC2_ASCSU Protein unc-1 (Fragment) OS=Ascaris suum	>gi|193210507|ref|NP_001123162.1| UNCoordinated family member	Protein unc-1	GO:0005623	0	1	0	0
contig_12564	>sp|P79748|5HT1D_TAKRU 5-hydroxytryptamine receptor 1D OS=Takifugu rubripes GN=htr1d PE=3	>tr|Q9XTF5|Q9XTF5_CAEEL Protein F16D3.7, partially confirmed by	>gi|212640926|ref|NP_492273.2| SERotonin/octopamine receptor family	5-hydroxytryptamine receptor 7	GO:0004872,GO:0007165,GO:0005623	0	1	0	0
contig_12429	>sp|O70494|SP3_MOUSE Transcription factor Sp3 OS=Mus musculus GN=Sp3 PE=1 SV=2	>tr|Q9XW26|Q9XW26_CAEEL Protein Y40B1A.4, partially confirmed by	>gi|212645130|ref|NP_493353.3| Specificity Protein) Transcription	Zinc finger protein	GO:0005488,GO:0005622,GO:0003676	0	0	0	1
contig_8456	>sp|O62852|TRPC5_RABIT Short transient receptor potential channel 5 OS=Oryctolagus	>tr|G0MJ18|G0MJ18_CAEBE Putative uncharacterized protein	>gi|212645194|ref|NP_493429.2| TRP (transient receptor potential)	Transient receptor potential channel 4, putative	GO:0005216,GO:0016787,GO:0009605,GO:0009628,GO:0006811,GO:0016740,GO:0003824,GO:0005623,GO:0008152,GO:0009056,GO:0006629	0	1	0	0
contig_12403	>sp|Q6VNB8|WDFY3_MOUSE WD repeat and FYVE domain-containing protein 3 OS=Mus musculus	>tr|E1FPQ7|E1FPQ7_LOALO Beige/BEACH domain-containing protein OS=Loa	>gi|212645935|ref|NP_502420.2| hypothetical protein C26H9A.2	Beige/BEACH domain-containing protein	GO:0005488,GO:0008289,GO:0005623,GO:0005515,GO:0005773,GO:0005635	0	1	0	0
contig_50243	>sp|Q19791|GON1_CAEEL A disintegrin and metalloproteinase with thrombospondin motifs	>tr|F1KQ05|F1KQ05_ASCSU A disintegrin and metalloproteinase with	>gi|212646016|ref|NP_501792.2| abnormal GONad development family	A disintegrin and metalloproteinase with thrombospondin motifs gon-1	GO:0008233,GO:0019538,GO:0009056,GO:0005488	0	1	0	0
contig_3331	>sp|Q90788|NKX25_CHICK Homeobox protein Nkx-2.5 OS=Gallus gallus GN=NKX-2.5 PE=2 SV=1	>tr|Q21169|Q21169_CAEEL NK-2 family homeodomain protein CEH-28	>gi|212648508|ref|NP_510169.4| Homeobox family member (ceh-28)	Nk homeobox 4	GO:0003700,GO:0007275,GO:0050789,GO:0006350,GO:0006811,GO:0030154,GO:0030528,GO:0009653,GO:0016043,GO:0009790,GO:0008219,GO:0003677,GO:0005515,GO:0005634,GO:0005654,GO:0043234	0	1	0	0
contig_19097	>sp|P30430|FUR1C_DROME Furin-like protease 1, isoform 1-CRR OS=Drosophila melanogaster	>tr|E1FTT0|E1FTT0_LOALO Putative uncharacterized protein OS=Loa loa	>gi|25141268|ref|NP_492974.2| Kex-2 Proprotein Convertase family	Proprotein convertase subtilisin/kexin type 4, furin, putative	GO:0008233,GO:0019538,GO:0009056	0	1	0	0
contig_49397	>sp|P21137|KAPC_CAEEL cAMP-dependent protein kinase catalytic subunit OS=Caenorhabditis	>tr|Q4SLK1|Q4SLK1_TETNG Chromosome 15 SCAF14556, whole genome	>gi|25141290|ref|NP_740964.1| protein KINase family member (kin-1)	Likely protein kinase	GO:0007275,GO:0007610,GO:0000003,GO:0006464,GO:0000166,GO:0004672,GO:0009653,GO:0006519,GO:0008152	0	1	0	0
contig_28152	>sp|O61715|INX19_CAEEL Innexin-19 OS=Caenorhabditis elegans GN=inx-19 PE=1 SV=2	>tr|E3NKP3|E3NKP3_CAERE CRE-INX-19 protein OS=Caenorhabditis remanei	>gi|25143625|ref|NP_490983.2| INneXin family member (inx-19)	INneXin family member (inx-19)	GO:0007610,GO:0000003,GO:0050789,GO:0005623,GO:0005886,GO:0006811,GO:0008150,GO:0007275,GO:0005216,GO:0016043,GO:0030154,GO:0005215,GO:0040007	0	1	0	0
contig_46626	>sp|Q71FD5|ZNRF2_MOUSE E3 ubiquitin-protein ligase ZNRF2 OS=Mus musculus GN=Znrf2 PE=1	>tr|F1L5W4|F1L5W4_ASCSU E3 ubiquitin-protein ligase ZNRF2 OS=Ascaris	>gi|25143694|ref|NP_491059.2| hypothetical protein Y71F9AL.10	E3 ubiquitin-protein ligase	GO:0003824,GO:0005623,GO:0005886,GO:0005764,GO:0005488,GO:0005768,GO:0005515	0	1	0	0
contig_47544	>sp|P41849|LGC50_CAEEL Ligand-gated ion channel 50 OS=Caenorhabditis elegans GN=lgc-50	>tr|A8Q6Q2|A8Q6Q2_BRUMA Neurotransmitter-gated ion-channel ligand	>gi|25145061|ref|NP_497338.2| Ligand-Gated ion Channel family member	Gamma-aminobutyric acid receptor subunit gamma-2	GO:0004872,GO:0005488,GO:0005623,GO:0005886,GO:0005216,GO:0006811,GO:0007165,GO:0006810	0	1	0	1
contig_19838	>sp|Q27522|METK5_CAEEL Probable S-adenosylmethionine synthase 5 OS=Caenorhabditis elegans	>tr|F1KXB9|F1KXB9_ASCSU S-adenosylmethionine synthase OS=Ascaris	>gi|25145635|ref|NP_741416.1| Temporarily Assigned Gene name family	S-adenosylmethionine synthase	GO:0005737,GO:0000166,GO:0008152,GO:0016740,GO:0005488,GO:0006519	0	1	0	0
contig_15007	>sp|Q6PFM1|S20AB_DANRE Sodium-dependent phosphate transporter 1-B OS=Danio rerio	>tr|E1GF20|E1GF20_LOALO Putative uncharacterized protein (Fragment)	>gi|25146401|ref|NP_505371.2| hypothetical protein B0222.3	Phosphate transporter	GO:0006811,GO:0005623,GO:0005215	0	1	0	0
contig_58660	>sp|Q80UP8|S20A2_MOUSE Sodium-dependent phosphate transporter 2 OS=Mus musculus GN=Slc20a2	>tr|G0PKM0|G0PKM0_CAEBE Putative uncharacterized protein	>gi|25146401|ref|NP_505371.2| hypothetical protein B0222.3	Phosphate transporter 1	GO:0005886,GO:0005623,GO:0006810,GO:0005215,GO:0006811	0	1	0	0
contig_14265	>sp|Q66H20|PTBP2_RAT Polypyrimidine tract-binding protein 2 OS=Rattus norvegicus	>tr|Q8T3E6|Q8T3E6_CAEEL Protein D2089.4b, confirmed by transcript	>gi|25146814|ref|NP_741042.1| human PTB (hnRNP) homolog family	Polypyrimidine tract-binding protein 2	GO:0003723,GO:0016043,GO:0006139,GO:0005634,GO:0005515,GO:0000166	0	1	0	0
contig_60563	>sp|Q9JK45|KCNQ5_MOUSE Potassium voltage-gated channel subfamily KQT member 5 OS=Mus	>tr|G0MSK2|G0MSK2_CAEBE Putative uncharacterized protein	>gi|25147238|ref|NP_741820.1| potassium channel, KvQLT family member	Potassium voltage-gated channel subfamily Q member 5	GO:0050789,GO:0005216,GO:0007165,GO:0043234,GO:0005886,GO:0009790,GO:0008150,GO:0006811,GO:0005623,GO:0006810	0	1	0	0
contig_45320	>sp|Q63ZI0|KCNK9_XENLA Potassium channel subfamily K member 9 OS=Xenopus laevis GN=kcnk9	>tr|Q20673|Q20673_CAEEL Potassium channel subunit n2P16	>gi|25147273|ref|NP_508526.2| TWiK family of potassium channels	Potassium channel subfamily K member 9	GO:0006811,GO:0005623,GO:0005216	0	1	0	0
contig_48404	>sp|Q54MB4|ASNS_DICDI Probable asparagine synthetase [glutamine-hydrolyzing]	>tr|F1L6G5|F1L6G5_ASCSU Asparagine synthetase	>gi|25147557|ref|NP_741864.1| hypothetical protein M02D8.4	Asparagine synthetase B	GO:0003824,GO:0009058,GO:0006519,GO:0005515,GO:0005623	0	1	0	0
contig_55824	no_hit	>tr|E3M5W3|E3M5W3_CAERE Putative uncharacterized protein	>gi|25148262|ref|NP_499983.2| hypothetical protein F56B3.2	Prion-like-(Q/N-rich) domain-bearing protein 25	-	0	1	0	1
contig_47361	>sp|Q8NEG7|F116B_HUMAN Protein FAM116B OS=Homo sapiens GN=FAM116B PE=2 SV=1	>tr|B0XHS2|B0XHS2_CULQU FAM116B OS=Culex quinquefasciatus	>gi|25148371|ref|NP_500065.2| hypothetical protein F53H1.3	Protein FAM116A	-	0	1	0	0
contig_13031	>sp|Q0VC03|MFSD5_BOVIN Major facilitator superfamily domain-containing protein 5 OS=Bos	>tr|Q9N3A9|Q9N3A9_CAEEL Putative uncharacterized protein	>gi|25148676|ref|NP_500274.2| hypothetical protein Y54G2A.4	Major facilitator superfamily domain-containing protein 5	GO:0005623,GO:0005622,GO:0005488	0	1	0	0
contig_23387	>sp|Q27371|TNNT_CAEEL Troponin T OS=Caenorhabditis elegans GN=mup-2 PE=2 SV=1	>tr|F1L7C2|F1L7C2_ASCSU Troponin T OS=Ascaris suum PE=2 SV=1	>gi|25148758|ref|NP_503544.2| TropoNin T family member (tnt-4)	Troponin T	GO:0050789,GO:0040007	0	1	0	0
contig_22514	>sp|Q21955|MED15_CAEEL Mediator of RNA polymerase II transcription subunit 15	>tr|F1KUG2|F1KUG2_ASCSU Mediator of RNA polymerase II transcription	>gi|25148761|ref|NP_741151.1| MeDiaTor family member (mdt-15)	Mediator of RNA polymerase II transcription subunit 15	GO:0008150,GO:0050789,GO:0040007,GO:0007275,GO:0006350,GO:0000003,GO:0006629,GO:0006810,GO:0016043,GO:0005654,GO:0043234,GO:0005102,GO:0030528,GO:0005515,GO:0009790,GO:0007165	0	1	0	0
contig_12277	>sp|Q99323|MYSN_DROME Myosin heavy chain, non-muscle OS=Drosophila melanogaster GN=zip PE=1	>tr|F1KQF1|F1KQF1_ASCSU Myosin heavy chain OS=Ascaris suum PE=2 SV=1	>gi|25150354|ref|NP_508504.2| Non-muscle MYosin family member (nmy-1)	Myosin-9	GO:0009653,GO:0016043,GO:0030154,GO:0007275,GO:0009790,GO:0005856,GO:0043234,GO:0007010,GO:0050789,GO:0008219,GO:0009719,GO:0005623,GO:0008150,GO:0000003,GO:0003779,GO:0008092,GO:0005737,GO:0003774,GO:0008037,GO:0016787,GO:0005886,GO:0000166	0	1	0	0
contig_18285	>sp|Q62812|MYH9_RAT Myosin-9 OS=Rattus norvegicus GN=Myh9 PE=1 SV=3	>tr|Q99JJ3|Q99JJ3_MOUSE Myh9 protein (Fragment) OS=Mus musculus	>gi|25150354|ref|NP_508504.2| Non-muscle MYosin family member (nmy-1)	Myosin-9	GO:0009653,GO:0030154,GO:0007275,GO:0005515,GO:0016043,GO:0007010,GO:0007049,GO:0005856,GO:0005737,GO:0003774,GO:0006810,GO:0009790,GO:0005886,GO:0008150,GO:0005575,GO:0005829,GO:0016787,GO:0015031,GO:0006139,GO:0009056,GO:0043234,GO:0019538,GO:0005623,GO:0000166,GO:0007165,GO:0003779,GO:0005215,GO:0050789,GO:0005634,GO:0006811	0	0	0	1
contig_6042	>sp|Q9N587|ACH6_CAEEL Acetylcholine receptor subunit alpha-type unc-63 OS=Caenorhabditis	>tr|F1L123|F1L123_ASCSU Acetylcholine receptor subunit alpha-type	>gi|25150568|ref|NP_491533.2| UNCoordinated family member (unc-63)	Acetylcholine receptor subunit alpha-like	GO:0005886,GO:0004872,GO:0005488,GO:0005623,GO:0000003,GO:0007610,GO:0050789,GO:0007267,GO:0009056,GO:0006519,GO:0005575,GO:0007275,GO:0005216,GO:0006811,GO:0007165	0	0	0	1
contig_13817	>sp|P43429|GATA1_RAT Erythroid transcription factor OS=Rattus norvegicus GN=Gata1 PE=2	>tr|E1G2S9|E1G2S9_LOALO GATA zinc finger family protein OS=Loa loa	>gi|25151968|ref|NP_500144.2| Erythroid-Like Transcription factor	Transcription factor GATA-2	GO:0007275,GO:0005515,GO:0005488,GO:0016043,GO:0050789,GO:0040007,GO:0006350,GO:0030154,GO:0008150,GO:0009790,GO:0009653,GO:0003677,GO:0003700,GO:0005634,GO:0000003,GO:0005654,GO:0043234	0	0	0	1
contig_28229	>sp|B0ZTE1|SOX21_XENLA Transcription factor Sox-21 OS=Xenopus laevis GN=sox21 PE=2 SV=1	>tr|F0UY62|F0UY62_MACNP SRY-box containing protein B2b2 (Fragment)	>gi|25153156|ref|NP_741836.1| SOX (mammalian SRY box) family member	Transcription factor Sox-2, putative	GO:0008150,GO:0007165,GO:0009605,GO:0006950,GO:0005515,GO:0030154,GO:0007275,GO:0003824,GO:0050789,GO:0008219,GO:0005829,GO:0007049,GO:0005654,GO:0043234,GO:0003723,GO:0003677,GO:0008283,GO:0003700,GO:0008152,GO:0006350,GO:0006996	0	1	0	0
contig_12305	>sp|P55863|SOX3A_XENLA Transcription factor Sox-3-A OS=Xenopus laevis GN=sox3-a PE=1 SV=1	>tr|Q38KZ5|Q38KZ5_EPICO SRY-related HMG-box 3 OS=Epinephelus coioides	>gi|25153156|ref|NP_741836.1| SOX (mammalian SRY box) family member	Transcription factor SOX-21	GO:0008150,GO:0007165,GO:0050789,GO:0006350,GO:0009605,GO:0006950,GO:0030154,GO:0007275,GO:0008219,GO:0005829,GO:0007049,GO:0005654,GO:0043234,GO:0003723,GO:0003677,GO:0008283,GO:0003700,GO:0005515,GO:0006996,GO:0009653,GO:0009790,GO:0030528,GO:0005886	0	1	0	0
contig_7372	no_hit	>tr|Q9NET3|Q9NET3_CAEEL Protein Y39B6A.6, confirmed by transcript	>gi|25155328|ref|NP_741692.1| TetraSPanin family member (tsp-13)	Tetraspanin family protein	GO:0006811,GO:0005488,GO:0005623	0	1	0	0
contig_11959	>sp|Q19542|DYHC2_CAEEL Cytoplasmic dynein 2 heavy chain 1 OS=Caenorhabditis elegans GN=che-3	>tr|E3MT40|E3MT40_CAERE CRE-CHE-3 protein OS=Caenorhabditis remanei	>gi|32562852|ref|NP_492221.2| abnormal CHEmotaxis family member	Dynein heavy chain	GO:0016787,GO:0005856,GO:0043226,GO:0005622,GO:0006996,GO:0005794	0	1	0	0
contig_16689	>sp|Q6NUP7|PP4R4_HUMAN Serine/threonine-protein phosphatase 4 regulatory subunit 4 OS=Homo	>tr|F1KVJ2|F1KVJ2_ASCSU Serine/threonine-protein phosphatase 4	>gi|32563711|ref|NP_495884.2| hypothetical protein F46C5.6	Serine/threonine-protein phosphatase 4 regulatory subunit 4	-	0	1	0	0
contig_37943	>sp|Q9CR62|M2OM_MOUSE Mitochondrial 2-oxoglutarate/malate carrier protein OS=Mus musculus	>tr|F1LA07|F1LA07_ASCSU 2-oxoglutarate/malate carrier protein	>gi|32564064|ref|NP_493694.2| MItochondrial Solute Carrier family	Mitochondrial 2-oxoglutarate/malate carrier protein	GO:0005739,GO:0003824,GO:0009058,GO:0005975,GO:0006811,GO:0005215,GO:0006139,GO:0005886	0	1	0	0
contig_39708	>sp|Q9CR62|M2OM_MOUSE Mitochondrial 2-oxoglutarate/malate carrier protein OS=Mus musculus	>tr|Q0IH35|Q0IH35_XENLA MGC154791 protein OS=Xenopus laevis	>gi|32564064|ref|NP_493694.2| MItochondrial Solute Carrier family	Mitochondrial 2-oxoglutarate/malate carrier protein	-	0	1	0	0
contig_64146	>sp|Q8I0P7|PDE3_CAEEL Probable 3',5'-cyclic phosphodiesterase pde-3 OS=Caenorhabditis	>tr|A8PFC4|A8PFC4_BRUMA 3'5'-cyclic nucleotide phosphodiesterase	>gi|32564105|ref|NP_497084.2| PhosphoDiEsterase family member	3'5'-cyclic nucleotide phosphodiesterase family protein	GO:0005488,GO:0008152,GO:0007165,GO:0016787,GO:0006139	0	1	0	0
contig_16667	>sp|Q09639|GRK2_CAEEL G protein-coupled receptor kinase 2 OS=Caenorhabditis elegans	>tr|F1KWC8|F1KWC8_ASCSU G protein-coupled receptor kinase 2	>gi|32564603|ref|NP_497235.2| G-protein-coupled Receptor Kinase	G protein-coupled receptor kinase 2	GO:0006464,GO:0004672,GO:0009605,GO:0007165,GO:0009628,GO:0004871,GO:0004872,GO:0008289,GO:0000166,GO:0009653,GO:0007275,GO:0005102,GO:0006519,GO:0008152	0	1	0	0
contig_50125	>sp|Q09639|GRK2_CAEEL G protein-coupled receptor kinase 2 OS=Caenorhabditis elegans	>tr|F1KWC8|F1KWC8_ASCSU G protein-coupled receptor kinase 2	>gi|32564603|ref|NP_497235.2| G-protein-coupled Receptor Kinase	G protein-coupled receptor kinase 2	GO:0006464,GO:0004672,GO:0009605,GO:0007165,GO:0009628,GO:0004871,GO:0004872,GO:0008289,GO:0000166,GO:0009653,GO:0007275,GO:0005102,GO:0006519,GO:0008152	0	1	0	0
contig_62261	>sp|Q09639|GRK2_CAEEL G protein-coupled receptor kinase 2 OS=Caenorhabditis elegans	>tr|F1KWC8|F1KWC8_ASCSU G protein-coupled receptor kinase 2 OS=Ascaris	>gi|32564603|ref|NP_497235.2| G-protein-coupled Receptor Kinase family	G protein-coupled receptor kinase 2	GO:0004872,GO:0004672,GO:0004871,GO:0006464,GO:0000166,GO:0007165,GO:0006519,GO:0008152,GO:0005515,GO:0008289	0	1	0	0
contig_16334	>sp|O42945|DHX15_SCHPO Probable pre-mRNA-splicing factor ATP-dependent RNA helicase prp43	>tr|F4RUX2|F4RUX2_MELLP Putative uncharacterized protein	>gi|32565154|ref|NP_741148.2| hypothetical protein F56D2.6	ATP-dependent RNA helicase-like protein	GO:0016787,GO:0008150,GO:0005634,GO:0006139,GO:0003676,GO:0000166	0	1	0	0
contig_21718	>sp|Q20875|DHX15_CAEEL Putative pre-mRNA-splicing factor ATP-dependent RNA helicase	>tr|A8X837|A8X837_CAEBR Putative uncharacterized protein	>gi|32565154|ref|NP_741148.2| hypothetical protein F56D2.6	ATP-dependent RNA helicase, putative	GO:0003676,GO:0000166,GO:0016787	0	1	0	0
contig_12492	>sp|Q8NHM5|KDM2B_HUMAN Lysine-specific demethylase 2B OS=Homo sapiens GN=KDM2B PE=1 SV=1	>tr|F1KRT6|F1KRT6_ASCSU JmjC domain-containing histone demethylation	>gi|32565556|ref|NP_498419.2| hypothetical protein T26A5.5	JmjC domain-containing histone demethylation protein 1	GO:0005515,GO:0050789,GO:0006350,GO:0007275,GO:0003824,GO:0003676,GO:0005488,GO:0006996,GO:0006464,GO:0005634,GO:0009653,GO:0009790	0	0	0	1
contig_60556	>sp|Q6P1G2|KDM2B_MOUSE Lysine-specific demethylase 2B OS=Mus musculus GN=Kdm2b PE=1 SV=1	>tr|F1KRT6|F1KRT6_ASCSU JmjC domain-containing histone demethylation	>gi|32565556|ref|NP_498419.2| hypothetical protein T26A5.5	JmjC domain-containing histone demethylation protein 1	GO:0005634,GO:0050789,GO:0006350,GO:0007275,GO:0005515,GO:0005488,GO:0009653,GO:0009790,GO:0000003,GO:0003824,GO:0008219,GO:0003677,GO:0006996,GO:0006464,GO:0043234	0	0	0	1
contig_47636	>sp|Q811C4|DLDH_MESAU Dihydrolipoyl dehydrogenase, mitochondrial (Fragment)	>tr|F1L686|F1L686_ASCSU Dihydrolipoyl dehydrogenase (Fragment)	>gi|32565766|ref|NP_502753.2| hypothetical protein LLC1.3	Dihydrolipoyl dehydrogenase	GO:0019725,GO:0050789,GO:0000166,GO:0005739,GO:0008152,GO:0003824,GO:0009058,GO:0005975,GO:0006091,GO:0009056,GO:0006519	0	1	0	0
contig_25791	>sp|Q27533|YH2M_CAEEL Probable cation-transporting ATPase W08D2.5 OS=Caenorhabditis elegans	>tr|F5GUA7|F5GUA7_CAEEL Protein W08D2.5c, partially confirmed by	>gi|32565965|ref|NP_501755.2| hypothetical protein W08D2.5	Cation-transporting ATPase	GO:0016787,GO:0005215,GO:0005623,GO:0006139,GO:0009056,GO:0009058,GO:0000166,GO:0006811,GO:0005783	0	1	0	0
contig_58056	>sp|Q27533|YH2M_CAEEL Probable cation-transporting ATPase W08D2.5 OS=Caenorhabditis elegans	>tr|F5GUA7|F5GUA7_CAEEL Protein W08D2.5c, partially confirmed by	>gi|32565965|ref|NP_501755.2| hypothetical protein W08D2.5	Cation-transporting ATPase	GO:0005623,GO:0005488,GO:0006139,GO:0009056,GO:0016787,GO:0005215,GO:0009058,GO:0000166,GO:0006811	0	1	0	0
contig_58373	>sp|Q27533|YH2M_CAEEL Probable cation-transporting ATPase W08D2.5 OS=Caenorhabditis elegans	>tr|F1KSX7|F1KSX7_ASCSU Cation-transporting ATPase (Fragment)	>gi|32565965|ref|NP_501755.2| hypothetical protein W08D2.5	Cation-transporting ATPase	GO:0005623,GO:0005488,GO:0006139,GO:0009056,GO:0016787,GO:0005215,GO:0000166,GO:0006811	0	1	0	0
contig_62147	>sp|Q9QXK7|CPSF3_MOUSE Cleavage and polyadenylation specificity factor subunit 3 OS=Mus	>tr|F1KYI8|F1KYI8_ASCSU Cleavage and polyadenylation specificity	>gi|32566029|ref|NP_502553.2| Cleavage and Polyadenylation	Cleavage and polyadenylation specificity factor subunit 3	GO:0004518,GO:0006139,GO:0003723,GO:0016043,GO:0006350,GO:0005488,GO:0005515,GO:0006810,GO:0005622,GO:0005654,GO:0043234,GO:0050789	0	0	0	1
contig_4996	>sp|Q14FJ4|VMOC_ECHOC Zinc metalloproteinase/disintegrin OS=Echis ocellatus PE=1 SV=2	>tr|F1KRX0|F1KRX0_ASCSU Hemicentin-1 (Fragment) OS=Ascaris suum PE=2	>gi|32566077|ref|NP_510116.2| ADAMTS family member (adt-1)	Zinc metalloproteinase/disintegrin	GO:0008233,GO:0019538,GO:0009056,GO:0005488	0	1	0	0
contig_21131	>sp|P12844|MYO3_CAEEL Myosin-3 OS=Caenorhabditis elegans GN=myo-3 PE=2 SV=1	>tr|Q1A5W9|Q1A5W9_HAECO Myosin heavy chain (Fragment) OS=Haemonchus	>gi|32566139|ref|NP_506065.2| MYOsin heavy chain structural genes	Myosin-3	GO:0005737,GO:0040007,GO:0000003,GO:0007610,GO:0000166,GO:0009653,GO:0007275,GO:0003774,GO:0003779,GO:0050789,GO:0006810,GO:0016043,GO:0009790,GO:0005856,GO:0043234	0	1	0	0
contig_37190	>sp|P12844|MYO3_CAEEL Myosin-3 OS=Caenorhabditis elegans GN=myo-3 PE=2 SV=1	>tr|G0PMY3|G0PMY3_CAEBE Putative uncharacterized protein	>gi|32566139|ref|NP_506065.2| MYOsin heavy chain structural genes	Myosin-3	GO:0005737,GO:0040007,GO:0000003,GO:0007610,GO:0000166,GO:0009653,GO:0007275,GO:0003774,GO:0003779,GO:0050789,GO:0006810,GO:0016043,GO:0009790,GO:0005856,GO:0043234	0	1	0	0
contig_39325	>sp|P12844|MYO3_CAEEL Myosin-3 OS=Caenorhabditis elegans GN=myo-3 PE=2 SV=1	>tr|D6WVJ3|D6WVJ3_TRICA Putative uncharacterized protein	>gi|32566139|ref|NP_506065.2| MYOsin heavy chain structural genes	Myosin-3	GO:0005737,GO:0040007,GO:0000003,GO:0007610,GO:0000166,GO:0009653,GO:0007275,GO:0003774,GO:0003779,GO:0050789,GO:0006810,GO:0016043,GO:0009790,GO:0005856,GO:0043234	0	1	0	0
contig_55556	>sp|P12844|MYO3_CAEEL Myosin-3 OS=Caenorhabditis elegans GN=myo-3 PE=2 SV=1	>tr|Q1A5W9|Q1A5W9_HAECO Myosin heavy chain (Fragment) OS=Haemonchus	>gi|32566139|ref|NP_506065.2| MYOsin heavy chain structural genes	Myosin-3	GO:0007610,GO:0000003,GO:0040007,GO:0006810,GO:0016043,GO:0007165,GO:0050789,GO:0005856,GO:0005737,GO:0043234,GO:0008150,GO:0003774,GO:0005198,GO:0009790,GO:0007275,GO:0003779,GO:0009653,GO:0030154,GO:0008037,GO:0007010,GO:0000166	0	1	0	0
contig_44301	>sp|Q5EHU7|ERGI2_GECJA Endoplasmic reticulum-Golgi intermediate compartment protein 2	>tr|A8PZE4|A8PZE4_BRUMA Putative uncharacterized protein OS=Brugia	>gi|32566449|ref|NP_510494.2| hypothetical protein C18B12.6	Endoplasmic reticulum-Golgi intermediate compartment protein 2	GO:0005737,GO:0043226,GO:0005622	0	1	0	0
contig_3166	>sp|Q9VIT2|PMVK_DROME Probable phosphomevalonate kinase OS=Drosophila melanogaster	>tr|E5SGM8|E5SGM8_TRISP Phosphomevalonate kinase OS=Trichinella	>gi|32566678|ref|NP_872133.1| hypothetical protein F32D8.13	Phosphomevalonate kinase	GO:0009790,GO:0008150,GO:0050789,GO:0040007,GO:0000003	0	1	0	0
contig_60748	>sp|P41849|LGC50_CAEEL Ligand-gated ion channel 50 OS=Caenorhabditis elegans GN=lgc-50	>tr|D7F471|D7F471_HAECO Ligand-gated chloride channel OS=Haemonchus	>gi|32566687|ref|NP_507870.2| Ligand-Gated ion Channel family member	Gamma-aminobutyric acid receptor subunit pi	GO:0005623,GO:0005886,GO:0005216,GO:0006811,GO:0006810	0	1	0	0
contig_63603	>sp|B0YJ81|HACD1_HUMAN 3-hydroxyacyl-CoA dehydratase 1 OS=Homo sapiens GN=PTPLA PE=1 SV=1	>tr|F1LFT9|F1LFT9_ASCSU 3-hydroxyacyl-CoA dehydratase 2 (Fragment)	>gi|32566976|ref|NP_504740.2| hypothetical protein T15B7.2	3-hydroxyacyl-CoA dehydratase 2	GO:0004721,GO:0005623,GO:0006464,GO:0006519	0	1	0	0
contig_42454	>sp|Q8CIN6|CELF3_MOUSE CUGBP Elav-like family member 3 OS=Mus musculus GN=Celf3 PE=2 SV=1	>tr|F1KXE3|F1KXE3_ASCSU CUGBP Elav family member 4 OS=Ascaris suum	>gi|71980775|ref|NP_492958.3| UNCoordinated family member (unc-75)	CUGBP Elav family member 4	GO:0005737,GO:0000003,GO:0003723,GO:0050789,GO:0006139,GO:0005634,GO:0008150,GO:0000166	0	1	0	0
contig_12281	>sp|Q86U86|PB1_HUMAN Protein polybromo-1 OS=Homo sapiens GN=PBRM1 PE=1 SV=1	>tr|F1KQ15|F1KQ15_ASCSU Protein polybromo-1 OS=Ascaris suum PE=2 SV=1	>gi|71980957|ref|NP_001021009.1| PolyBRoMo domain containing family	TOX high mobility group box family member 4-A	GO:0000003,GO:0007275,GO:0009790,GO:0009653,GO:0003677,GO:0050789,GO:0040007,GO:0008150	0	1	0	0
contig_8984	>sp|P55113|NAS7_CAEEL Zinc metalloproteinase nas-7 OS=Caenorhabditis elegans GN=nas-7	>tr|G0N9F4|G0N9F4_CAEBE CBN-NAS-7 protein OS=Caenorhabditis brenneri	>gi|71981193|ref|NP_495552.2| Nematode AStacin protease family	Zinc metalloproteinase nas-7	GO:0008233,GO:0019538,GO:0009056,GO:0005488	0	1	0	1
contig_41595	no_hit	>tr|F1KQE2|F1KQE2_ASCSU Ankyrin-2 (Fragment) OS=Ascaris suum PE=2 SV=1	>gi|71981401|ref|NP_001021267.1| UNCoordinated family member	UNCoordinated family member (unc-44)	GO:0050789,GO:0040007,GO:0005886,GO:0007049,GO:0009653,GO:0016043,GO:0030154,GO:0007275,GO:0005515	0	1	0	0
contig_32393	>sp|Q5RF02|TCPE_PONAB T-complex protein 1 subunit epsilon OS=Pongo abelii GN=CCT5 PE=2	>tr|Q5F411|Q5F411_CHICK Uncharacterized protein OS=Gallus gallus	>gi|71981457|ref|NP_497915.3| Chaperonin Containing TCP-1 family	T-complex protein 1 subunit epsilon	GO:0019538,GO:0005815,GO:0009607,GO:0007275,GO:0005730,GO:0040007,GO:0005829,GO:0043234,GO:0000003,GO:0000166,GO:0008150,GO:0006810,GO:0016043,GO:0005515,GO:0009790	0	1	0	1
contig_27372	>sp|Q9QW07|PLCB4_RAT 1-phosphatidylinositol-4,5-bisphosphate phosphodiesterase beta-4	>tr|F1KQQ6|F1KQQ6_ASCSU 1-phosphatidylinositol-4,5-bisphosphate	>gi|71981793|ref|NP_001021347.1| EGg Laying defective family member	1-phosphatidylinositol-4,5-bisphosphate phosphodiesterase beta-4	GO:0050789,GO:0040007,GO:0016787,GO:0005509,GO:0004871,GO:0007610,GO:0005623,GO:0009056,GO:0006629,GO:0000003,GO:0007165,GO:0009790	0	0	0	1
contig_27334	>sp|Q18040|OAT_CAEEL Probable ornithine aminotransferase, mitochondrial	>tr|D0NBA5|D0NBA5_PHYIT Ornithine aminotransferase, mitochondrial	>gi|71981843|ref|NP_001021175.1| hypothetical protein C16A3.10	Ornithine aminotransferase	GO:0008152,GO:0005488,GO:0016740	0	1	0	0
contig_57816	>sp|Q5RD01|CDK18_PONAB Cyclin-dependent kinase 18 OS=Pongo abelii GN=CDK18 PE=2 SV=2	>tr|E7F9R5|E7F9R5_DANRE Uncharacterized protein OS=Danio rerio	>gi|71982324|ref|NP_001021312.1| PCTAIRE class cell cycle kinase	Cyclin-dependent kinase 18	GO:0004871,GO:0007049,GO:0006464,GO:0000166,GO:0007165,GO:0004672,GO:0008150,GO:0006519,GO:0008152	0	1	0	0
contig_42354	>sp|P13528|UNC86_CAEEL Transcription factor unc-86 OS=Caenorhabditis elegans GN=unc-86 PE=2	>tr|A8PMW4|A8PMW4_BRUMA Transcription factor unc-86, putative	>gi|71982621|ref|NP_001021191.1| UNCoordinated family member (unc-86)	POU domain, class 4, transcription factor 1	GO:0030528,GO:0007610,GO:0000003,GO:0009605,GO:0009628,GO:0050789,GO:0006350,GO:0003677,GO:0003700,GO:0030154,GO:0007275,GO:0005634,GO:0005654,GO:0043234,GO:0005515	0	1	0	0
contig_12526	>sp|Q6Q760|NALCN_RAT Sodium leak channel non-selective protein OS=Rattus norvegicus	>tr|A8X017|A8X017_CAEBR CBR-NCA-1 protein OS=Caenorhabditis briggsae	>gi|71982809|ref|NP_500926.2| Novel Channel type/putative Nematode	Sodium channel protein type 3 subunit alpha	GO:0050789,GO:0007267,GO:0006810,GO:0006811,GO:0005623,GO:0005216	0	1	0	0
contig_63255	>sp|Q6Q760|NALCN_RAT Sodium leak channel non-selective protein OS=Rattus norvegicus	>tr|A8Q762|A8Q762_BRUMA Voltage-gated calcium channel, alpha subunit	>gi|71982809|ref|NP_500926.2| Novel Channel type/putative Nematode	Voltage-gated calcium channel	GO:0050789,GO:0007267,GO:0006810,GO:0006811,GO:0005623,GO:0005216	0	1	0	0
contig_46903	>sp|Q9VP61|ACSA_DROME Acetyl-coenzyme A synthetase OS=Drosophila melanogaster GN=AcCoAS	>tr|F1L628|F1L628_ASCSU Acetyl-coenzyme A synthetase (Fragment)	>gi|71982997|ref|NP_001021205.1| hypothetical protein C36A4.9	Acetyl-coenzyme A synthetase	GO:0008150,GO:0008152,GO:0003824,GO:0000166,GO:0009058,GO:0005975,GO:0006091,GO:0009056	0	1	0	0
contig_58331	>sp|Q25605|EAAT_ONCVO Excitatory amino acid transporter OS=Onchocerca volvulus GN=GLT-1	>tr|F1L3B6|F1L3B6_ASCSU Excitatory amino acid transporter OS=Ascaris	>gi|71983106|ref|NP_001024394.1| GLutamate Transporter family member	Excitatory amino acid transporter	GO:0006810,GO:0005215,GO:0005886,GO:0006811,GO:0005623	0	0	0	1
contig_12651	>sp|Q09023|CHI2_BRANA Endochitinase CH25 OS=Brassica napus PE=2 SV=1	>tr|F1KW72|F1KW72_ASCSU Endochitinase 1 OS=Ascaris suum PE=2 SV=1	>gi|71983294|ref|NP_001023634.1| hypothetical protein C08B6.4	Endochitinase (Chitinase)	GO:0016787,GO:0008152,GO:0009056	0	1	0	0
contig_46877	>sp|P70549|NAC3_RAT Sodium/calcium exchanger 3 OS=Rattus norvegicus GN=Slc8a3 PE=2 SV=1	>tr|F1KUR0|F1KUR0_ASCSU Sodium/calcium exchanger 1 OS=Ascaris suum	>gi|71983546|ref|NP_001023644.1| Na/Ca eXchangers family member	Sodium/calcium exchanger 1	GO:0005215,GO:0006811,GO:0005886,GO:0006810,GO:0050789,GO:0040007,GO:0005623,GO:0009605,GO:0006950,GO:0007154	0	1	0	0
contig_3	>sp|Q93243|NAS37_CAEEL Zinc metalloproteinase nas-37 OS=Caenorhabditis elegans GN=nas-37	>tr|E3MMD3|E3MMD3_CAERE CRE-NAS-37 protein OS=Caenorhabditis remanei	>gi|71983649|ref|NP_001024414.1| Nematode AStacin protease family	Zinc metalloproteinase nas-37	GO:0009653,GO:0008233,GO:0008150,GO:0050789,GO:0040007,GO:0007275,GO:0005576,GO:0005488,GO:0019538,GO:0009056	0	1	0	0
contig_50217	>sp|Q12882|DPYD_HUMAN Dihydropyrimidine dehydrogenase [NADP+] OS=Homo sapiens GN=DPYD PE=1	>tr|F1KRR3|F1KRR3_ASCSU Dihydropyrimidine dehydrogenase [NADP+]	>gi|71984108|ref|NP_508927.2| DihydroPYrimidine Dehydrogenase family	Dihydroorotate dehydrogenase (Catalytic subunit)	GO:0005829,GO:0008152,GO:0003824,GO:0005623,GO:0006139,GO:0009056,GO:0005488,GO:0009605,GO:0009055,GO:0008150,GO:0009058,GO:0000166,GO:0005515,GO:0006519	0	1	0	0
contig_5596	>sp|P41970|ELK3_HUMAN ETS domain-containing protein Elk-3 OS=Homo sapiens GN=ELK3 PE=1 SV=2	>tr|F1KWQ2|F1KWQ2_ASCSU ETS domain-containing protein Elk-1 OS=Ascaris	>gi|71984215|ref|NP_001023051.1| abnormal cell LINeage family member	Ets-related	GO:0009605,GO:0006950,GO:0009653,GO:0007275,GO:0005739,GO:0005730,GO:0030528,GO:0005515,GO:0003700,GO:0003677,GO:0050789,GO:0006350,GO:0005654,GO:0043234	0	1	0	0
contig_12418	>sp|Q8STF6|DYC1_CAEEL Dystrophin-like protein 1 OS=Caenorhabditis elegans GN=dyc-1 PE=1	>tr|E3ME89|E3ME89_CAERE CRE-DYC-1 protein OS=Caenorhabditis remanei	>gi|71984603|ref|NP_001024439.1| DYstrophin-like phenotype and CAPON	Carboxyl-terminal PDZ ligand of neuronal nitric oxide synthase protein	GO:0005198,GO:0009653,GO:0030154,GO:0007275,GO:0007010,GO:0005623,GO:0050789,GO:0008219,GO:0030234,GO:0005737,GO:0000003,GO:0007610,GO:0009058,GO:0005515,GO:0006810,GO:0007267,GO:0019725,GO:0043234,GO:0005886,GO:0008150	0	1	0	0
contig_39308	>sp|Q3UH66|WNK2_MOUSE Serine/threonine-protein kinase WNK2 OS=Mus musculus GN=Wnk2 PE=1	>tr|A8PDS4|A8PDS4_BRUMA Protein kinase domain containing protein	>gi|71984736|ref|NP_872075.2| mammalian WNK-type protein kinase	Serine/threonine-protein kinase WNK1	GO:0000166,GO:0006464,GO:0004672,GO:0006519,GO:0008152	0	1	0	0
contig_5979	>sp|P07293|CAC1S_RABIT Voltage-dependent L-type calcium channel subunit alpha-1S	>tr|Q8MQA1|Q8MQA1_CAEEL Egg laying defective protein 19, isoform b	>gi|71984932|ref|NP_001023079.1| EGg Laying defective family member	Voltage-dependent L-type calcium channel subunit alpha-1F	GO:0007275,GO:0007610,GO:0000003,GO:0006811,GO:0050789,GO:0005216,GO:0043234,GO:0005886	0	1	0	0
contig_12471	>sp|Q24270|CAC1D_DROME Voltage-dependent calcium channel type D subunit alpha-1	>tr|F1KQB4|F1KQB4_ASCSU Voltage-dependent L-type calcium channel	>gi|71984932|ref|NP_001023079.1| EGg Laying defective family member	Voltage-dependent L-type calcium channel subunit alpha-1F	GO:0007610,GO:0000003,GO:0006811,GO:0050789,GO:0005216,GO:0007275,GO:0043234,GO:0005886	0	1	0	0
contig_3943	>sp|Q32H69|SYR_SHIDS Arginyl-tRNA synthetase OS=Shigella dysenteriae serotype 1 (strain	>tr|E8Y526|E8Y526_ECOKO Arginyl-tRNA synthetase OS=Escherichia coli	>gi|71985068|ref|NP_001022552.1| aRginyl aa-tRNA syntheTase family	Arginyl-tRNA synthetase	GO:0005737,GO:0003824,GO:0006412,GO:0006139,GO:0006519,GO:0000166	0	1	0	0
contig_27286	>sp|P50544|ACADV_MOUSE Very long-chain specific acyl-CoA dehydrogenase, mitochondrial	>tr|F1L0V7|F1L0V7_ASCSU Very long-chain specific acyl-CoA	>gi|71985184|ref|NP_001022062.1| Acyl CoA DeHydrogenase family	Acyl-coa dehydrogenase	GO:0009790,GO:0008152,GO:0003824,GO:0005488,GO:0050789,GO:0040007	0	0	0	1
contig_12708	>sp|Q27474|DNLI1_CAEEL DNA ligase 1 OS=Caenorhabditis elegans GN=lig-1 PE=2 SV=2	>tr|F1KXY4|F1KXY4_ASCSU DNA ligase OS=Ascaris suum PE=2 SV=1	>gi|71985269|ref|NP_741625.2| LIGase family member (lig-1)	DNA ligase	GO:0006259,GO:0005634,GO:0003824,GO:0000166,GO:0006950,GO:0009058,GO:0003677	0	1	0	0
contig_12523	>sp|B2RXR6|ANR44_MOUSE Serine/threonine-protein phosphatase 6 regulatory ankyrin repeat	>tr|F1KRS5|F1KRS5_ASCSU Serine/threonine-protein phosphatase 6	>gi|71985299|ref|NP_741115.2| hypothetical protein F34D10.7	Ankyrin repeat-containing protein	-	0	1	0	0
contig_54064	no_hit	>tr|F1KRS5|F1KRS5_ASCSU Serine/threonine-protein phosphatase 6	>gi|71985299|ref|NP_741115.2| hypothetical protein F34D10.7	Protein F34D10.6b, confirmed by transcript evidence	GO:0005515	0	1	0	0
contig_60439	>sp|P24505|SY61_DISOM Synaptotagmin-A OS=Discopyge ommata GN=P65-A PE=2 SV=1	>tr|F1L554|F1L554_ASCSU Synaptotagmin-1 OS=Ascaris suum PE=2 SV=1	>gi|71985843|ref|NP_497261.2| SyNapTotagmin family member (snt-2)	Synaptotagmin-1	GO:0008289,GO:0016023,GO:0016043,GO:0005515,GO:0008150,GO:0006810,GO:0050789,GO:0007267,GO:0005215,GO:0005102,GO:0005886,GO:0007165,GO:0005623	0	1	0	1
contig_16879	>sp|Q19084|OAR2_CAEEL Tyramine receptor tyra-2 OS=Caenorhabditis elegans GN=tyra-2 PE=2	>tr|A8XBX8|A8XBX8_CAEBR CBR-TYRA-2 protein OS=Caenorhabditis	>gi|71986543|ref|NP_001024522.1| TYRAmine receptor family member	5-hydroxytryptamine 1A receptor	GO:0004872,GO:0007165,GO:0005623	0	1	0	0
contig_27476	>sp|Q19084|OAR2_CAEEL Tyramine receptor tyra-2 OS=Caenorhabditis elegans GN=tyra-2 PE=2	>tr|G0N568|G0N568_CAEBE CBN-TYRA-2 protein OS=Caenorhabditis	>gi|71986543|ref|NP_001024522.1| TYRAmine receptor family member	5-hydroxytryptamine receptor 1A	-	0	1	0	0
contig_61368	>sp|Q03603|DGK3_CAEEL Probable diacylglycerol kinase 3 OS=Caenorhabditis elegans GN=dgk-3	>tr|F1L0L4|F1L0L4_ASCSU Diacylglycerol kinase 3 OS=Ascaris suum PE=2	>gi|71986742|ref|NP_499031.2| DiacylGlycerol Kinase family member	Diacylglycerol kinase 3	GO:0016301,GO:0009605,GO:0006950,GO:0005509,GO:0005622,GO:0005623,GO:0000166,GO:0008152,GO:0007165,GO:0005886,GO:0009056,GO:0006629	0	1	0	0
contig_44992	>sp|Q94407|NHR48_CAEEL Nuclear hormone receptor family member nhr-48 OS=Caenorhabditis	>tr|E1GBJ8|E1GBJ8_LOALO Putative uncharacterized protein OS=Loa loa	>gi|71987186|ref|NP_001024548.1| abnormal DAuer Formation family	Nuclear hormone receptor 48, putative	GO:0007165,GO:0009719,GO:0005488,GO:0007610,GO:0050789,GO:0006350,GO:0007275,GO:0003677,GO:0008150,GO:0003700,GO:0004872,GO:0040007,GO:0005634,GO:0005654,GO:0043234	0	1	0	0
contig_12923	>sp|O45962|RLE1_CAEEL Regulation of longevity by E3 ubiquitin-protein ligase	>tr|A7SP16|A7SP16_NEMVE Predicted protein (Fragment) OS=Nematostella	>gi|71988834|ref|NP_499403.2| Regulation of Longevity by E3	Ring finger and CCCH-type zinc finger domains 2	GO:0005623,GO:0003677,GO:0005515,GO:0007275,GO:0003824,GO:0005488,GO:0006950,GO:0009628,GO:0006464	0	1	0	0
contig_23678	>sp|P17970|KCNAB_DROME Potassium voltage-gated channel protein Shab OS=Drosophila	>tr|E3LUM8|E3LUM8_CAERE CRE-EXP-2 protein OS=Caenorhabditis remanei	>gi|71989361|ref|NP_001023789.1| EXPulsion defective (defecation)	Potassium voltage-gated channel subfamily B member 1	GO:0005216,GO:0050789,GO:0006811,GO:0007610,GO:0009605,GO:0009628,GO:0008150,GO:0043234,GO:0005886,GO:0006950,GO:0005515	0	1	0	0
contig_40860	>sp|P38406|GNAL_RAT Guanine nucleotide-binding protein G(olf) subunit alpha OS=Rattus	>tr|Q66L47|Q66L47_MOUSE Guanine nucleotide binding protein, alpha	>gi|71989417|ref|NP_490817.3| G protein, Subunit Alpha family member	Guanine nucleotide-binding protein G(S) subunit alpha	GO:0008152	0	1	0	0
contig_51138	>sp|P24799|GNAS_XENLA Guanine nucleotide-binding protein G(s) subunit alpha OS=Xenopus	>tr|Q4VT24|Q4VT24_CAEBR Gsa-1 OS=Caenorhabditis briggsae PE=4 SV=1	>gi|71989417|ref|NP_490817.3| G protein, Subunit Alpha family member	Guanine nucleotide-binding protein G(S) subunit alpha	GO:0006810,GO:0004871,GO:0000166,GO:0005623,GO:0008150,GO:0007275,GO:0030154,GO:0050789,GO:0040029,GO:0006259,GO:0005488,GO:0043234,GO:0005886,GO:0009653,GO:0006139,GO:0007610,GO:0000003,GO:0009790,GO:0040007,GO:0009719,GO:0009605,GO:0006950,GO:0005515,GO:0030234,GO:0016043,GO:0005794,GO:0008219,GO:0006091,GO:0005102,GO:0003824,GO:0016787,GO:0016023,GO:0007267,GO:0009056,GO:0015031,GO:0007165,GO:…	0	1	0	0
contig_52914	>sp|P24799|GNAS_XENLA Guanine nucleotide-binding protein G(s) subunit alpha OS=Xenopus	>tr|E1FXR9|E1FXR9_LOALO GTP-binding regulatory protein Gs alpha-S	>gi|71989417|ref|NP_490817.3| G protein, Subunit Alpha family member	Guanine nucleotide-binding protein G(S) subunit alpha	GO:0006810,GO:0004871,GO:0000166,GO:0005623,GO:0008150,GO:0007275,GO:0030154,GO:0050789,GO:0040029,GO:0006259,GO:0005488,GO:0043234,GO:0005886,GO:0009653,GO:0006139,GO:0007610,GO:0000003,GO:0009790,GO:0040007,GO:0009719,GO:0009605,GO:0006950,GO:0005515,GO:0030234,GO:0016043,GO:0005794,GO:0008219,GO:0006091,GO:0005102,GO:0003824,GO:0016787,GO:0016023,GO:0007267,GO:0009056,GO:0015031,GO:0007165,GO:…	0	1	0	0
contig_63732	>sp|P38406|GNAL_RAT Guanine nucleotide-binding protein G(olf) subunit alpha OS=Rattus	>tr|Q66L47|Q66L47_MOUSE Guanine nucleotide binding protein, alpha	>gi|71989417|ref|NP_490817.3| G protein, Subunit Alpha family member	Guanine nucleotide-binding protein G(S) subunit alpha	GO:0006810,GO:0004871,GO:0000166,GO:0005623,GO:0008150,GO:0030154,GO:0050789,GO:0007275,GO:0007267,GO:0040029,GO:0006259,GO:0005488,GO:0043234,GO:0005886,GO:0009653,GO:0006139,GO:0009790,GO:0040007,GO:0009719,GO:0005515,GO:0009605,GO:0006950,GO:0030234,GO:0005794,GO:0006091,GO:0007165,GO:0009058,GO:0005102,GO:0003824,GO:0016787,GO:0000003,GO:0016023,GO:0009056,GO:0007610,GO:0015031,GO:0005576	0	1	0	0
contig_38077	no_hit	>tr|Q20190|Q20190_CAEEL Protein F39D8.3, partially confirmed by	>gi|71989611|ref|NP_510548.2| hypothetical protein F39D8.3	Protein F39D8.3, partially confirmed by transcript evidence	-	0	1	0	0
contig_22630	>sp|P29190|PCKG_HAECO Phosphoenolpyruvate carboxykinase [GTP] OS=Haemonchus contortus	>tr|Q7JKI3|Q7JKI3_CAEEL Protein R11A5.4c, confirmed by transcript	>gi|71989653|ref|NP_001021589.1| hypothetical protein R11A5.4	Phosphoenolpyruvate carboxykinase [GTP]	GO:0005737,GO:0009058,GO:0005975,GO:0005488,GO:0000166,GO:0016301,GO:0008152,GO:0003824,GO:0006091,GO:0009056	0	1	0	0
contig_13805	>sp|P18910|ANPRA_RAT Atrial natriuretic peptide receptor 1 OS=Rattus norvegicus GN=Npr1	>tr|F1KS35|F1KS35_ASCSU Guanylate cyclase OS=Ascaris suum PE=2 SV=1	>gi|71989805|ref|NP_491379.3| Guanylyl CYclase family member (gcy-28)	Guanylate cyclase	GO:0006464,GO:0003824,GO:0004672,GO:0004872,GO:0005488,GO:0000166,GO:0005623,GO:0006139,GO:0009058,GO:0007165	0	1	0	0
contig_47394	>sp|Q10000|TM144_CAEEL Transmembrane protein 144 homolog OS=Caenorhabditis elegans	>tr|A8XPF0|A8XPF0_CAEBR Putative uncharacterized protein	>gi|71989828|ref|NP_498062.2| hypothetical protein R144.6	Transmembrane protein 144	GO:0007275	0	1	0	0
contig_3092	>sp|P98060|NAS35_CAEEL Zinc metalloproteinase dpy-31 OS=Caenorhabditis elegans GN=dpy-31	>tr|Q2YFS7|Q2YFS7_ONCVO Mp1 OS=Onchocerca volvulus PE=2 SV=1	>gi|71989946|ref|NP_001022732.1| DumPY : shorter than wild-type	Zinc metalloproteinase nas-37	GO:0009790,GO:0008233,GO:0007275,GO:0019538,GO:0009056,GO:0005488	0	1	0	0
contig_65523	>sp|B2RZ37|REEP5_RAT Receptor expression-enhancing protein 5 OS=Rattus norvegicus	>tr|F1LBN9|F1LBN9_ASCSU Receptor expression-enhancing protein 6	>gi|71990154|ref|NP_499756.2| hypothetical protein T03F6.6	Receptor expression-enhancing protein 6	-	0	0	0	1
contig_31447	>sp|Q58E76|ATD3A_XENLA ATPase family AAA domain-containing protein 3-A OS=Xenopus laevis	>tr|F1KXR6|F1KXR6_ASCSU ATPase family AAA domain-containing protein	>gi|71990294|ref|NP_496210.2| hypothetical protein F54B3.3	ATPase family AAA domain-containing protein 3-B	GO:0008233,GO:0000166,GO:0019538,GO:0009056,GO:0005515	0	1	0	0
contig_62669	>sp|Q6PAX2|ATD3B_XENLA ATPase family AAA domain-containing protein 3-B OS=Xenopus laevis	>tr|G0N3Y6|G0N3Y6_CAEBE Putative uncharacterized protein	>gi|71990294|ref|NP_496210.2| hypothetical protein F54B3.3	ATPase family AAA domain-containing protein 3-B	GO:0000166	0	1	0	0
contig_13552	>sp|P98199|AT8B2_MOUSE Probable phospholipid-transporting ATPase ID OS=Mus musculus	>tr|E1GGY1|E1GGY1_LOALO Phospholipid-transporting ATPase ID (Fragment)	>gi|71990333|ref|NP_001023253.1| Transbilayer Amphipath Transporters	ATPase	GO:0005623,GO:0006139,GO:0009056,GO:0016787,GO:0005215,GO:0009058,GO:0006629,GO:0000166,GO:0006810,GO:0005515,GO:0005488,GO:0006811,GO:0008150,GO:0005886	0	1	0	0
contig_48709	>sp|Q7ZV60|BCS1_DANRE Mitochondrial chaperone BCS1 OS=Danio rerio GN=bcs1l PE=2 SV=2	>tr|Q58AA8|Q58AA8_CAEEL Protein F54C9.6b, confirmed by transcript	>gi|71990340|ref|NP_001022192.1| BCS1 (mitochondrial chaperone)	Mitochondrial chaperone BCS1, putative	GO:0016787,GO:0050789,GO:0040007,GO:0005623,GO:0005739,GO:0000166,GO:0007275,GO:0008152,GO:0006810,GO:0016043,GO:0009790	0	1	0	0
contig_60157	>sp|Q9BZV1|UBXN6_HUMAN UBX domain-containing protein 6 OS=Homo sapiens GN=UBXN6 PE=1 SV=1	>tr|F1L0V8|F1L0V8_ASCSU UBX domain-containing protein 6 OS=Ascaris	>gi|71990354|ref|NP_500648.2| UBX-containing protein in Nematode	UBX domain-containing protein 6	-	0	1	0	0
contig_61990	>sp|Q66IV1|MRF_XENLA Myelin gene regulatory factor OS=Xenopus laevis GN=mrf PE=2 SV=1	>tr|A8PA77|A8PA77_BRUMA Putative uncharacterized protein OS=Brugia	>gi|71991056|ref|NP_496262.2| Prion-like-(Q/N-rich)-domain-bearing	Myelin gene regulatory factor	GO:0050789,GO:0006350,GO:0008150,GO:0003700,GO:0003677	0	1	0	0
contig_52673	no_hit	>tr|B6VBW1|B6VBW1_9PELO Putative uncharacterized protein	>gi|71991085|ref|NP_497247.2| GEX Interacting protein family member	Gex interacting protein protein 16, isoform d	GO:0005515	0	1	0	0
contig_6367	>sp|Q93890|SRF3_CAEEL UDP-galactose/UDP-N-acetylglucosamine transporter srf-3	>tr|G0NT99|G0NT99_CAEBE CBN-SRF-3 protein OS=Caenorhabditis brenneri	>gi|71991792|ref|NP_502447.2| SuRFace antigenicity abnormal family	UDP-galactose transporter family protein	GO:0006810,GO:0005215,GO:0005794	0	0	0	1
contig_48300	>sp|Q9VCA2|ORCT_DROME Organic cation transporter protein OS=Drosophila melanogaster	>tr|F1KVU1|F1KVU1_ASCSU Organic cation transporter-like protein	>gi|71991854|ref|NP_001022233.1| hypothetical protein K05F1.6	Solute carrier family 22 member 15	GO:0008150,GO:0005623,GO:0006810,GO:0005215	0	1	0	0
contig_3141	>sp|Q960E8|TF2H1_DROME General transcription factor IIH subunit 1 OS=Drosophila melanogaster	>tr|A8PUD7|A8PUD7_BRUMA BSD domain containing protein OS=Brugia malayi	>gi|71992201|ref|NP_499880.3| hypothetical protein R02D3.3	General transcription factor IIH subunit 1	GO:0043226,GO:0005622,GO:0044238,GO:0009058,GO:0008152,GO:0005515	0	1	0	0
contig_40487	>sp|P67937|TPM4_PIG Tropomyosin alpha-4 chain OS=Sus scrofa GN=TPM4 PE=1 SV=3	>tr|E2R662|E2R662_CANFA Uncharacterized protein OS=Canis familiaris	>gi|71992969|ref|NP_001021699.1| LEVamisole resistant family member	Tropomyosin 4	GO:0005856,GO:0043234,GO:0005198,GO:0005737,GO:0006950,GO:0006810,GO:0003779,GO:0005509,GO:0005829	0	1	0	0
contig_37844	>sp|Q60UW4|TPM_CAEBR Tropomyosin OS=Caenorhabditis briggsae GN=lev-11 PE=3 SV=1	>tr|E1G550|E1G550_LOALO Putative uncharacterized protein (Fragment)	>gi|71992969|ref|NP_001021699.1| LEVamisole resistant family member	Tropomyosin family protein	GO:0005737,GO:0009790,GO:0007010,GO:0000003,GO:0007610,GO:0008150,GO:0003779	0	0	0	1
contig_23346	>sp|Q0VCA1|DCE1_BOVIN Glutamate decarboxylase 1 OS=Bos taurus GN=GAD1 PE=2 SV=1	>tr|A8NTV6|A8NTV6_BRUMA Glutamate decarboxylase, 67 kDa isoform,	>gi|71993062|ref|NP_001022832.1| UNCoordinated family member	Glutamate decarboxylase 1	GO:0030154,GO:0007275,GO:0005794,GO:0005515,GO:0009058,GO:0006519,GO:0005575,GO:0006810,GO:0007267,GO:0009653,GO:0005623,GO:0016023,GO:0005829,GO:0005488,GO:0008219,GO:0009056,GO:0008150,GO:0003824,GO:0005886,GO:0005737,GO:0040007,GO:0009790,GO:0005739	0	1	0	0
contig_31031	>sp|Q23027|INX5_CAEEL Innexin-5 OS=Caenorhabditis elegans GN=inx-5 PE=2 SV=2	>tr|F1L831|F1L831_ASCSU Innexin unc-9 OS=Ascaris suum PE=2 SV=1	>gi|71995060|ref|NP_509403.2| INneXin family member (inx-5)	INneXin family member (inx-5)	GO:0000003,GO:0007275,GO:0005886,GO:0005215,GO:0050789,GO:0040007,GO:0008150,GO:0005623,GO:0009653	0	1	0	0
contig_36497	>sp|Q23027|INX5_CAEEL Innexin-5 OS=Caenorhabditis elegans GN=inx-5 PE=2 SV=2	>tr|E1FP04|E1FP04_LOALO Innexin protein 13 OS=Loa loa GN=LOAG_02631	>gi|71995060|ref|NP_509403.2| INneXin family member (inx-5)	Innexin protein 13	GO:0000003,GO:0007275,GO:0005886,GO:0005215,GO:0050789,GO:0040007,GO:0008150,GO:0009653	0	1	0	0
contig_29154	>sp|P41157|FLI1_XENLA Retroviral integration site protein Fli-1 homolog OS=Xenopus laevis	>tr|Q22355|Q22355_CAEEL Putative uncharacterized protein T08H4.3	>gi|71995077|ref|NP_001022326.1| Axon STeering defect family member	Ets protein	GO:0016043,GO:0008150,GO:0005515,GO:0050789,GO:0005216,GO:0008283,GO:0005737,GO:0005635,GO:0006464,GO:0003677,GO:0007165,GO:0004672,GO:0004871,GO:0009653,GO:0007275,GO:0030154,GO:0003700,GO:0043234,GO:0005886,GO:0006810,GO:0006811,GO:0006350,GO:0019725,GO:0005622,GO:0008152,GO:0005654	0	1	0	0
contig_17530	>sp|Q968Y9|INSR_CAEEL Insulin-like receptor OS=Caenorhabditis elegans GN=daf-2 PE=1 SV=2	>tr|F1KQV2|F1KQV2_ASCSU Insulin-like receptor OS=Ascaris suum PE=2	>gi|71995160|ref|NP_497650.3| abnormal DAuer Formation family member	Tyrosine-protein kinase receptor	GO:0007275,GO:0000003,GO:0050789,GO:0015031,GO:0005488,GO:0009719,GO:0007165,GO:0004672,GO:0004872,GO:0008150,GO:0005623,GO:0006464,GO:0005515,GO:0006950,GO:0009628,GO:0000166,GO:0043234,GO:0005886	0	0	0	1
contig_18900	>sp|Q968Y9|INSR_CAEEL Insulin-like receptor OS=Caenorhabditis elegans GN=daf-2 PE=1 SV=2	>tr|F1KQV2|F1KQV2_ASCSU Insulin-like receptor OS=Ascaris suum PE=2	>gi|71995160|ref|NP_497650.3| abnormal DAuer Formation family member	Tyrosine-protein kinase receptor	GO:0007275,GO:0000003,GO:0050789,GO:0015031,GO:0005488,GO:0009719,GO:0007165,GO:0004672,GO:0004872,GO:0008150,GO:0005623,GO:0006464,GO:0005515,GO:0006950,GO:0009628,GO:0000166,GO:0043234,GO:0005886	0	0	0	1
contig_43250	>sp|Q9N4B8|NHR41_CAEEL Nuclear hormone receptor family member nhr-41 OS=Caenorhabditis	>tr|F1KX17|F1KX17_ASCSU Nuclear hormone receptor family member nhr-41	>gi|71995343|ref|NP_500073.2| Nuclear Hormone Receptor family member	Nuclear receptor subfamily 2, group C, member 1	GO:0005488,GO:0050789,GO:0006350,GO:0005634,GO:0003700,GO:0004872,GO:0007165,GO:0009719	0	1	0	0
contig_43859	>sp|Q802W2|A9A1B_DANRE Aldehyde dehydrogenase family 9 member A1-B OS=Danio rerio	>tr|G0MG05|G0MG05_CAEBE CBN-ALH-12 protein OS=Caenorhabditis	>gi|71995613|ref|NP_001022931.1| ALdehyde deHydrogenase family	Betaine aldehyde dehydrogenase	GO:0005829,GO:0005488,GO:0008152,GO:0009058,GO:0006519,GO:0003824,GO:0007267,GO:0005886	0	1	0	0
contig_12011	>sp|P70187|HIAT1_MOUSE Hippocampus abundant transcript 1 protein OS=Mus musculus GN=Hiat1	>tr|E1G3K2|E1G3K2_LOALO Hippocampus abundant transcript 1a OS=Loa loa	>gi|71996331|ref|NP_493670.2| hypothetical protein T25D3.4	Hippocampus abundant transcript 1a	GO:0005215,GO:0006810,GO:0008150,GO:0005623,GO:0005886,GO:0006811	0	1	0	0
contig_56819	>sp|P34644|EAT4_CAEEL Probable vesicular glutamate transporter eat-4 OS=Caenorhabditis	>tr|A8NM61|A8NM61_BRUMA Probable sodium-dependent inorganic	>gi|71997452|ref|NP_499023.3| EATing: abnormal pharyngeal pumping	Vesicular glutamate transporter 1	GO:0006810,GO:0007267,GO:0005215,GO:0016023,GO:0007610,GO:0050789,GO:0005575,GO:0005623,GO:0019725,GO:0006811,GO:0005886	0	1	0	0
contig_2480	>sp|Q61J08|MCM6_CAEBR DNA replication licensing factor mcm-6 OS=Caenorhabditis briggsae	>tr|A8NWB5|A8NWB5_BRUMA DNA replication licensing factor MCM6 homolog,	>gi|71997563|ref|NP_001023011.1| yeast MCM (licensing factor) related	DNA replication licensing factor MCM6 homolog, putative	GO:0008150,GO:0005654,GO:0000228,GO:0043234,GO:0000003,GO:0007275,GO:0005515,GO:0050789,GO:0006259,GO:0009058,GO:0009790,GO:0016787,GO:0003682,GO:0005694	0	1	0	0
contig_14860	>sp|Q9NAE2|HUTU_CAEEL Probable urocanate hydratase OS=Caenorhabditis elegans GN=Y51H4A.7	>tr|F1KX70|F1KX70_ASCSU Urocanate hydratase OS=Ascaris suum PE=2 SV=1	>gi|71997891|ref|NP_502964.2| hypothetical protein Y51H4A.7	Urocanate hydratase	GO:0009056,GO:0006519,GO:0003824	0	0	0	1
contig_45043	>sp|Q75N73|S39AE_MOUSE Zinc transporter ZIP14 OS=Mus musculus GN=Slc39a14 PE=1 SV=1	>tr|G0NLV2|G0NLV2_CAEBE Putative uncharacterized protein	>gi|71998183|ref|NP_499995.2| hypothetical protein Y55F3BL.2	Zinc transporter ZIP14	GO:0005215,GO:0006811,GO:0005623,GO:0006810	0	1	0	0
contig_14350	>sp|P15431|GBRB1_RAT Gamma-aminobutyric acid receptor subunit beta-1 OS=Rattus	>tr|G0NBY4|G0NBY4_CAEBE CBN-LGC-35 protein OS=Caenorhabditis	>gi|71998246|ref|NP_001022438.1| Ligand-Gated ion Channel family	Gamma-aminobutyric acid receptor subunit	GO:0006811,GO:0005886,GO:0006810,GO:0050789,GO:0005623,GO:0007165,GO:0007610,GO:0004872,GO:0005575,GO:0005216,GO:0009790	0	1	0	0
contig_36844	>sp|Q27533|YH2M_CAEEL Probable cation-transporting ATPase W08D2.5 OS=Caenorhabditis	>tr|F1KSX7|F1KSX7_ASCSU Cation-transporting ATPase (Fragment)	>gi|71999374|ref|NP_001023544.1| hypothetical protein Y59H11AR.2	Cation-transporting ATPase	GO:0016787,GO:0005215,GO:0005623,GO:0006139,GO:0009056,GO:0009058,GO:0000166,GO:0006811,GO:0005783	0	1	0	0
contig_5655	>sp|Q16720|AT2B3_HUMAN Plasma membrane calcium-transporting ATPase 3 OS=Homo sapiens	>tr|E1FXE7|E1FXE7_LOALO Putative uncharacterized protein OS=Loa loa	>gi|71999440|ref|NP_001023556.1| Membrane Calcium ATPase family member	Plasma membrane calcium-transporting ATPase 3	GO:0009653,GO:0007275,GO:0016787,GO:0005215,GO:0005515,GO:0006810,GO:0016043,GO:0050789,GO:0008150,GO:0009605,GO:0006950,GO:0006139,GO:0009058,GO:0040007,GO:0005737,GO:0030154,GO:0005886,GO:0009790,GO:0000166,GO:0005509,GO:0006811,GO:0019725,GO:0005623,GO:0005488,GO:0005783	0	1	0	0
contig_44317	>sp|P34711|UNC17_CAEEL Vesicular acetylcholine transporter unc-17 OS=Caenorhabditis	>tr|A8PQ39|A8PQ39_BRUMA Vesicular acetylcholine transporter unc-17,	>gi|71999703|ref|NP_001023602.1| UNCoordinated family member	Vesicular acetylcholine transporter, putative	GO:0005326,GO:0006810,GO:0005623,GO:0005215,GO:0007610,GO:0050789,GO:0007267,GO:0016740,GO:0016023,GO:0007275,GO:0005886,GO:0006811,GO:0008150	0	0	0	1
contig_44469	>sp|Q9XTY6|NUMB1_CAEEL Numb-related protein 1 OS=Caenorhabditis elegans GN=num-1 PE=1 SV=1	>tr|F1KY66|F1KY66_ASCSU Numb-related protein 1 OS=Ascaris suum PE=2	>gi|72000289|ref|NP_001024098.1| NUMb related family member (num-1)	Numb-related protein 1	GO:0005515,GO:0007165,GO:0050789,GO:0009653,GO:0030154,GO:0007275,GO:0005488,GO:0004871,GO:0015031,GO:0005623,GO:0007610,GO:0006810,GO:0016043,GO:0005886,GO:0005102,GO:0008283,GO:0005737	0	1	0	0
contig_62222	>sp|Q9VA27|CP4C3_DROME Cytochrome P450 4c3 OS=Drosophila melanogaster GN=Cyp4c3 PE=2 SV=1	>tr|A8XXJ5|A8XXJ5_CAEBR CBR-CYP-42A1 protein OS=Caenorhabditis	>gi|72001484|ref|NP_507688.2| CYtochrome P450 family member	Cytochrome P450 family protein	GO:0005488,GO:0003824,GO:0009055,GO:0008152	0	1	0	0
contig_44627	>sp|P16537|SPC3_STRPU Protein SPEC3 OS=Strongylocentrotus purpuratus GN=SPEC3 PE=3 SV=1	>tr|G0MS21|G0MS21_CAEBE Putative uncharacterized protein	>gi|72001490|ref|NP_505055.3| hypothetical protein Y97E10AL.1	Protein SPEC3	-	0	1	0	0
contig_39323	>sp|Q27665|K6PF_HAECO 6-phosphofructokinase OS=Haemonchus contortus GN=PFK PE=2 SV=1	>tr|Q9TZL8|Q9TZL8_CAEEL Putative uncharacterized protein	>gi|72003601|ref|NP_741739.2| hypothetical protein Y71H10A.1	6-phosphofructokinase, putative	GO:0008152,GO:0016301,GO:0005829,GO:0043234,GO:0000166,GO:0006091,GO:0005975,GO:0009056,GO:0009058,GO:0006139,GO:0019748	0	1	0	0
contig_16632	>sp|Q9DCN7|RNFT1_MOUSE RING finger and transmembrane domain-containing protein 1 OS=Mus	>tr|F1L6Z8|F1L6Z8_ASCSU RING finger and transmembrane	>gi|72003634|ref|NP_001024970.1| hypothetical protein ZC13.1	RING finger protein 5	GO:0005515,GO:0005488	0	1	0	0
contig_46993	>sp|O61308|PUMA_PARUN 227 kDa spindle- and centromere-associated protein OS=Parascaris	>tr|F1KPY3|F1KPY3_ASCSU Major antigen OS=Ascaris suum PE=2 SV=1	>gi|72003683|ref|NP_001024981.1| Lin-5 (Five) Interacting protein	227 kDa spindle-and centromere-associated protein	GO:0009790,GO:0005856,GO:0043234,GO:0005634,GO:0005515	0	1	0	0
contig_21388	>sp|Q9UN37|VPS4A_HUMAN Vacuolar protein sorting-associated protein 4A OS=Homo sapiens	>tr|E0VZT1|E0VZT1_PEDHC Vacuolar sorting protein 4A, putative	>gi|86561515|ref|NP_490816.4| related to yeast Vacuolar Protein	Vacuolar sorting protein 4A, putative	GO:0005829,GO:0008150,GO:0007049,GO:0005623,GO:0005515,GO:0005768,GO:0016043,GO:0000166,GO:0016787,GO:0043234,GO:0005737,GO:0006810,GO:0015031	0	1	0	0
contig_13781	>sp|P34311|YKR5_CAEEL Probable G-protein coupled receptor C06G4.5 OS=Caenorhabditis	>tr|A8Q7J1|A8Q7J1_BRUMA ORL1-like opioid receptor, putative	>gi|86562668|ref|NP_498743.2| hypothetical protein C06G4.5	CRE-NPR-17 protein	GO:0005623,GO:0007165,GO:0004872	0	1	0	0
contig_29929	>sp|P34492|YMQ1_CAEEL Putative NipSnap protein K02D10.1 OS=Caenorhabditis elegans	>tr|G0MGH5|G0MGH5_CAEBE Putative uncharacterized protein	>gi|86563050|ref|NP_498939.3| hypothetical protein K02D10.1	NipSnap protein	GO:0008152,GO:0016787,GO:0005739	0	1	0	0
contig_48050	>sp|P34492|YMQ1_CAEEL Putative NipSnap protein K02D10.1 OS=Caenorhabditis elegans	>tr|E3N040|E3N040_CAERE Putative uncharacterized protein	>gi|86563050|ref|NP_498939.3| hypothetical protein K02D10.1	NipSnap protein	GO:0005739,GO:0008152,GO:0016787	0	1	0	0
contig_11906	>sp|Q18775|DOPR4_CAEEL Dopamine receptor 4 OS=Caenorhabditis elegans GN=dop-4 PE=2 SV=2	>tr|E3MA07|E3MA07_CAERE CRE-DOP-4 protein OS=Caenorhabditis remanei	>gi|86564723|ref|NP_508238.2| DOPamine receptor family member (dop-4)	5-hydroxytryptamine receptor 7	GO:0016023,GO:0004872,GO:0004871,GO:0007165,GO:0005623	0	1	0	0
contig_12732	>sp|Q15678|PTN14_HUMAN Tyrosine-protein phosphatase non-receptor type 14 OS=Homo sapiens	>tr|F1KRK8|F1KRK8_ASCSU Tyrosine-protein phosphatase non-receptor type	>gi|86575091|ref|NP_500128.2| hypothetical protein Y41D4A.5	Tyrosine-protein phosphatase non-receptor type 21	GO:0008150,GO:0007275,GO:0009653,GO:0016787	0	1	0	0
contig_53525	>sp|P24240|ASCB_ECOLI 6-phospho-beta-glucosidase AscB OS=Escherichia coli (strain K12)	>tr|Q8X841|Q8X841_ECO57 6-phospho-beta-glucosidase OS=Escherichia	no_hit	6-phospho-beta-glucosidase	GO:0005975,GO:0005488,GO:0016787,GO:0009058,GO:0006091,GO:0009056	0	1	1	0
contig_346	>sp|Q47146|FADE_ECOLI Acyl-coenzyme A dehydrogenase OS=Escherichia coli (strain K12)	>tr|E8YBP9|E8YBP9_ECOKO Putative uncharacterized protein	no_hit	Acyl-CoA dehydrogenase	GO:0000166,GO:0009056,GO:0006629,GO:0003824	0	1	0	0
contig_138	>sp|P00634|PPB_ECOLI Alkaline phosphatase OS=Escherichia coli (strain K12) GN=phoA PE=1	>tr|C9QQP9|C9QQP9_ECOD1 Alkaline phosphatase (Precursor)	no_hit	Alkaline phosphatase	GO:0008152,GO:0016787,GO:0003824,GO:0006629,GO:0009058,GO:0006519	0	1	0	0
contig_2096	>sp|P26829|DHNA_BACYN NADH dehydrogenase OS=Bacillus sp. (strain YN-1) GN=ahpF PE=1 SV=1	>tr|D4HAD3|D4HAD3_PROAS Alkyl hydroperoxide reductase, F subunit	no_hit	Alkyl hydroperoxide reductase, F subunit	GO:0050789,GO:0019725,GO:0000166,GO:0009055,GO:0003824,GO:0008152	0	0	1	0
contig_30400	no_hit	no_hit	no_hit	CalSeQuestrin family member (csq-1)	-	0	0	1	1
contig_27820	no_hit	no_hit	no_hit	CAlSYntenin/Alcadein homolog family member (casy-1)	-	0	1	0	0
contig_34507	no_hit	no_hit	no_hit	CBR-GEI-15 protein	-	0	0	0	1
contig_4838	no_hit	>tr|E1FSW7|E1FSW7_LOALO CENP-B N-terminal DNA-binding	no_hit	CENP-B N-terminal DNA-binding domain-containing protein	GO:0005694,GO:0003677	0	1	0	0
contig_40282	>sp|Q29718|1B82_HUMAN HLA class I histocompatibility antigen, B-82 alpha chain OS=Homo	>tr|Q9TPL6|Q9TPL6_PANTR MHC class I antigen OS=Pan troglodytes	no_hit	Class I histocompatibility antigen, B alpha chain	GO:0050789,GO:0007165,GO:0005768,GO:0004872,GO:0008150,GO:0005794,GO:0005623,GO:0006950,GO:0009607,GO:0005515,GO:0016032,GO:0043234,GO:0005886	0	1	0	0
contig_40508	>sp|Q29960|1C16_HUMAN HLA class I histocompatibility antigen, Cw-16 alpha chain OS=Homo	>tr|Q9MY63|Q9MY63_HUMAN Leucocyte antigen (Fragment) OS=Homo sapiens	no_hit	Class I histocompatibility antigen, B alpha chain	GO:0004872,GO:0007165,GO:0005886,GO:0005623,GO:0050789,GO:0005515,GO:0008150,GO:0005576,GO:0043234	0	1	0	0
contig_40573	>sp|P30498|1B78_HUMAN HLA class I histocompatibility antigen, B-78 alpha chain OS=Homo	>tr|Q95HN7|Q95HN7_HUMAN HLA class 1 antigen OS=Homo sapiens GN=HLA-B	no_hit	Class I histocompatibility antigen, B alpha chain	GO:0004872,GO:0007165,GO:0005886,GO:0005623,GO:0050789,GO:0005515,GO:0008150,GO:0043234	0	1	0	0
contig_56232	>sp|P30466|1B18_HUMAN HLA class I histocompatibility antigen, B-18 alpha chain OS=Homo	>tr|Q6ZYN2|Q6ZYN2_HUMAN MHC class I antigen (Fragment) OS=Homo	no_hit	Class I histocompatibility antigen, B alpha chain	GO:0050789,GO:0007165,GO:0016023,GO:0004872,GO:0008150,GO:0005794,GO:0005623,GO:0043234,GO:0005886	0	1	0	0
contig_48763	no_hit	>tr|E1FMU3|E1FMU3_LOALO Putative uncharacterized protein OS=Loa loa	no_hit	Cleavage and Polyadenylation Specificity Factor family member (cpsf-1)	-	0	1	0	0
contig_4611	no_hit	>tr|E4NAP1|E4NAP1_KITSK Putative uncharacterized protein	no_hit	COLlagen family member (col-88)	-	0	0	1	0
contig_46108	no_hit	>tr|F6KBI9|F6KBI9_HETGL Cytochrome b (Fragment) OS=Heterodera	no_hit	Cytochrome b	GO:0005488,GO:0003824,GO:0005623,GO:0009055,GO:0006810,GO:0006091,GO:0005739	0	0	0	1
contig_36581	>sp|P08506|DACC_ECOLI D-alanyl-D-alanine carboxypeptidase dacC OS=Escherichia coli	>tr|Q8X6U3|Q8X6U3_ECO57 D-alanyl-D-alanine carboxypeptidase	no_hit	D-alanyl-D-alanine carboxypeptidase	GO:0016787,GO:0005488,GO:0009653,GO:0016043,GO:0050789,GO:0008233,GO:0019538,GO:0009056,GO:0009058,GO:0005975,GO:0008150,GO:0005886	0	1	0	0
contig_16101	>sp|P76147|YNEF_ECOLI Uncharacterized protein YneF OS=Escherichia coli (strain K12)	>tr|Q8FHF0|Q8FHF0_ECOL6 Putative uncharacterized protein yneF	no_hit	Diguanylate cyclase (GGDEF) domain protein	GO:0006139,GO:0009058,GO:0003824	0	0	1	0
contig_61253	>sp|P0AEF3|DNAC_SHIFL DNA replication protein dnaC OS=Shigella flexneri GN=dnaC PE=3 SV=1	>tr|Q3YU32|Q3YU32_SHISS Chromosome replication; initiation and chain	no_hit	DNA replication protein DnaC	GO:0005515,GO:0000166,GO:0016787,GO:0000228,GO:0043234,GO:0006259,GO:0009058	0	1	0	0
contig_4410	>sp|P06612|TOP1_ECOLI DNA topoisomerase 1 OS=Escherichia coli (strain K12) GN=topA PE=1	>tr|Q8X7C5|Q8X7C5_ECO57 DNA topoisomerase OS=Escherichia coli	no_hit	DNA topoisomerase	GO:0006259,GO:0009058,GO:0003677,GO:0003824,GO:0000166,GO:0005694	0	1	0	0
contig_11777	>sp|Q83S00|FTSK_SHIFL DNA translocase FtsK OS=Shigella flexneri GN=ftsK PE=3 SV=1	>tr|Q3Z3N0|Q3Z3N0_SHISS Cell division protein OS=Shigella sonnei	no_hit	DNA translocase FtsK	GO:0007049,GO:0005623,GO:0000166,GO:0003677,GO:0008150	0	1	0	0
contig_4327	>sp|P77359|DJLC_ECOLI Uncharacterized J domain-containing protein djlC OS=Escherichia	>tr|E3PGQ8|E3PGQ8_ECOH1 Putative uncharacterized protein	no_hit	DnaJ domain protein	GO:0005515,GO:0006950	0	1	0	0
contig_814	>sp|Q3YZZ8|ECOT_SHISS Ecotin OS=Shigella sonnei (strain Ss046) GN=eco PE=3 SV=1	>tr|A1AD62|A1AD62_ECOK1 Ecotin OS=Escherichia coli O1:K1 / APEC	no_hit	Ecotin	GO:0008150,GO:0005623,GO:0030234	0	1	0	0
contig_59473	>sp|P11369|POL2_MOUSE Retrovirus-related Pol polyprotein LINE-1 OS=Mus musculus GN=Pol	>tr|F7D695|F7D695_MACMU Uncharacterized protein (Fragment) OS=Macaca	no_hit	Endonuclease/reverse transcriptase	GO:0005515,GO:0009605,GO:0006950,GO:0016740,GO:0005635,GO:0006629,GO:0050789,GO:0005829,GO:0005623,GO:0005886,GO:0005488,GO:0006259,GO:0009058,GO:0005634,GO:0004518,GO:0003723,GO:0003824,GO:0008150	0	1	0	0
contig_3406	no_hit	>tr|Q70W06|Q70W06_CIOIN Ephrin receptor epsilon (Fragment) OS=Ciona	no_hit	Ephrin type-A receptor 4	GO:0004672,GO:0000166,GO:0006464	0	1	0	0
contig_5017	>sp|P76540|EUTK_ECOLI Ethanolamine utilization protein EutK OS=Escherichia coli (strain	>tr|Q8XBI2|Q8XBI2_ECO57 Putative uncharacterized protein ECs3309	no_hit	Ethanolamine utilization protein EutK	-	0	1	0	0
contig_10534	>sp|Q3YZ43|EX7L_SHISS Exodeoxyribonuclease 7 large subunit OS=Shigella sonnei (strain	>tr|G0FFX5|G0FFX5_ECOLX Putative uncharacterized protein	no_hit	Exodeoxyribonuclease 7 large subunit	GO:0008152	0	1	0	0
contig_4837	>sp|P08394|EX5B_ECOLI Exodeoxyribonuclease V beta chain OS=Escherichia coli (strain K12)	>tr|Q8FEB3|Q8FEB3_ECOL6 Exodeoxyribonuclease V beta chain	no_hit	Exodeoxyribonuclease V, beta subunit	GO:0004518,GO:0003677,GO:0016787,GO:0000166,GO:0006950,GO:0006259,GO:0009056,GO:0005622,GO:0043234,GO:0005694	0	1	0	0
contig_629	>sp|Q3Z2W1|FADR_SHISS Fatty acid metabolism regulator protein OS=Shigella sonnei (strain	>tr|Q0T5L4|Q0T5L4_SHIF8 Fatty acid metabolism regulator protein	no_hit	Fatty acid metabolism regulator protein	GO:0005737,GO:0003700,GO:0008289,GO:0003677,GO:0050789,GO:0006629,GO:0006350,GO:0005654,GO:0043234	0	0	0	1
contig_8652	>sp|P0A9A1|FTNA_SHIFL Ferritin-1 OS=Shigella flexneri GN=ftnA PE=3 SV=1	>tr|Q3Z2T2|Q3Z2T2_SHISS Cytoplasmic ferritin OS=Shigella sonnei	no_hit	Ferritin-1	GO:0019725,GO:0005488,GO:0005515,GO:0003824,GO:0006811,GO:0005829,GO:0008152	0	1	0	0
contig_719	>sp|P0AEK9|FDNI_SHIFL Formate dehydrogenase, nitrate-inducible, cytochrome b556(fdn)	>tr|Q8ZPE7|Q8ZPE7_SALTY Formate dehydrogenase-N, cytochrome	no_hit	Formate dehydrogenase, gamma subunit	GO:0006091,GO:0005623,GO:0009055,GO:0043234,GO:0003824,GO:0008152	0	1	0	0
contig_4021	>sp|Q83J89|GLGX_SHIFL Glycogen debranching enzyme OS=Shigella flexneri GN=glgX PE=3 SV=1	>tr|E3PLN6|E3PLN6_ECOH1 Glycogen debranching enzyme OS=Escherichia	no_hit	Glycogen debranching enzyme	GO:0016787,GO:0006091,GO:0005975,GO:0009056,GO:0005488,GO:0003824	0	1	0	0
contig_1800	>sp|P19931|HYAE_ECOLI Hydrogenase-1 operon protein hyaE OS=Escherichia coli (strain K12)	>tr|Q83RW6|Q83RW6_SHIFL Hydrogenase-1 operon protein hyaE	no_hit	Hydrogenase-1 expression protein HyaE	GO:0005488,GO:0008233,GO:0003677	0	1	0	0
contig_1886	>sp|P71229|HYFR_ECOLI Hydrogenase-4 transcriptional activator OS=Escherichia coli (strain	>tr|E3PFY1|E3PFY1_ECOH1 Hydrogenase-4 transcriptional activator	no_hit	Hydrogenase-4 transcriptional activator	GO:0003700,GO:0003677,GO:0005622,GO:0000166,GO:0016787,GO:0005515,GO:0003824,GO:0050789,GO:0006350,GO:0005654,GO:0043234	0	1	0	0
contig_19753	>sp|P01876|IGHA1_HUMAN Ig alpha-1 chain C region OS=Homo sapiens GN=IGHA1 PE=1 SV=2	>tr|Q9UP60|Q9UP60_HUMAN SNC73 protein OS=Homo sapiens GN=SNC73 PE=2	no_hit	Ig mu chain C region	GO:0006464,GO:0008150,GO:0005488,GO:0005515,GO:0043234	0	1	0	0
contig_4884	>sp|P62725|YEIH_SHIFL UPF0324 membrane protein yeiH OS=Shigella flexneri GN=yeiH PE=3	>tr|Q3Z048|Q3Z048_SHISS Putative uncharacterized protein yeiH	no_hit	Inner membrane protein yeiH	GO:0005886,GO:0005623	0	1	0	0
contig_1100	>sp|P77308|DDPB_ECOLI Probable D,D-dipeptide transport system permease protein ddpB	>tr|D6IAI4|D6IAI4_ECOLX Dipeptide transport system permease dppB	no_hit	Inner membrane transport system	GO:0006810,GO:0005886,GO:0005623,GO:0005215	0	1	0	0
contig_22912	no_hit	no_hit	no_hit	INneXin family member (inx-1)	-	0	1	0	0
contig_7390	>sp|P59843|INSB_HAEDU Insertion element IS1 protein insB OS=Haemophilus ducreyi (strain	>tr|Q3Z3F0|Q3Z3F0_SHISS IS1 ORF OS=Shigella sonnei (strain Ss046)	no_hit	Insertion element IS1 1/5/6 protein insB	GO:0006259,GO:0003824,GO:0003677	0	1	0	0
contig_9965	>sp|Q3Z3K9|IHFB_SHISS Integration host factor subunit beta OS=Shigella sonnei (strain	>tr|Q8FJB4|Q8FJB4_ECOL6 Putative uncharacterized protein	no_hit	Integration host factor subunit beta	GO:0003677,GO:0005694,GO:0050789,GO:0006412,GO:0006259,GO:0006350	0	1	0	0
contig_1973	>sp|P31806|YJEF_ECOLI Uncharacterized protein yjeF OS=Escherichia coli (strain K12)	>tr|F4VMF7|F4VMF7_ECOLX Putative electron transport protein YjeS	no_hit	Iron-sulfur cluster-binding protein	GO:0016301,GO:0003824,GO:0008152,GO:0009055,GO:0005488	0	1	0	0
contig_66849	>sp|P0CF93|INSL3_ECOLI Putative transposase InsL for insertion sequence element IS186C	>tr|E3PBA5|E3PBA5_ECOH1 Putative transposase insl for insertion	no_hit	IS186, transposase	GO:0006259,GO:0003824,GO:0003677	0	1	0	0
contig_11862	>sp|P05787|K2C8_HUMAN Keratin, type II cytoskeletal 8 OS=Homo sapiens GN=KRT8 PE=1 SV=7	>tr|Q5RB34|Q5RB34_PONAB Putative uncharacterized protein	no_hit	Keratin, type II cytoskeletal 8	GO:0005737,GO:0005654,GO:0005515,GO:0007010,GO:0005634,GO:0005856,GO:0043234,GO:0008150,GO:0005198	0	1	0	0
contig_52535	no_hit	>tr|E7C670|E7C670_9ACTN Putative uncharacterized protein	no_hit	Leucine rich protein	-	0	1	1	0
contig_53398	>sp|Q60UW4|TPM_CAEBR Tropomyosin OS=Caenorhabditis briggsae GN=lev-11 PE=3 SV=1	>tr|F1L218|F1L218_ASCSU Tropomyosin OS=Ascaris suum PE=2 SV=1	no_hit	LEVamisole resistant family member (lev-11)	-	0	1	0	1
contig_7942	>sp|P0ACZ2|ETP_ECOLI Low molecular weight protein-tyrosine-phosphatase etp	>tr|Q32HS5|Q32HS5_SHIDS Putative phosphatase OS=Shigella dysenteriae	no_hit	Low molecular weight protein-tyrosine-phosphatase	GO:0004721,GO:0006464,GO:0006519	0	1	0	0
contig_2183	>sp|P43243|MATR3_HUMAN Matrin-3 OS=Homo sapiens GN=MATR3 PE=1 SV=2	>tr|Q9H4N1|Q9H4N1_HUMAN Clone CDABP0107 mRNA sequence OS=Homo	no_hit	Matrin 3	GO:0003723,GO:0005515,GO:0005634,GO:0005488,GO:0005635,GO:0000166,GO:0005198	0	1	0	0
contig_5237	>sp|Q9GIY3|2B1E_HUMAN HLA class II histocompatibility antigen, DRB1-14 beta chain OS=Homo	>tr|Q9TQE1|Q9TQE1_HUMAN MHC class II antigen OS=Homo sapiens	no_hit	MHC class II antigen	GO:0050789,GO:0005764,GO:0043234,GO:0005886,GO:0008150,GO:0005768,GO:0004872,GO:0005783,GO:0007165,GO:0005794	0	1	0	0
contig_40827	>sp|P01903|DRA_HUMAN HLA class II histocompatibility antigen, DR alpha chain OS=Homo	>tr|D8KYF7|D8KYF7_PONPY MHC class II antigen (Fragment) OS=Pongo	no_hit	MHC class II antigen	GO:0050789,GO:0005764,GO:0043234,GO:0005886,GO:0008150,GO:0005768,GO:0004872,GO:0005783,GO:0007165,GO:0005794	0	1	0	0
contig_47134	>sp|O70437|SMAD4_RAT Mothers against decapentaplegic homolog 4 OS=Rattus norvegicus	>tr|G1PNZ0|G1PNZ0_MYOLU Uncharacterized protein OS=Myotis lucifugus	no_hit	Mothers against decapentaplegic 4	GO:0005622,GO:0003700,GO:0005654,GO:0043234,GO:0007165	0	1	0	0
contig_27422	no_hit	no_hit	no_hit	Muscle EXcess family member (mex-3)	-	0	1	0	1
contig_42968	no_hit	no_hit	no_hit	Muscle EXcess family member (mex-3)	-	0	1	0	1
contig_1785	no_hit	>tr|B4NRN9|B4NRN9_DROWI GK23686 OS=Drosophila willistoni GN=GK23686	no_hit	Nef attachable protein	-	0	0	0	1
contig_2266	>sp|P33590|NIKA_ECOLI Nickel-binding periplasmic protein OS=Escherichia coli (strain K12)	>tr|Q8X5U3|Q8X5U3_ECO57 Periplasmic binding protein for nickel	no_hit	Nickel ABC transporter, periplasmic nickel-binding protein	GO:0016787,GO:0005215,GO:0006810,GO:0006811	0	1	0	0
contig_6943	>sp|P33590|NIKA_ECOLI Nickel-binding periplasmic protein OS=Escherichia coli (strain K12)	>tr|Q8X5U3|Q8X5U3_ECO57 Periplasmic binding protein for nickel	no_hit	Nickel ABC transporter, periplasmic nickel-binding protein	GO:0016787,GO:0005215,GO:0006810,GO:0006811	0	1	0	0
contig_1082	>sp|P77735|YAJO_ECOLI Uncharacterized oxidoreductase YajO OS=Escherichia coli (strain	>tr|F4SJB2|F4SJB2_ECOLX Putative NAD(P)H-dependent xylose reductase	no_hit	Oxidoreductase, aldo/keto reductase family	GO:0008152,GO:0003824	0	1	0	0
contig_11086	>sp|Q3Z312|LPOB_SHISS Penicillin-binding protein activator LpoB OS=Shigella sonnei	>tr|Q32EW5|Q32EW5_SHIDS Putative uncharacterized protein ycfM	no_hit	Penicillin-binding protein activator LpoB	GO:0009653,GO:0016043,GO:0050789,GO:0009058,GO:0005975,GO:0005886,GO:0030313,GO:0030312,GO:0005515	0	1	0	0
contig_11813	>sp|P76773|OMPL_ECOLI Porin ompL OS=Escherichia coli (strain K12) GN=ompL PE=1 SV=1	>tr|E8Y7Y2|E8Y7Y2_ECOKO Oligogalacturonate-specific porin	no_hit	Porin	GO:0005215,GO:0030313,GO:0030312,GO:0005623,GO:0043234,GO:0006811,GO:0005886,GO:0006810	0	1	1	0
contig_40617	no_hit	no_hit	no_hit	Prefoldin subunit 5	-	0	1	0	0
contig_33383	no_hit	no_hit	no_hit	Protein F53H10.2c, confirmed by transcript evidence	-	0	1	0	0
contig_5586	>sp|P19934|TOLA_ECOLI Protein tolA OS=Escherichia coli (strain K12) GN=tolA PE=1 SV=1	>tr|Q8X965|Q8X965_ECO57 Membrane spanning protein TolA	no_hit	Protein TolA	-	0	1	0	0
contig_41618	>sp|Q29RK2|PYC_BOVIN Pyruvate carboxylase, mitochondrial OS=Bos taurus GN=PC PE=2 SV=2	>tr|E0W3I0|E0W3I0_PEDHC Pyruvate carboxylase, putative OS=Pediculus	no_hit	Pyruvate carboxylase, putative	GO:0003824,GO:0009058,GO:0005975,GO:0005488,GO:0008150,GO:0000166,GO:0006091,GO:0009056,GO:0006519,GO:0008152,GO:0006629,GO:0005737,GO:0043234	0	1	0	0
contig_10647	>sp|P06615|REDF_ECOLI Resolvase OS=Escherichia coli (strain K12) GN=resD PE=3 SV=1	>tr|Q8VNN0|Q8VNN0_ECOLX Orf681 protein OS=Escherichia coli GN=orf681	no_hit	Resolvase	GO:0003677,GO:0006259,GO:0006350,GO:0050789	0	1	1	1
contig_3757	>sp|P16918|RHSC_ECOLI Protein rhsC OS=Escherichia coli (strain K12) GN=rhsC PE=3 SV=4	>tr|C9R0R9|C9R0R9_ECOD1 RhsC element core protein RshC (Precursor)	no_hit	Rhs core protein	GO:0005515	0	1	0	0
contig_65799	>sp|P10665|KS6AA_XENLA Ribosomal protein S6 kinase 2 alpha OS=Xenopus laevis GN=rps6ka	>tr|F1KZ80|F1KZ80_ASCSU Ribosomal protein S6 kinase 2 alpha	no_hit	Ribosomal protein S6 kinase 2 alpha	-	0	1	0	0
contig_52609	>sp|Q6BF86|LDRA_ECOLI Small toxic polypeptide ldrA/ldrC OS=Escherichia coli (strain K12)	>tr|E9UGY1|E9UGY1_ECOLX Putative uncharacterized protein	no_hit	Small toxic polypeptide	-	0	1	0	0
contig_1662	>sp|P31447|YIDJ_ECOLI Uncharacterized sulfatase yidJ OS=Escherichia coli (strain K12)	>tr|Q8XC09|Q8XC09_ECO57 Putative sulfatase OS=Escherichia coli	no_hit	Sulfatase	GO:0008152,GO:0016787,GO:0003824	0	1	0	0
contig_782	>sp|P04968|THD1_ECOLI Threonine dehydratase biosynthetic OS=Escherichia coli (strain K12)	>tr|Q8X467|Q8X467_ECO57 Threonine deaminase (Dehydratase)	no_hit	Threonine dehydratase	GO:0005488,GO:0009058,GO:0006519,GO:0003824	0	1	0	0
contig_2277	>sp|P52133|YFJR_ECOLI Uncharacterized HTH-type transcriptional regulator yfjR	>tr|C9R0Z4|C9R0Z4_ECOD1 CP4-57 prophage; putative DNA-binding	no_hit	Transcriptional regulator	GO:0003700,GO:0003677,GO:0005622,GO:0050789,GO:0006350,GO:0005654,GO:0043234	0	1	0	0
contig_10792	>sp|P52696|YBHD_ECOLI Uncharacterized HTH-type transcriptional regulator ybhD	>tr|E6P0X8|E6P0X8_ECOD1 Predicted DNA-binding transcriptional	no_hit	Transcriptional regulator, LysR family	GO:0003700,GO:0003677,GO:0006350,GO:0050789,GO:0005654,GO:0043234	0	1	0	0
contig_40925	>sp|P37802|TAGL2_HUMAN Transgelin-2 OS=Homo sapiens GN=TAGLN2 PE=1 SV=3	>tr|F7FHJ4|F7FHJ4_CALJA Uncharacterized protein (Fragment)	no_hit	Transgelin 2	GO:0005635,GO:0005515,GO:0005886,GO:0007275	0	1	0	0
contig_58683	no_hit	no_hit	no_hit	Transmembrane emp24 domain-containing protein 2	-	0	1	0	0
contig_55690	>sp|P15030|FECC_ECOLI Fe(3+) dicitrate transport system permease protein fecC	>tr|Q3YU74|Q3YU74_SHISS Citrate-dependent iron(III) transport	no_hit	Transport system permease protein	GO:0016787,GO:0005215,GO:0005886,GO:0005623,GO:0006811	0	1	0	0
contig_10798	>sp|P0CE56|INSH9_ECOLI Transposase insH for insertion sequence element IS5LO	>tr|Q2G049|Q2G049_STAA8 Putative uncharacterized protein	no_hit	Transposase	GO:0006259,GO:0003824,GO:0003677	0	1	0	0
contig_46365	no_hit	>tr|E1A4A3|E1A4A3_MELJA Transposase OS=Meloidogyne javanica PE=4	no_hit	Transposase	-	0	0	1	0
contig_24518	no_hit	>tr|F1L7C2|F1L7C2_ASCSU Troponin T OS=Ascaris suum PE=2 SV=1	no_hit	TropoNin T family member (tnt-3)	-	0	0	0	1
contig_5154	>sp|P0AC80|WECA_SHIFL Undecaprenyl-phosphate alpha-N-acetylglucosaminyl 1-phosphate	>tr|Q3YVH9|Q3YVH9_SHISS UDP-GlcNAc:undecaprenylphosphate	no_hit	Undecaprenyl-phosphate alpha-N-acetylglucosaminyl 1-phosphate transferase	GO:0005488,GO:0009058,GO:0005975,GO:0006629,GO:0016740,GO:0005623,GO:0030313,GO:0005618	0	1	0	0
contig_182	no_hit	no_hit	no_hit	Unknown protein	-	0	1	0	0
contig_1081	no_hit	no_hit	no_hit	Unknown protein	-	0	1	0	0
contig_3101	no_hit	no_hit	no_hit	Unknown protein	-	0	1	0	0
contig_3428	no_hit	no_hit	no_hit	Unknown protein	-	0	1	0	0
contig_3953	no_hit	no_hit	no_hit	Unknown protein	-	0	0	0	1
contig_4676	no_hit	>tr|D2YVG0|D2YVG0_VIBMI Putative uncharacterized protein OS=Vibrio	no_hit	Unknown protein	-	0	1	1	0
contig_4729	no_hit	no_hit	no_hit	Unknown protein	-	0	1	0	0
contig_5407	no_hit	no_hit	no_hit	Unknown protein	-	0	1	0	0
contig_5451	no_hit	no_hit	no_hit	Unknown protein	-	0	0	1	0
contig_5568	no_hit	no_hit	no_hit	Unknown protein	-	0	1	0	0
contig_5944	no_hit	no_hit	no_hit	Unknown protein	-	0	0	1	0
contig_6530	no_hit	no_hit	no_hit	Unknown protein	-	0	1	0	0
contig_6941	no_hit	no_hit	no_hit	Unknown protein	-	0	1	0	0
contig_8183	no_hit	no_hit	no_hit	Unknown protein	-	0	1	0	0
contig_8283	no_hit	no_hit	no_hit	Unknown protein	-	0	1	0	0
contig_9679	no_hit	no_hit	no_hit	Unknown protein	-	0	1	0	0
contig_9816	no_hit	no_hit	no_hit	Unknown protein	-	0	1	0	0
contig_9969	no_hit	no_hit	no_hit	Unknown protein	-	0	1	0	0
contig_10051	no_hit	no_hit	no_hit	Unknown protein	-	0	0	1	0
contig_11161	no_hit	no_hit	no_hit	Unknown protein	-	0	0	1	0
contig_11193	no_hit	>tr|A9MN88|A9MN88_SALAR Putative uncharacterized protein	no_hit	Unknown protein	-	0	1	0	0
contig_11793	no_hit	no_hit	no_hit	Unknown protein	-	0	1	0	0
contig_12423	no_hit	>tr|E1FWG1|E1FWG1_LOALO Putative uncharacterized protein (Fragment)	no_hit	Unknown protein	-	0	1	0	0
contig_12456	no_hit	no_hit	no_hit	Unknown protein	GO:0004872,GO:0007165,GO:0005623	0	0	1	0
contig_13105	no_hit	no_hit	no_hit	Unknown protein	-	0	0	1	0
contig_14279	no_hit	no_hit	no_hit	Unknown protein	-	0	0	1	0
contig_14590	no_hit	no_hit	no_hit	Unknown protein	-	0	1	0	0
contig_14827	no_hit	no_hit	no_hit	Unknown protein	-	0	0	0	1
contig_15115	no_hit	no_hit	no_hit	Unknown protein	-	0	1	0	0
contig_15579	no_hit	no_hit	no_hit	Unknown protein	-	0	0	1	0
contig_15676	no_hit	no_hit	no_hit	Unknown protein	-	0	0	0	1
contig_16081	no_hit	no_hit	no_hit	Unknown protein	-	0	1	0	0
contig_16322	no_hit	no_hit	no_hit	Unknown protein	-	0	0	1	1
contig_17198	no_hit	no_hit	no_hit	Unknown protein	-	0	1	0	0
contig_17731	no_hit	no_hit	no_hit	Unknown protein	-	0	1	0	0
contig_17825	no_hit	no_hit	no_hit	Unknown protein	-	0	1	0	1
contig_18200	no_hit	no_hit	no_hit	Unknown protein	-	0	0	1	0
contig_18242	no_hit	no_hit	no_hit	Unknown protein	-	0	0	0	1
contig_18336	no_hit	no_hit	no_hit	Unknown protein	-	0	1	0	0
contig_19066	no_hit	no_hit	no_hit	Unknown protein	-	0	0	1	0
contig_19270	no_hit	no_hit	no_hit	Unknown protein	-	0	1	0	0
contig_19301	no_hit	no_hit	no_hit	Unknown protein	-	0	1	0	1
contig_20473	no_hit	no_hit	no_hit	Unknown protein	-	0	1	0	0
contig_20518	no_hit	no_hit	no_hit	Unknown protein	-	0	0	1	0
contig_21594	no_hit	no_hit	no_hit	Unknown protein	-	0	1	0	0
contig_22660	no_hit	no_hit	no_hit	Unknown protein	-	0	1	0	0
contig_23064	no_hit	no_hit	no_hit	Unknown protein	-	0	1	0	0
contig_23282	no_hit	no_hit	no_hit	Unknown protein	-	0	1	0	0
contig_23287	no_hit	no_hit	no_hit	Unknown protein	-	0	1	0	0
contig_23624	no_hit	no_hit	no_hit	Unknown protein	-	0	1	0	0
contig_24864	no_hit	no_hit	no_hit	Unknown protein	-	0	1	0	0
contig_25242	no_hit	no_hit	no_hit	Unknown protein	-	0	1	0	0
contig_26746	no_hit	no_hit	no_hit	Unknown protein	-	0	1	0	1
contig_27332	no_hit	no_hit	no_hit	Unknown protein	GO:0016740,GO:0005488	0	1	0	0
contig_28297	no_hit	no_hit	no_hit	Unknown protein	-	0	1	1	0
contig_28510	no_hit	no_hit	no_hit	Unknown protein	-	0	0	1	0
contig_28673	no_hit	no_hit	no_hit	Unknown protein	-	0	0	1	0
contig_28859	no_hit	no_hit	no_hit	Unknown protein	-	0	1	0	0
contig_28896	no_hit	no_hit	no_hit	Unknown protein	-	0	1	0	0
contig_29104	no_hit	>tr|A7SHA5|A7SHA5_NEMVE Predicted protein (Fragment) OS=Nematostella	no_hit	Unknown protein	-	0	1	0	0
contig_29391	no_hit	no_hit	no_hit	Unknown protein	-	0	1	0	0
contig_30474	no_hit	>tr|A9ZLI8|A9ZLI8_COXBU Putative uncharacterized protein	no_hit	Unknown protein	-	0	1	1	0
contig_30782	no_hit	no_hit	no_hit	Unknown protein	-	0	1	0	0
contig_30845	no_hit	no_hit	no_hit	Unknown protein	-	0	1	0	0
contig_31001	no_hit	no_hit	no_hit	Unknown protein	-	0	1	0	0
contig_31140	no_hit	no_hit	no_hit	Unknown protein	-	0	0	1	0
contig_31277	no_hit	no_hit	no_hit	Unknown protein	-	0	0	1	0
contig_31339	no_hit	no_hit	no_hit	Unknown protein	-	0	1	1	0
contig_31874	no_hit	no_hit	no_hit	Unknown protein	-	0	1	0	0
contig_32191	no_hit	no_hit	no_hit	Unknown protein	-	0	0	1	0
contig_32476	no_hit	no_hit	no_hit	Unknown protein	-	0	1	0	0
contig_32664	no_hit	no_hit	no_hit	Unknown protein	-	0	1	0	0
contig_33061	no_hit	no_hit	no_hit	Unknown protein	-	0	1	0	0
contig_34515	no_hit	no_hit	no_hit	Unknown protein	-	0	1	0	0
contig_34818	no_hit	no_hit	no_hit	Unknown protein	-	0	0	0	1
contig_35593	no_hit	no_hit	no_hit	Unknown protein	-	0	1	1	0
contig_36531	no_hit	no_hit	no_hit	Unknown protein	-	0	1	0	0
contig_37342	no_hit	no_hit	no_hit	Unknown protein	-	0	0	1	0
contig_37883	no_hit	no_hit	no_hit	Unknown protein	-	0	1	0	0
contig_38295	no_hit	no_hit	no_hit	Unknown protein	-	0	1	0	0
contig_39465	no_hit	no_hit	no_hit	Unknown protein	-	0	0	1	0
contig_39490	no_hit	no_hit	no_hit	Unknown protein	-	0	1	0	0
contig_39790	no_hit	no_hit	no_hit	Unknown protein	-	0	1	1	0
contig_39829	no_hit	no_hit	no_hit	Unknown protein	-	0	1	0	0
contig_40041	no_hit	no_hit	no_hit	Unknown protein	-	0	1	0	0
contig_40197	no_hit	no_hit	no_hit	Unknown protein	-	0	1	0	0
contig_40295	no_hit	no_hit	no_hit	Unknown protein	-	0	1	0	0
contig_40879	no_hit	no_hit	no_hit	Unknown protein	-	0	1	0	0
contig_40912	no_hit	no_hit	no_hit	Unknown protein	-	0	1	0	0
contig_41703	no_hit	no_hit	no_hit	Unknown protein	-	0	1	0	0
contig_41833	no_hit	no_hit	no_hit	Unknown protein	-	0	0	0	1
contig_41854	no_hit	>tr|F6YT99|F6YT99_MACMU Uncharacterized protein OS=Macaca mulatta	no_hit	Unknown protein	-	0	1	0	1
contig_42029	no_hit	no_hit	no_hit	Unknown protein	-	0	1	0	1
contig_42998	no_hit	no_hit	no_hit	Unknown protein	-	0	0	1	0
contig_43490	no_hit	no_hit	no_hit	Unknown protein	-	0	1	1	0
contig_44856	no_hit	no_hit	no_hit	Unknown protein	-	0	0	1	0
contig_44947	no_hit	no_hit	no_hit	Unknown protein	-	0	0	0	1
contig_45448	no_hit	no_hit	no_hit	Unknown protein	GO:0005622,GO:0005488	0	1	0	0
contig_45513	no_hit	no_hit	no_hit	Unknown protein	GO:0003700,GO:0005634	0	1	0	1
contig_45839	no_hit	no_hit	no_hit	Unknown protein	-	0	0	0	1
contig_46480	no_hit	no_hit	no_hit	Unknown protein	-	0	1	0	0
contig_46675	no_hit	no_hit	no_hit	Unknown protein	-	0	1	0	0
contig_46866	no_hit	no_hit	no_hit	Unknown protein	-	0	1	0	0
contig_47091	no_hit	no_hit	no_hit	Unknown protein	-	0	1	0	0
contig_47281	no_hit	no_hit	no_hit	Unknown protein	-	0	0	0	1
contig_47635	no_hit	no_hit	no_hit	Unknown protein	-	0	1	0	0
contig_47902	no_hit	no_hit	no_hit	Unknown protein	-	0	0	1	0
contig_48646	no_hit	no_hit	no_hit	Unknown protein	-	0	0	1	0
contig_48856	no_hit	no_hit	no_hit	Unknown protein	-	0	1	1	0
contig_48929	no_hit	no_hit	no_hit	Unknown protein	-	0	0	1	0
contig_48936	no_hit	no_hit	no_hit	Unknown protein	-	0	0	1	0
contig_48938	no_hit	no_hit	no_hit	Unknown protein	-	0	1	0	0
contig_49604	no_hit	no_hit	no_hit	Unknown protein	-	0	1	1	1
contig_50922	no_hit	no_hit	no_hit	Unknown protein	-	0	1	0	0
contig_51137	no_hit	no_hit	no_hit	Unknown protein	-	0	1	0	0
contig_51681	no_hit	no_hit	no_hit	Unknown protein	-	0	1	0	0
contig_52184	no_hit	no_hit	no_hit	Unknown protein	-	0	1	0	0
contig_52733	no_hit	no_hit	no_hit	Unknown protein	-	0	1	0	1
contig_54051	no_hit	no_hit	no_hit	Unknown protein	-	0	1	0	0
contig_54058	no_hit	no_hit	no_hit	Unknown protein	-	0	1	0	0
contig_54149	no_hit	no_hit	no_hit	Unknown protein	-	0	1	0	0
contig_55108	no_hit	no_hit	no_hit	Unknown protein	-	0	0	1	0
contig_55734	no_hit	no_hit	no_hit	Unknown protein	-	0	1	0	0
contig_56004	no_hit	no_hit	no_hit	Unknown protein	-	0	1	0	0
contig_56769	no_hit	no_hit	no_hit	Unknown protein	-	0	1	1	0
contig_58423	no_hit	no_hit	no_hit	Unknown protein	-	0	1	1	1
contig_58782	no_hit	no_hit	no_hit	Unknown protein	-	0	1	0	0
contig_59003	no_hit	no_hit	no_hit	Unknown protein	-	0	1	0	0
contig_59214	no_hit	no_hit	no_hit	Unknown protein	-	0	1	0	0
contig_59986	no_hit	no_hit	no_hit	Unknown protein	-	0	1	0	0
contig_60048	no_hit	no_hit	no_hit	Unknown protein	-	0	1	0	0
contig_60058	no_hit	no_hit	no_hit	Unknown protein	-	0	1	1	0
contig_60706	no_hit	no_hit	no_hit	Unknown protein	-	0	0	1	0
contig_60731	no_hit	no_hit	no_hit	Unknown protein	-	0	0	1	0
contig_60951	no_hit	no_hit	no_hit	Unknown protein	-	0	1	0	0
contig_61168	no_hit	no_hit	no_hit	Unknown protein	-	0	0	0	1
contig_61931	no_hit	no_hit	no_hit	Unknown protein	-	0	1	0	0
contig_62406	no_hit	no_hit	no_hit	Unknown protein	-	0	1	0	0
contig_62754	no_hit	no_hit	no_hit	Unknown protein	-	0	1	0	0
contig_62875	no_hit	no_hit	no_hit	Unknown protein	-	0	0	1	0
contig_63693	no_hit	no_hit	no_hit	Unknown protein	-	0	1	0	0
contig_63956	no_hit	no_hit	no_hit	Unknown protein	-	0	1	0	0
contig_64021	no_hit	no_hit	no_hit	Unknown protein	-	0	0	0	1
contig_64329	no_hit	no_hit	no_hit	Unknown protein	-	0	1	0	0
contig_64545	no_hit	>tr|E1FRJ8|E1FRJ8_LOALO Putative uncharacterized protein OS=Loa loa	no_hit	Unknown protein	-	0	1	1	0
contig_64577	no_hit	no_hit	no_hit	Unknown protein	-	0	0	0	1
contig_64944	no_hit	no_hit	no_hit	Unknown protein	-	0	1	1	0
contig_65225	no_hit	no_hit	no_hit	Unknown protein	-	0	1	0	0
contig_65308	no_hit	no_hit	no_hit	Unknown protein	-	0	1	0	0
contig_66817	no_hit	no_hit	no_hit	Unknown protein	-	0	1	1	0
contig_23186	>sp|O44960|NHR64_CAEEL Nuclear hormone receptor family member nhr-64 OS=Caenorhabditis	>tr|F1L8M6|F1L8M6_ASCSU Nuclear hormone receptor family member	>gi|115532041|ref|NP_001021042.2| Nuclear Hormone Receptor family	Nuclear hormone receptor family member nhr-64	GO:0006519,GO:0005515,GO:0050789,GO:0006350,GO:0008152,GO:0008289,GO:0000003,GO:0016787,GO:0008150,GO:0016043,GO:0007165,GO:0009719,GO:0005102,GO:0004872,GO:0007049,GO:0009605,GO:0006950,GO:0009058,GO:0006629,GO:0015031,GO:0006464,GO:0005737,GO:0007275,GO:0005488,GO:0005654,GO:0043234,GO:0005975,GO:0030154,GO:0008283,GO:0003677,GO:0009653,GO:0009790,GO:0006810,GO:0007267,GO:0016049,GO:0003700,GO:…	1	0	0	0
contig_48651	>sp|O44960|NHR64_CAEEL Nuclear hormone receptor family member nhr-64 OS=Caenorhabditis	>tr|D4YW57|D4YW57_CAEEL Nuclear hormone receptor family protein 64,	>gi|115532043|ref|NP_001021043.2| Nuclear Hormone Receptor family	Nuclear receptor	GO:0006519,GO:0006350,GO:0050789,GO:0005515,GO:0008152,GO:0006810,GO:0007165,GO:0008150,GO:0005102,GO:0004872,GO:0009605,GO:0006950,GO:0005654,GO:0003677,GO:0005737,GO:0007154,GO:0007275,GO:0005488,GO:0008289,GO:0008283,GO:0006629,GO:0009719,GO:0016049,GO:0043234,GO:0003700,GO:0005634	1	0	0	0
contig_48160	>sp|Q3KNS1|PTHD3_HUMAN Patched domain-containing protein 3 OS=Homo sapiens GN=PTCHD3 PE=1	>tr|Q2MGS4|Q2MGS4_CAEEL Patched related family protein 12, isoform a	>gi|115532069|ref|NP_001021559.2| PaTched Related family member	Patched family protein	GO:0007275,GO:0050789,GO:0040007,GO:0008150,GO:0000003,GO:0009653,GO:0006810,GO:0016043,GO:0005623,GO:0004872	1	0	0	0
contig_19267	no_hit	>tr|E3MYI6|E3MYI6_CAERE CRE-PTR-12 protein OS=Caenorhabditis remanei	>gi|115532069|ref|NP_001021559.2| PaTched Related family member	PaTched Related family member (ptr-12)	GO:0008150,GO:0007275	1	0	0	0
contig_65297	no_hit	>tr|E1GAX6|E1GAX6_LOALO Putative uncharacterized protein OS=Loa loa	>gi|115532069|ref|NP_001021559.2| PaTched Related family member	PaTched Related family member (ptr-12)	GO:0007275,GO:0050789,GO:0040007,GO:0008150,GO:0000003,GO:0009653,GO:0006810,GO:0016043,GO:0004872,GO:0005623	1	0	0	0
contig_66330	no_hit	>tr|E1G107|E1G107_LOALO Patched family protein (Fragment) OS=Loa loa	>gi|115532069|ref|NP_001021559.2| PaTched Related family member	PaTched Related family member (ptr-12)	GO:0008150,GO:0007275,GO:0006810,GO:0005623,GO:0004872	1	0	0	0
contig_13694	>sp|Q0EEE2|PTHD3_MOUSE Patched domain-containing protein 3 OS=Mus musculus GN=Ptchd3 PE=1	>tr|Q2MGS4|Q2MGS4_CAEEL Patched related family protein 12, isoform a	>gi|115532071|ref|NP_001021560.2| PaTched Related family member	Patched family protein	GO:0007275,GO:0008150,GO:0000003,GO:0009653,GO:0006810,GO:0016043	1	0	0	0
contig_62101	>sp|Q9Y6C5|PTC2_HUMAN Protein patched homolog 2 OS=Homo sapiens GN=PTCH2 PE=2 SV=2	>tr|G0PBM4|G0PBM4_CAEBE CBN-PTR-12 protein OS=Caenorhabditis	>gi|115532071|ref|NP_001021560.2| PaTched Related family member	Patched family protein	GO:0007275,GO:0008150,GO:0000003,GO:0009653,GO:0006810,GO:0016043,GO:0004872,GO:0005623	1	0	0	0
contig_25640	no_hit	>tr|G0PBM4|G0PBM4_CAEBE CBN-PTR-12 protein OS=Caenorhabditis	>gi|115532071|ref|NP_001021560.2| PaTched Related family member	PaTched Related family member (ptr-12)	GO:0007275,GO:0050789,GO:0040007,GO:0008150,GO:0000003,GO:0009653,GO:0006810,GO:0016043,GO:0004872,GO:0005623,GO:0007165	1	0	0	0
contig_48301	no_hit	>tr|A8WWF0|A8WWF0_CAEBR Serine/threonine-protein kinase RIO1	>gi|115532073|ref|NP_001021570.2| hypothetical protein M01B12.5	Serine/threonine-protein kinase RIO1	GO:0016740	1	0	0	0
contig_55285	no_hit	>tr|O44959|O44959_CAEEL Serine/threonine-protein kinase RIO1	>gi|115532073|ref|NP_001021570.2| hypothetical protein M01B12.5	Serine/threonine-protein kinase RIO1	GO:0016301,GO:0008152	1	0	0	0
contig_37638	>sp|Q6AYL5|SF3B4_RAT Splicing factor 3B subunit 4 OS=Rattus norvegicus GN=Sf3b4 PE=2	>tr|C3XPH0|C3XPH0_BRAFL Putative uncharacterized protein	>gi|115532084|ref|NP_001021932.1| Spliceosome-Associated Protein	Polyadenylate-binding protein 4	GO:0005654,GO:0003723,GO:0005515,GO:0005634,GO:0006139,GO:0000166,GO:0003676	1	0	0	0
contig_27195	>sp|Q09442|SF3B4_CAEEL Splicing factor 3B subunit 4 OS=Caenorhabditis elegans GN=sap-49	>tr|E5SFA4|E5SFA4_TRISP Putative RNA recognition motif protein	>gi|115532084|ref|NP_001021932.1| Spliceosome-Associated Protein	Splicing factor 3B subunit 4	GO:0005654,GO:0003723,GO:0005515,GO:0005634,GO:0006139,GO:0000166	1	0	0	0
contig_57780	>sp|Q6AYL5|SF3B4_RAT Splicing factor 3B subunit 4 OS=Rattus norvegicus GN=Sf3b4 PE=2	>tr|Q8JGT1|Q8JGT1_DANRE Splicing factor 3b subunit 4 OS=Danio rerio	>gi|115532084|ref|NP_001021932.1| Spliceosome-Associated Protein	Splicing factor 3b, subunit 4	GO:0005654,GO:0003723,GO:0005515,GO:0005634,GO:0006139,GO:0000166	1	0	0	0
contig_42647	>sp|Q0EAB8|TPH2_HORSE Tryptophan 5-hydroxylase 2 OS=Equus caballus GN=TPH2 PE=2 SV=1	>tr|Q9XZD1|Q9XZD1_CAEEL Tryptophan hydroxylase OS=Caenorhabditis	>gi|115532103|ref|NP_001022504.2| TryPtophan Hydroxylase family	Tryptophan hydroxylase	GO:0030154,GO:0007275,GO:0007610,GO:0050789,GO:0003824,GO:0006350,GO:0009653,GO:0016043,GO:0009058,GO:0006519,GO:0009790,GO:0005515,GO:0008150,GO:0000003,GO:0003677,GO:0005488,GO:0007165,GO:0003700,GO:0008152,GO:0005634,GO:0009056,GO:0005654,GO:0043234	1	0	0	0
contig_44186	>sp|Q99K30|ES8L2_MOUSE Epidermal growth factor receptor kinase substrate 8-like protein 2	>tr|F1KRW8|F1KRW8_ASCSU Epidermal growth factor receptor kinase	>gi|115532136|ref|NP_001023522.2| EPS (human endocytosis) related	Epidermal growth factor receptor kinase substrate 8	GO:0050789,GO:0040007,GO:0006810,GO:0007010,GO:0009653,GO:0009790,GO:0005623,GO:0004872,GO:0000003,GO:0007275,GO:0005515,GO:0008152,GO:0008150,GO:0016301,GO:0016043,GO:0005576,GO:0007165	1	0	0	0
contig_33268	no_hit	>tr|F1LFX8|F1LFX8_ASCSU Galectin-8 OS=Ascaris suum PE=2 SV=1	>gi|115532147|ref|NP_001023758.2| hypothetical protein DC2.3	Galactoside-binding lectin family protein	-	1	0	0	0
contig_23451	>sp|Q09610|LEC8_CAEEL Probable galaptin lec-8 OS=Caenorhabditis elegans GN=lec-8 PE=2	>tr|E1G3G6|E1G3G6_LOALO Putative uncharacterized protein OS=Loa loa	>gi|115532147|ref|NP_001023758.2| hypothetical protein DC2.3	Galectin-8	GO:0030246	1	0	0	0
contig_44198	>sp|O00182|LEG9_HUMAN Galectin-9 OS=Homo sapiens GN=LGALS9 PE=1 SV=2	>tr|F1LFX8|F1LFX8_ASCSU Galectin-8 OS=Ascaris suum PE=2 SV=1	>gi|115532147|ref|NP_001023758.2| hypothetical protein DC2.3	Galectin-8	GO:0030246,GO:0004871,GO:0007165	1	0	0	0
contig_14815	no_hit	>tr|A8PU78|A8PU78_BRUMA Putative uncharacterized protein OS=Brugia	>gi|115532151|ref|NP_001024182.2| hypothetical protein W02F12.4	Unknown protein	GO:0003676	1	0	0	0
contig_2917	no_hit	>tr|Q2WF65|Q2WF65_CAEEL Gaba/glycine receptor family (See gbr)	>gi|115532178|ref|NP_001024472.2| GABA/Glycine Receptor family (see	GABA/Glycine Receptor family (see gbr) family member (ggr-2)	GO:0005623,GO:0006811	1	0	0	0
contig_52035	no_hit	>tr|Q2WF65|Q2WF65_CAEEL Gaba/glycine receptor family (See gbr)	>gi|115532178|ref|NP_001024472.2| GABA/Glycine Receptor family (see	GABA/Glycine Receptor family (see gbr) family member (ggr-2)	GO:0005623,GO:0005216,GO:0005575,GO:0006810,GO:0006811	1	0	0	0
contig_46196	>sp|Q9NB31|CST1_CAEEL Serine/threonine-protein kinase cst-1 OS=Caenorhabditis elegans	>tr|F1KVH6|F1KVH6_ASCSU Serine/threonine-protein kinase cst-1	>gi|115532194|ref|NP_001024575.2| Caenorhabditis STE20-like kinase	Serine/threonine-protein kinase 3	GO:0016301,GO:0008150	1	0	0	0
contig_27824	>sp|Q2L6W9|SAX1_CAEEL Serine/threonine-protein kinase sax-1 OS=Caenorhabditis elegans	>tr|G0M7R4|G0M7R4_CAEBE Putative uncharacterized protein	>gi|115532205|ref|NP_001024858.2| Sensory AXon guidance family	Serine/threonine-protein kinase sax-1	-	1	0	0	0
contig_39017	no_hit	>tr|F1L563|F1L563_ASCSU 39S ribosomal protein L47 OS=Ascaris suum	>gi|115532238|ref|NP_001040633.1| hypothetical protein B0261.4	39S ribosomal protein L47	GO:0009790,GO:0009653,GO:0007275,GO:0005840,GO:0050789,GO:0040007,GO:0000003	1	0	0	0
contig_21415	>sp|Q9HD33|RM47_HUMAN 39S ribosomal protein L47, mitochondrial OS=Homo sapiens GN=MRPL47	>tr|F1L563|F1L563_ASCSU 39S ribosomal protein L47 OS=Ascaris suum	>gi|115532238|ref|NP_001040633.1| hypothetical protein B0261.4	39S ribosomal protein L47, mitochondrial, putative	GO:0009790,GO:0009653,GO:0007275,GO:0005840,GO:0005739,GO:0005198,GO:0050789,GO:0040007,GO:0000003,GO:0006412,GO:0008150	1	0	0	0
contig_63035	no_hit	>tr|A8PW16|A8PW16_BRUMA Putative uncharacterized protein OS=Brugia	>gi|115532258|ref|NP_001040643.1| hypothetical protein C43E11.12	General transcription factor 3C polypeptide 6	-	1	0	0	0
contig_59517	>sp|Q9Z2B9|KS6A4_MOUSE Ribosomal protein S6 kinase alpha-4 OS=Mus musculus GN=Rps6ka4 PE=1	>tr|D4AFY0|D4AFY0_HAELO Ribosomal protein S6 kinase OS=Haemaphysalis	>gi|115532262|ref|NP_001040645.1| RSK-pNinety (RSK-p90 kinase)	S6 kinase protein	GO:0007165,GO:0006996,GO:0006464,GO:0050789,GO:0006350,GO:0005737,GO:0005730,GO:0004672,GO:0000166,GO:0005515,GO:0008150,GO:0006519,GO:0008152	1	0	0	0
contig_15622	>sp|Q19143|KBRAS_CAEEL NF-kappa-B inhibitor-interacting Ras-like protein OS=Caenorhabditis	>tr|C7BVL7|C7BVL7_9BILA Putative uncharacterized protein	>gi|115532306|ref|NP_001040668.1| hypothetical protein F52A8.6	NF-kappa-B inhibitor-interacting Ras-like protein	GO:0000166	1	0	0	0
contig_48429	>sp|Q19143|KBRAS_CAEEL NF-kappa-B inhibitor-interacting Ras-like protein OS=Caenorhabditis	>tr|F1LBB6|F1LBB6_ASCSU NF-kappa-B inhibitor-interacting Ras-like	>gi|115532306|ref|NP_001040668.1| hypothetical protein F52A8.6	NF-kappa-B inhibitor-interacting Ras-like protein	GO:0008150,GO:0000166,GO:0007165,GO:0016787,GO:0006139,GO:0009056,GO:0005623	1	0	0	0
contig_23873	>sp|Q08DG8|ZN135_BOVIN Zinc finger protein 135 OS=Bos taurus GN=ZNF135 PE=2 SV=1	>tr|E1FP32|E1FP32_LOALO Zinc finger protein OS=Loa loa GN=LOAG_02659	>gi|115532324|ref|NP_001040677.1| hypothetical protein K11D2.4	Zinc finger protein	GO:0005488,GO:0005622,GO:0003676	1	0	0	0
contig_13528	>sp|Q5HYK9|ZN667_HUMAN Zinc finger protein 667 OS=Homo sapiens GN=ZNF667 PE=2 SV=2	>tr|F1KQA9|F1KQA9_ASCSU Zinc finger protein 667 OS=Ascaris suum PE=2	>gi|115532326|ref|NP_001040678.1| hypothetical protein K11D2.4	Zinc finger protein 667	GO:0003676,GO:0005622,GO:0005488	1	0	0	0
contig_36200	>sp|Q5HYK9|ZN667_HUMAN Zinc finger protein 667 OS=Homo sapiens GN=ZNF667 PE=2 SV=2	>tr|F1KQA9|F1KQA9_ASCSU Zinc finger protein 667 OS=Ascaris suum PE=2	>gi|115532326|ref|NP_001040678.1| hypothetical protein K11D2.4	Zinc finger protein 667	GO:0003676,GO:0005622,GO:0005488	1	0	0	0
contig_43446	>sp|Q9EQJ4|ZN384_RAT Zinc finger protein 384 OS=Rattus norvegicus GN=Znf384 PE=1 SV=1	>tr|Q1LXQ0|Q1LXQ0_DANRE Novel zinc finger protein OS=Danio rerio	>gi|115532326|ref|NP_001040678.1| hypothetical protein K11D2.4	Zinc finger protein, putative	-	1	0	0	0
contig_11969	>sp|Q5RCX2|L2GL2_PONAB Lethal(2) giant larvae protein homolog 2 OS=Pongo abelii GN=LLGL2	>tr|F1KU55|F1KU55_ASCSU Lethal(2) giant larvae protein 2 OS=Ascaris	>gi|115532328|ref|NP_001040679.1| TOMosyn synaptic protein family	Lethal(2) giant larvae protein 2	GO:0008150	1	0	0	0
contig_5939	>sp|Q9NAN2|PAR6_CAEEL Partitioning defective protein 6 OS=Caenorhabditis elegans GN=par-6	>tr|F1L5E6|F1L5E6_ASCSU Partitioning defective protein 6 OS=Ascaris	>gi|115532344|ref|NP_001040687.1| abnormal embryonic PARtitioning of	Partitioning defective protein 6	GO:0050789,GO:0040007,GO:0009653,GO:0009790,GO:0005623,GO:0016043,GO:0007010,GO:0007049,GO:0008150,GO:0005737,GO:0007275,GO:0005515,GO:0006810,GO:0000003	1	0	0	0
contig_50556	>sp|Q9NAN2|PAR6_CAEEL Partitioning defective protein 6 OS=Caenorhabditis elegans GN=par-6	>tr|E1FKS2|E1FKS2_LOALO PAR-6 protein OS=Loa loa GN=LOAG_01497 PE=4	>gi|115532344|ref|NP_001040687.1| abnormal embryonic PARtitioning of	Partitioning defective protein 6	GO:0016043,GO:0005829,GO:0005886,GO:0050789,GO:0040007,GO:0009653,GO:0009790,GO:0005623,GO:0007010,GO:0007049,GO:0005515,GO:0005737,GO:0008150,GO:0007275,GO:0006810,GO:0016032,GO:0000003,GO:0005654,GO:0043234	1	0	0	0
contig_6645	>sp|Q6NRT6|DJC10_XENLA DnaJ homolog subfamily C member 10 OS=Xenopus laevis GN=dnajc10 PE=2	>tr|F1KS56|F1KS56_ASCSU DnaJ subfamily C member 10 OS=Ascaris suum	>gi|115532380|ref|NP_001040705.1| DNaJ domain (prokaryotic heat	Protein disulfide isomerase, putative	-	1	0	0	0
contig_52908	>sp|Q6NRT6|DJC10_XENLA DnaJ homolog subfamily C member 10 OS=Xenopus laevis GN=dnajc10	>tr|F1KS56|F1KS56_ASCSU DnaJ subfamily C member 10 OS=Ascaris suum	>gi|115532380|ref|NP_001040705.1| DNaJ domain (prokaryotic heat	Thioredoxin/protein disulfide isomerase	GO:0005515,GO:0008150,GO:0008152,GO:0003824,GO:0050789,GO:0019725	1	0	0	0
contig_24802	no_hit	>tr|E1FHY1|E1FHY1_LOALO Putative uncharacterized protein OS=Loa loa	>gi|115532412|ref|NP_001040721.1| Variable ABnormal morphology family	Variable ABnormal morphology family member (vab-10)	GO:0050789,GO:0040007,GO:0005886,GO:0000003,GO:0007275,GO:0006810,GO:0009653,GO:0008150,GO:0016043,GO:0009790,GO:0005856,GO:0043234	1	0	0	0
contig_28410	no_hit	>tr|A8XMY9|A8XMY9_CAEBR Putative uncharacterized protein (Fragment)	>gi|115532412|ref|NP_001040721.1| Variable ABnormal morphology family	Variable ABnormal morphology family member (vab-10)	GO:0007049,GO:0050789,GO:0040007,GO:0005886,GO:0000003,GO:0007275,GO:0006810,GO:0009653,GO:0003779,GO:0008150,GO:0016043,GO:0009790,GO:0005856,GO:0043234	1	0	0	0
contig_31592	no_hit	>tr|E3N9Y2|E3N9Y2_CAERE Putative uncharacterized protein	>gi|115532412|ref|NP_001040721.1| Variable ABnormal morphology family	Variable ABnormal morphology family member (vab-10)	GO:0050789,GO:0040007,GO:0005886,GO:0000003,GO:0007275,GO:0006810,GO:0009653,GO:0008150,GO:0016043,GO:0009790,GO:0005856,GO:0043234	1	0	0	0
contig_35656	no_hit	>tr|E1FHY1|E1FHY1_LOALO Putative uncharacterized protein OS=Loa loa	>gi|115532412|ref|NP_001040721.1| Variable ABnormal morphology family	Variable ABnormal morphology family member (vab-10)	-	1	0	0	0
contig_36460	no_hit	>tr|Q86NF9|Q86NF9_CAEEL VAB-10A protein OS=Caenorhabditis elegans	>gi|115532412|ref|NP_001040721.1| Variable ABnormal morphology family	Variable ABnormal morphology family member (vab-10)	-	1	0	0	0
contig_50382	no_hit	>tr|A8QB57|A8QB57_BRUMA VAB-10A protein, putative OS=Brugia malayi	>gi|115532412|ref|NP_001040721.1| Variable ABnormal morphology family	Variable ABnormal morphology family member (vab-10)	-	1	0	0	0
contig_60364	no_hit	>tr|A8QB57|A8QB57_BRUMA VAB-10A protein, putative OS=Brugia malayi	>gi|115532412|ref|NP_001040721.1| Variable ABnormal morphology family	Variable ABnormal morphology family member (vab-10)	GO:0008150,GO:0006810,GO:0050789,GO:0005856,GO:0005886,GO:0040007,GO:0000003,GO:0009653,GO:0016043,GO:0009790	1	0	0	0
contig_66439	>sp|Q09221|CPNA2_CAEEL Copine family protein 2 OS=Caenorhabditis elegans GN=cpna-2 PE=2 SV=4	>tr|F1KRA8|F1KRA8_ASCSU Copine domain-containing protein 2 OS=Ascaris	>gi|115532416|ref|NP_001040723.1| Temporarily Assigned Gene name	Temporarily Assigned Gene name family member (tag-308)	-	1	0	0	0
contig_3296	>sp|Q9SYM5|RHM1_ARATH Probable rhamnose biosynthetic enzyme 1 OS=Arabidopsis thaliana	>tr|F1KYK5|F1KYK5_ASCSU Rhamnose biosynthetic enzyme 1 OS=Ascaris suum	>gi|115532424|ref|NP_001040727.1| hypothetical protein C01F1.3	dTDP-D-glucose 4,6-dehydratase, putative	GO:0007275,GO:0005488,GO:0007610,GO:0000003,GO:0009058,GO:0008152,GO:0050789,GO:0003824,GO:0040007,GO:0044238	1	0	0	0
contig_14829	no_hit	>tr|A8WTW7|A8WTW7_CAEBR CBR-MPS-1 protein (Fragment)	>gi|115532464|ref|NP_001040747.1| MiRP K channel accessory Subunit	MiRP K channel accessory Subunit family member (mps-1)	GO:0009790,GO:0043234,GO:0005886,GO:0003674,GO:0007610,GO:0009605,GO:0009628,GO:0005515,GO:0006950,GO:0050789,GO:0006811,GO:0006810	1	0	0	0
contig_24931	>sp|Q02356|AMPD2_RAT AMP deaminase 2 OS=Rattus norvegicus GN=Ampd2 PE=2 SV=2	>tr|F1KUW4|F1KUW4_ASCSU AMP deaminase 2 OS=Ascaris suum PE=2 SV=1	>gi|115532474|ref|NP_001040752.1| hypothetical protein C34F11.3	AMP deaminase 2	GO:0005488,GO:0006139,GO:0009058,GO:0016787,GO:0005829,GO:0008152	1	0	0	0
contig_31304	no_hit	>tr|G0PJZ2|G0PJZ2_CAEBE Putative uncharacterized protein	>gi|115532474|ref|NP_001040752.1| hypothetical protein C34F11.3	AMP deaminase 2	-	1	0	0	0
contig_36876	>sp|Q02356|AMPD2_RAT AMP deaminase 2 OS=Rattus norvegicus GN=Ampd2 PE=2 SV=2	>tr|F1KUW4|F1KUW4_ASCSU AMP deaminase 2 OS=Ascaris suum PE=2 SV=1	>gi|115532474|ref|NP_001040752.1| hypothetical protein C34F11.3	AMP deaminase 2	GO:0007275,GO:0003824,GO:0050789,GO:0040007,GO:0008150,GO:0016787,GO:0006139,GO:0009058,GO:0008152	1	0	0	0
contig_43825	no_hit	>tr|F1KUW4|F1KUW4_ASCSU AMP deaminase 2 OS=Ascaris suum PE=2 SV=1	>gi|115532474|ref|NP_001040752.1| hypothetical protein C34F11.3	AMP deaminase 2	GO:0007275,GO:0006139,GO:0016787,GO:0009058,GO:0005515,GO:0050789,GO:0040007,GO:0008150,GO:0008152	1	0	0	0
contig_46185	>sp|Q02356|AMPD2_RAT AMP deaminase 2 OS=Rattus norvegicus GN=Ampd2 PE=2 SV=2	>tr|A8WUJ0|A8WUJ0_CAEBR Putative uncharacterized protein	>gi|115532474|ref|NP_001040752.1| hypothetical protein C34F11.3	AMP deaminase 2	GO:0007275,GO:0006139,GO:0016787,GO:0009058,GO:0050789,GO:0040007,GO:0008150,GO:0008152,GO:0003824	1	0	0	0
contig_58054	>sp|Q02356|AMPD2_RAT AMP deaminase 2 OS=Rattus norvegicus GN=Ampd2 PE=2 SV=2	>tr|G0PJZ2|G0PJZ2_CAEBE Putative uncharacterized protein	>gi|115532474|ref|NP_001040752.1| hypothetical protein C34F11.3	AMP deaminase 2	GO:0007275,GO:0006139,GO:0016787,GO:0009058,GO:0050789,GO:0040007,GO:0008150,GO:0008152	1	0	0	0
contig_45989	>sp|Q80TN4|DJC16_MOUSE DnaJ homolog subfamily C member 16 OS=Mus musculus GN=Dnajc16 PE=1	>tr|F1KVQ0|F1KVQ0_ASCSU DnaJ subfamily C member 16 OS=Ascaris suum	>gi|115532478|ref|NP_001040754.1| DNaJ domain (prokaryotic heat	Chaperone protein DnaJ	GO:0019538,GO:0007610,GO:0000003,GO:0050789,GO:0019725,GO:0005515,GO:0008150,GO:0006810,GO:0016043,GO:0005623	1	0	0	0
contig_22510	no_hit	>tr|F1KVQ0|F1KVQ0_ASCSU DnaJ subfamily C member 16 OS=Ascaris suum	>gi|115532478|ref|NP_001040754.1| DNaJ domain (prokaryotic heat	DNaJ domain (prokaryotic heat shock protein) family member (dnj-8)	GO:0019538,GO:0007610,GO:0000003,GO:0050789,GO:0019725,GO:0005515,GO:0008150,GO:0005623,GO:0006810,GO:0016043	1	0	0	0
contig_26474	no_hit	>tr|Q95QQ1|Q95QQ1_CAEEL Dnaj domain (Prokaryotic heat shock protein)	>gi|115532478|ref|NP_001040754.1| DNaJ domain (prokaryotic heat	DNaJ domain (prokaryotic heat shock protein) family member (dnj-8)	GO:0007610,GO:0000003,GO:0005515,GO:0008150,GO:0006810,GO:0016043	1	0	0	0
contig_26905	no_hit	>tr|A8P3T8|A8P3T8_BRUMA DnaJ domain containing protein OS=Brugia	>gi|115532478|ref|NP_001040754.1| DNaJ domain (prokaryotic heat	DNaJ domain (prokaryotic heat shock protein) family member (dnj-8)	GO:0007610,GO:0000003,GO:0005515,GO:0008150,GO:0006810,GO:0016043	1	0	0	0
contig_32161	no_hit	>tr|G0PIL5|G0PIL5_CAEBE Putative uncharacterized protein	>gi|115532478|ref|NP_001040754.1| DNaJ domain (prokaryotic heat	DNaJ domain (prokaryotic heat shock protein) family member (dnj-8)	-	1	0	0	0
contig_52711	no_hit	>tr|A8P3T8|A8P3T8_BRUMA DnaJ domain containing protein OS=Brugia	>gi|115532478|ref|NP_001040754.1| DNaJ domain (prokaryotic heat	DNaJ domain (prokaryotic heat shock protein) family member (dnj-8)	-	1	0	0	0
contig_12645	>sp|Q51330|OXLT_OXAFO Oxalate:formate antiporter OS=Oxalobacter formigenes GN=oxlT PE=1	>tr|Q1W0R3|Q1W0R3_CAEEL Putative uncharacterized protein	>gi|115532490|ref|NP_001040760.1| hypothetical protein F10G7.5	Major facilitator superfamily MFS_1	GO:0050789,GO:0040007	1	0	0	0
contig_15016	no_hit	>tr|Q27GU4|Q27GU4_CAEEL Putative uncharacterized protein	>gi|115532522|ref|NP_001040776.1| hypothetical protein F41C3.8	Unknown protein	GO:0006950	1	0	0	0
contig_24313	>sp|Q6CH58|RRP3_YARLI ATP-dependent rRNA helicase RRP3 OS=Yarrowia lipolytica (strain	>tr|Q9N5M1|Q9N5M1_CAEEL Putative uncharacterized protein	>gi|115532546|ref|NP_001040788.1| hypothetical protein H20J04.4	ATP-dependent RNA helicase	GO:0016787,GO:0000166,GO:0003676	1	0	0	0
contig_25873	no_hit	>tr|E1FKB0|E1FKB0_LOALO Ddx49-A-prov protein OS=Loa loa	>gi|115532546|ref|NP_001040788.1| hypothetical protein H20J04.4	Helicase conserved C-terminal domain containing protein	-	1	0	0	0
contig_44715	>sp|Q4FZF3|DDX49_MOUSE Probable ATP-dependent RNA helicase DDX49 OS=Mus musculus GN=Ddx49	>tr|E3MHU7|E3MHU7_CAERE Putative uncharacterized protein	>gi|115532548|ref|NP_001040789.1| hypothetical protein H20J04.4	ATP-dependent RNA helicase	GO:0003676,GO:0000166,GO:0016787	1	0	0	0
contig_44675	>sp|P12270|TPR_HUMAN Nucleoprotein TPR OS=Homo sapiens GN=TPR PE=1 SV=3	>tr|A8NXX9|A8NXX9_BRUMA Viral A-type inclusion protein repeat	>gi|115532560|ref|NP_001040795.1| Nuclear Pore complex Protein family	Myosin-9	-	1	0	0	0
contig_14528	>sp|Q9NQ34|TMM9B_HUMAN Transmembrane protein 9B OS=Homo sapiens GN=TMEM9B PE=1 SV=1	>tr|F1LEL4|F1LEL4_ASCSU Transmembrane protein 9 OS=Ascaris suum PE=2	>gi|115532562|ref|NP_001040796.1| hypothetical protein R12C12.6	Transmembrane protein 9	GO:0005623	1	0	0	0
contig_12536	>sp|P30543|AA2AR_RAT Adenosine receptor A2a OS=Rattus norvegicus GN=Adora2a PE=1 SV=2	>tr|Q1ZXT2|Q1ZXT2_CAEEL Protein T21B4.4a, confirmed by transcript	>gi|115532590|ref|NP_001040810.1| hypothetical protein T21B4.4	Adenosine receptor	GO:0004872,GO:0007165	1	0	0	0
contig_62481	>sp|Q495M3|S36A2_HUMAN Proton-coupled amino acid transporter 2 OS=Homo sapiens GN=SLC36A2	>tr|E3N336|E3N336_CAERE Putative uncharacterized protein	>gi|115532596|ref|NP_001040813.1| hypothetical protein T27A1.5	Proton-coupled amino acid transporter 4	GO:0005623	1	0	0	0
contig_44891	>sp|O02108|CDC37_CAEEL Probable Hsp90 co-chaperone cdc37 OS=Caenorhabditis elegans	>tr|F1L6A8|F1L6A8_ASCSU Hsp90 co-chaperone cdc37 OS=Ascaris suum	>gi|115532610|ref|NP_001040820.1| Cell Division Cycle related family	Hsp90 co-chaperone cdc37	GO:0000003,GO:0007275,GO:0009790,GO:0009653,GO:0050789,GO:0040007,GO:0005515,GO:0008150,GO:0006810,GO:0016043	1	0	0	0
contig_45591	>sp|Q08641|AB140_YEAST Uncharacterized methyltransferase ABP140 OS=Saccharomyces	>tr|A8NIB9|A8NIB9_BRUMA Methyltransferase-like protein, putative	>gi|115532624|ref|NP_001040827.1| hypothetical protein Y53F4B.42	Methyltransferase-like protein, putative	-	1	0	0	0
contig_62075	>sp|Q6P1Q9|MTL2B_HUMAN Methyltransferase-like protein 2B OS=Homo sapiens GN=METTL2B PE=1	>tr|E1FT09|E1FT09_LOALO Putative uncharacterized protein OS=Loa loa	>gi|115532624|ref|NP_001040827.1| hypothetical protein Y53F4B.42	Methyltransferase-like protein, putative	GO:0008152,GO:0016740	1	0	0	0
contig_14059	>sp|P10499|KCNA1_RAT Potassium voltage-gated channel subfamily A member 1 OS=Rattus	>tr|F1KZU8|F1KZU8_ASCSU Potassium voltage-gated channel protein	>gi|115532628|ref|NP_001040829.1| hypothetical protein ZK1321.2	Potassium voltage-gated channel subfamily A member 1	GO:0005216,GO:0006811,GO:0005623	1	0	0	0
contig_24186	>sp|P34436|YL56_CAEEL Uncharacterized protein F44E2.6 OS=Caenorhabditis elegans	>tr|A8Q6Y9|A8Q6Y9_BRUMA Peptide methionine sulfoxide reductase msrB,	>gi|115532676|ref|NP_001040853.1| hypothetical protein F44E2.6	Peptide methionine sulfoxide reductase msrB, putative	GO:0003824	1	0	0	0
contig_17446	>sp|Q61LC0|S35B3_CAEBR Adenosine 3'-phospho 5'-phosphosulfate transporter 2	>tr|F1L864|F1L864_ASCSU Adenosine 3'-phospho 5'-phosphosulfate	>gi|115532680|ref|NP_001040855.1| PAPS (adenosine 3'-phosphate	Adenosine 3'-phospho 5'-phosphosulfate transporter 2	GO:0005215,GO:0006810,GO:0005794,GO:0005739	1	0	0	0
contig_5889	>sp|Q20787|S35B3_CAEEL Adenosine 3'-phospho 5'-phosphosulfate transporter 2	>tr|F1L864|F1L864_ASCSU Adenosine 3'-phospho 5'-phosphosulfate	>gi|115532682|ref|NP_001040856.1| PAPS (adenosine 3'-phosphate	Adenosine 3'-phospho 5'-phosphosulfate transporter 2	GO:0005215,GO:0006810,GO:0005794	1	0	0	0
contig_48986	>sp|Q5R831|S35B3_PONAB Adenosine 3'-phospho 5'-phosphosulfate transporter 2 OS=Pongo	>tr|F1L864|F1L864_ASCSU Adenosine 3'-phospho 5'-phosphosulfate	>gi|115532682|ref|NP_001040856.1| PAPS (adenosine 3'-phosphate	Adenosine 3'-phospho 5'-phosphosulfate transporter 2	GO:0005215,GO:0006810,GO:0005794,GO:0005739	1	0	0	0
contig_2600	>sp|Q17353|PAR3_CAEEL Partitioning defective protein 3 OS=Caenorhabditis elegans GN=par-3	>tr|A8Q2E8|A8Q2E8_BRUMA Abnormal embryonic partitioning of cytoplasm	>gi|115532684|ref|NP_001040857.1| abnormal embryonic PARtitioning of	Partitioning defective protein 3	GO:0005886,GO:0008150,GO:0005737,GO:0007275,GO:0005623,GO:0005856,GO:0008289,GO:0009653,GO:0016043,GO:0005515,GO:0000003,GO:0007049	1	0	0	0
contig_42134	>sp|A8PB32|CLP1_BRUMA Protein CLP1 homolog OS=Brugia malayi GN=Bm1_20975 PE=3 SV=1	>tr|F1L725|F1L725_ASCSU Protein CLP1 OS=Ascaris suum PE=2 SV=1	>gi|115532686|ref|NP_001040858.1| hypothetical protein F59A2.4	Protein CLP1	GO:0000003,GO:0007275,GO:0009790,GO:0050789,GO:0040007,GO:0005515,GO:0006139,GO:0000166,GO:0005634	1	0	0	0
contig_38150	>sp|O18158|OGT1_CAEEL UDP-N-acetylglucosamine--peptide N-acetylglucosaminyltransferase	>tr|Q2L6Y4|Q2L6Y4_CAEEL O-linked glcnac transferase protein 1,	>gi|115532692|ref|NP_001040861.1| O-Linked GlcNAc Transferase family	UDP-N-acetylglucosamine--peptide N-acetylglucosaminyltransferase 110 kDa subunit	GO:0006464,GO:0007275,GO:0000003,GO:0016740,GO:0005515,GO:0006139,GO:0009058,GO:0005975,GO:0004721,GO:0008150,GO:0005737,GO:0006091,GO:0005634,GO:0005623,GO:0043234	1	0	0	0
contig_33463	>sp|O18158|OGT1_CAEEL UDP-N-acetylglucosamine--peptide N-acetylglucosaminyltransferase	>tr|F1KT35|F1KT35_ASCSU UDP-N-acetylglucosamine--peptide	>gi|115532692|ref|NP_001040861.1| O-Linked GlcNAc Transferase family	UDP-N-acetylglucosamine--peptide N-acetylglucosaminyltransferase, putative	GO:0000003,GO:0008150,GO:0016740,GO:0030234,GO:0006091,GO:0005975,GO:0009058,GO:0006464,GO:0005829,GO:0050789,GO:0006996,GO:0009605,GO:0007154,GO:0005515,GO:0006139,GO:0005488,GO:0005654,GO:0043234,GO:0030246,GO:0030154,GO:0007275,GO:0005737,GO:0019538,GO:0009056,GO:0016043,GO:0004721,GO:0005623	1	0	0	0
contig_48889	>sp|P45897|SMA4_CAEEL Dwarfin sma-4 OS=Caenorhabditis elegans GN=sma-4 PE=2 SV=1	>tr|F1KZ51|F1KZ51_ASCSU Dwarfin sma-4 OS=Ascaris suum PE=2 SV=1	>gi|115532698|ref|NP_001040864.1| SMAll family member (sma-4)	Mothers against decapentaplegic 4	GO:0003700,GO:0007275,GO:0050789,GO:0006350,GO:0005622,GO:0043234,GO:0005515,GO:0009790,GO:0019538,GO:0009056,GO:0007165,GO:0006464,GO:0009653,GO:0016043,GO:0030154,GO:0006950,GO:0008150,GO:0005654,GO:0040007,GO:0004871,GO:0003682,GO:0008283,GO:0008219,GO:0015031,GO:0016049,GO:0005815,GO:0005694,GO:0005578	1	0	0	0
contig_17962	>sp|P97471|SMAD4_MOUSE Mothers against decapentaplegic homolog 4 OS=Mus musculus GN=Smad4	>tr|A8P6X0|A8P6X0_BRUMA MH2 domain containing protein OS=Brugia malayi	>gi|115532698|ref|NP_001040864.1| SMAll family member (sma-4)	Mothers against decapentaplegic homolog 4	GO:0003700,GO:0007165,GO:0000003,GO:0030154,GO:0007275,GO:0009653,GO:0050789,GO:0016043,GO:0005737,GO:0005515,GO:0008283,GO:0007267,GO:0040007,GO:0003677,GO:0009790,GO:0005634,GO:0009605,GO:0005654,GO:0043234,GO:0006350	1	0	0	0
contig_26296	>sp|P45897|SMA4_CAEEL Dwarfin sma-4 OS=Caenorhabditis elegans GN=sma-4 PE=2 SV=1	>tr|A8P6X0|A8P6X0_BRUMA MH2 domain containing protein OS=Brugia	>gi|115532698|ref|NP_001040864.1| SMAll family member (sma-4)	Mothers against decapentaplegic-like protein 4	GO:0006350,GO:0050789,GO:0009653,GO:0005654,GO:0043234,GO:0008150,GO:0007275,GO:0019538,GO:0009056,GO:0005515,GO:0040007,GO:0003700,GO:0007165	1	0	0	0
contig_22411	>sp|Q9VAW5|LARP_DROME La-related protein OS=Drosophila melanogaster GN=larp PE=1 SV=5	>tr|B4PQT3|B4PQT3_DROYA GE10516 (Fragment) OS=Drosophila yakuba	>gi|115532704|ref|NP_001040867.1| LARP (RNA binding La related	LARP (RNA binding La related protein) homolog family member (larp-1)	GO:0007005,GO:0005829,GO:0003723,GO:0005739,GO:0009653,GO:0008219,GO:0007275,GO:0006996,GO:0007049,GO:0005515,GO:0007010,GO:0009790,GO:0005622	1	0	0	0
contig_23538	no_hit	>tr|F1KRI5|F1KRI5_ASCSU La-related protein 1 (Fragment) OS=Ascaris	>gi|115532704|ref|NP_001040867.1| LARP (RNA binding La related	LARP (RNA binding La related protein) homolog family member (larp-1)	GO:0000003,GO:0007275,GO:0009790,GO:0009653,GO:0050789,GO:0040007,GO:0005737	1	0	0	0
contig_56320	no_hit	>tr|D5MCN2|D5MCN2_CAEEL Larp (Rna binding la related protein) homolog	>gi|115532704|ref|NP_001040867.1| LARP (RNA binding La related	LARP (RNA binding La related protein) homolog family member (larp-1)	GO:0050789,GO:0040007,GO:0009653,GO:0007275,GO:0000003	1	0	0	0
contig_56718	>sp|Q9VAW5|LARP_DROME La-related protein OS=Drosophila melanogaster GN=larp PE=1 SV=5	>tr|B4PQT3|B4PQT3_DROYA GE10516 (Fragment) OS=Drosophila yakuba	>gi|115532706|ref|NP_001040868.1| LARP (RNA binding La related	LARP (RNA binding La related protein) homolog family member (larp-1)	GO:0007005,GO:0005829,GO:0050789,GO:0040007,GO:0005488,GO:0005739,GO:0009653,GO:0008219,GO:0007275,GO:0005737,GO:0006996,GO:0007049,GO:0000003,GO:0007010,GO:0009790	1	0	0	0
contig_17020	>sp|Q03606|YN02_CAEEL CRAL-TRIO domain-containing protein T23G5.2 OS=Caenorhabditis elegans	>tr|F1L0Q1|F1L0Q1_ASCSU CRAL-TRIO domain-containing protein (Fragment)	>gi|115532718|ref|NP_001040875.1| hypothetical protein T23G5.2	SEC14-like protein	GO:0005623	1	0	0	0
contig_61908	no_hit	>tr|G0P3X7|G0P3X7_CAEBE Putative uncharacterized protein	>gi|115532728|ref|NP_001040880.1| hypothetical protein Y39A3CL.4	CG4658, isoform A	GO:0007275,GO:0006950	1	0	0	0
contig_65803	no_hit	>tr|G0P3X7|G0P3X7_CAEBE Putative uncharacterized protein	>gi|115532728|ref|NP_001040880.1| hypothetical protein Y39A3CL.4	Unknown protein	GO:0006950,GO:0007275	1	0	0	0
contig_2788	>sp|Q11180|WHT1_CAEEL ABC transporter ATP-binding protein/permease wht-1 OS=Caenorhabditis	>tr|Q9N4Z3|Q9N4Z3_CAEEL Putative uncharacterized protein	>gi|115532730|ref|NP_001040881.1| WHiTe (Drosophila) related ABC	ABC transporter G family member 14	GO:0000166,GO:0016787,GO:0005623	1	0	0	0
contig_60219	>sp|P61406|EST1A_MOUSE Telomerase-binding protein EST1A OS=Mus musculus GN=Smg6 PE=2 SV=1	>tr|A8Q7E3|A8Q7E3_BRUMA Putative uncharacterized protein OS=Brugia	>gi|115532738|ref|NP_001040885.1| Suppressor with Morphological effect	Telomerase-binding protein EST1A	-	1	0	0	0
contig_12004	>sp|P34586|TRPL_CAEEL Transient-receptor-potential-like protein OS=Caenorhabditis elegans	>tr|Q27GV1|Q27GV1_CAEEL Trp (Transient receptor potential) channel	>gi|115532748|ref|NP_001040890.1| TRP (transient receptor potential)	Transient receptor potential channel 5	GO:0006811,GO:0005623,GO:0005216	1	0	0	0
contig_44142	>sp|Q9NS18|GLRX2_HUMAN Glutaredoxin-2, mitochondrial OS=Homo sapiens GN=GLRX2 PE=1 SV=1	>tr|F1LAH6|F1LAH6_ASCSU Glutaredoxin-2 OS=Ascaris suum PE=2 SV=1	>gi|115532750|ref|NP_001040891.1| GLutaRedoXin family member	Glutaredoxin-2	GO:0009055,GO:0003824,GO:0050789,GO:0019725	1	0	0	0
contig_42125	>sp|Q17828|SUV3_CAEEL ATP-dependent RNA helicase SUV3 homolog, mitochondrial	>tr|F1KVM8|F1KVM8_ASCSU ATP-dependent RNA helicase SUV3 OS=Ascaris	>gi|115532784|ref|NP_001040912.1| hypothetical protein C08F8.2	ATP-dependent RNA helicase SUV3-like protein, mitochondrial	GO:0016787,GO:0050789,GO:0040007,GO:0008150,GO:0003723,GO:0000003,GO:0005739,GO:0003677,GO:0007275,GO:0006810,GO:0016043,GO:0009790,GO:0005694,GO:0003676,GO:0000166	1	0	0	0
contig_60156	>sp|Q17828|SUV3_CAEEL ATP-dependent RNA helicase SUV3 homolog, mitochondrial	>tr|F1KVM8|F1KVM8_ASCSU ATP-dependent RNA helicase SUV3 OS=Ascaris	>gi|115532784|ref|NP_001040912.1| hypothetical protein C08F8.2	ATP-dependent RNA helicase SUV3-like protein, mitochondrial	GO:0016787,GO:0050789,GO:0040007,GO:0008150,GO:0000003,GO:0003677,GO:0007275,GO:0000166,GO:0005739,GO:0006810,GO:0016043,GO:0009790,GO:0005694	1	0	0	0
contig_43404	>sp|P18834|COL14_CAEEL Cuticle collagen 14 OS=Caenorhabditis elegans GN=col-14 PE=2 SV=2	>tr|G0P221|G0P221_CAEBE CBN-COL-14 protein OS=Caenorhabditis	>gi|115532808|ref|NP_001040924.1| COLlagen family member (col-14)	Cuticle collagen 14	GO:0000003,GO:0007275,GO:0009790,GO:0005623,GO:0040007,GO:0005198,GO:0009653,GO:0005578	1	0	0	0
contig_19121	>sp|Q9W429|S35B4_DROME UDP-xylose and UDP-N-acetylglucosamine transporter-like	>tr|E1GB77|E1GB77_LOALO Putative uncharacterized protein OS=Loa loa	>gi|115532832|ref|NP_001040936.1| hypothetical protein F15B10.1	UDP-N-acetylglucosamine transporter	GO:0005794,GO:0006810,GO:0005215,GO:0005623	1	0	0	0
contig_38689	no_hit	>tr|A8PJF5|A8PJF5_BRUMA CG3774-PB, putative OS=Brugia malayi	>gi|115532832|ref|NP_001040936.1| hypothetical protein F15B10.1	UDP-xylose and UDP-N-acetylglucosamine transporter-like protein	GO:0005794,GO:0006810,GO:0005215,GO:0005623	1	0	0	0
contig_40771	>sp|Q7ZW46|S35B4_DANRE UDP-xylose and UDP-N-acetylglucosamine transporter OS=Danio rerio	>tr|A8PJF5|A8PJF5_BRUMA CG3774-PB, putative OS=Brugia malayi	>gi|115532832|ref|NP_001040936.1| hypothetical protein F15B10.1	UDP-xylose and UDP-N-acetylglucosamine transporter-like protein	GO:0005794,GO:0006810,GO:0005215,GO:0005623	1	0	0	0
contig_22673	>sp|Q9W429|S35B4_DROME UDP-xylose and UDP-N-acetylglucosamine transporter-like	>tr|B4PQ65|B4PQ65_DROYA GE10473 OS=Drosophila yakuba GN=GE10473 PE=4	>gi|115532834|ref|NP_001040937.1| hypothetical protein F15B10.1	UDP-xylose and UDP-N-acetylglucosamine transporter-like protein	GO:0005215,GO:0006810,GO:0005623,GO:0005783	1	0	0	0
contig_28210	>sp|Q7ZW46|S35B4_DANRE UDP-xylose and UDP-N-acetylglucosamine transporter OS=Danio rerio	>tr|A8PJF5|A8PJF5_BRUMA CG3774-PB, putative OS=Brugia malayi	>gi|115532834|ref|NP_001040937.1| hypothetical protein F15B10.1	UDP-xylose and UDP-N-acetylglucosamine transporter-like protein	GO:0006810,GO:0005623	1	0	0	0
contig_34217	>sp|P48810|RB87F_DROME Heterogeneous nuclear ribonucleoprotein 87F OS=Drosophila	>tr|F1KXM1|F1KXM1_ASCSU Heterogeneous nuclear ribonucleoprotein A1	>gi|115532850|ref|NP_001040945.1| human HnRNP A1 homolog family	Heterogeneous nuclear ribonucleoprotein A1	GO:0003676,GO:0005622,GO:0000166	1	0	0	0
contig_6293	>sp|Q22037|ROA1_CAEEL Heterogeneous nuclear ribonucleoprotein A1 OS=Caenorhabditis elegans	>tr|A8PTM6|A8PTM6_BRUMA Heterogeneous ribonuclear particle protein,	>gi|115532850|ref|NP_001040945.1| human HnRNP A1 homolog family member	Heterogeneous nuclear ribonucleoprotein A1	GO:0050789,GO:0040007,GO:0007275,GO:0003676,GO:0016043,GO:0000003,GO:0005694,GO:0000166,GO:0005622,GO:0009653,GO:0009790	1	0	0	0
contig_12449	>sp|Q9BJK5|NHR97_CAEEL Nuclear hormone receptor family member nhr-97 OS=Caenorhabditis	>tr|E3NQ45|E3NQ45_CAERE Putative uncharacterized protein	>gi|115532868|ref|NP_001040954.1| Nuclear Hormone Receptor family	Nuclear Hormone Receptor family member (nhr-97)	GO:0005488,GO:0004872,GO:0050789,GO:0006350,GO:0003700,GO:0005634,GO:0007165,GO:0009719,GO:0003677,GO:0005654,GO:0043234	1	0	0	0
contig_22088	no_hit	no_hit	>gi|115532878|ref|NP_001040959.1| TransThyretin-Related family	TransThyretin-Related family domain family member (ttr-45)	GO:0005615	1	0	0	0
contig_41148	>sp|P61866|RL12_CAEEL 60S ribosomal protein L12 OS=Caenorhabditis elegans GN=rpl-12 PE=2	>tr|E1FTP2|E1FTP2_LOALO Ribosomal protein L12 OS=Loa loa	>gi|115532880|ref|NP_001040960.1| Ribosomal Protein, Large subunit	60S ribosomal protein L12, putative	-	1	0	0	0
contig_5647	>sp|Q8CI70|LRC20_MOUSE Leucine-rich repeat-containing protein 20 OS=Mus musculus GN=Lrrc20	>tr|E1FLK4|E1FLK4_LOALO Leucine Rich Repeat family protein OS=Loa	>gi|115532898|ref|NP_001040969.1| hypothetical protein K08E7.8	Leucine Rich Repeat family protein	-	1	0	0	0
contig_55655	>sp|Q1ZXD6|ROCO5_DICDI Probable serine/threonine-protein kinase roco5 OS=Dictyostelium	>tr|E1FLK4|E1FLK4_LOALO Leucine Rich Repeat family protein OS=Loa	>gi|115532900|ref|NP_001040970.1| hypothetical protein K08E7.8	Leucine Rich Repeat family protein	GO:0005515	1	0	0	0
contig_14348	>sp|P41541|USO1_BOVIN General vesicular transport factor p115 OS=Bos taurus GN=USO1 PE=1	>tr|A8QG17|A8QG17_BRUMA Uso1 / p115 like vesicle tethering protein,	>gi|115532906|ref|NP_001040973.1| hypothetical protein K09B11.9	General vesicular transport factor p115	GO:0005515,GO:0006810,GO:0008150,GO:0005737,GO:0016043,GO:0005623,GO:0005794,GO:0015031,GO:0006996,GO:0005488	1	0	0	0
contig_45813	>sp|P18886|CPT2_RAT Carnitine O-palmitoyltransferase 2, mitochondrial OS=Rattus	>tr|F1KYG7|F1KYG7_ASCSU Carnitine O-palmitoyltransferase 2	>gi|115532914|ref|NP_001040977.1| Carnitine Palmitoyl Transferase	Carnitine O-palmitoyltransferase 2	GO:0009790	1	0	0	0
contig_46528	no_hit	>tr|F1KYG7|F1KYG7_ASCSU Carnitine O-palmitoyltransferase 2	>gi|115532914|ref|NP_001040977.1| Carnitine Palmitoyl Transferase	Carnitine O-palmitoyltransferase 2	-	1	0	0	0
contig_24650	>sp|Q5U3U3|CPT2_DANRE Carnitine O-palmitoyltransferase 2, mitochondrial OS=Danio rerio	>tr|F1KYG7|F1KYG7_ASCSU Carnitine O-palmitoyltransferase 2	>gi|115532914|ref|NP_001040977.1| Carnitine Palmitoyl Transferase	Mitochondrial carnitine palmitoyltransferase II	GO:0006811,GO:0050789,GO:0006629,GO:0005739,GO:0009056,GO:0016740,GO:0009790,GO:0009058	1	0	0	0
contig_23370	>sp|Q60HG9|CPT2_MACFA Carnitine O-palmitoyltransferase 2, mitochondrial OS=Macaca	>tr|G0NRL3|G0NRL3_CAEBE Putative uncharacterized protein	>gi|115532916|ref|NP_001040978.1| Carnitine Palmitoyl Transferase	Carnitine acetyl transferase	GO:0009790	1	0	0	0
contig_6657	>sp|Q21882|HIUH1_CAEEL Probable 5-hydroxyisourate hydrolase R09H10.3 OS=Caenorhabditis	>tr|B7WWR0|B7WWR0_COMTE 5-hydroxyisourate hydrolase (Precursor)	>gi|115532922|ref|NP_001040981.1| hypothetical protein R09H10.3	5-hydroxyisourate hydrolase	GO:0005515,GO:0006810	1	0	0	0
contig_56402	>sp|Q21882|HIUH1_CAEEL Probable 5-hydroxyisourate hydrolase R09H10.3 OS=Caenorhabditis	>tr|C1C336|C1C336_9MAXI 5-hydroxyisourate hydrolase OS=Caligus	>gi|115532922|ref|NP_001040981.1| hypothetical protein R09H10.3	5-hydroxyisourate hydrolase	-	1	0	0	0
contig_21822	>sp|Q66JI9|COPG2_XENTR Coatomer subunit gamma-2 OS=Xenopus tropicalis GN=copg2 PE=2 SV=1	>tr|F1KV00|F1KV00_ASCSU Coatomer subunit gamma OS=Ascaris suum PE=2	>gi|115532936|ref|NP_001040988.1| hypothetical protein T14G10.5	Coatomer subunit gamma	GO:0006810,GO:0005515,GO:0015031,GO:0016023,GO:0005794,GO:0043234,GO:0005198	1	0	0	0
contig_22323	>sp|Q22498|COPG_CAEEL Probable coatomer subunit gamma OS=Caenorhabditis elegans	>tr|F1KV00|F1KV00_ASCSU Coatomer subunit gamma OS=Ascaris suum PE=2	>gi|115532936|ref|NP_001040988.1| hypothetical protein T14G10.5	Coatomer subunit gamma	GO:0050789,GO:0040007,GO:0000003,GO:0006810,GO:0007275,GO:0005737,GO:0043234,GO:0016023,GO:0005794,GO:0008150,GO:0016043,GO:0015031	1	0	0	0
contig_28785	>sp|Q9I8E6|COPG2_TAKRU Coatomer subunit gamma-2 OS=Takifugu rubripes GN=copg2 PE=3 SV=1	>tr|F1KV00|F1KV00_ASCSU Coatomer subunit gamma OS=Ascaris suum PE=2	>gi|115532936|ref|NP_001040988.1| hypothetical protein T14G10.5	Coatomer subunit gamma	GO:0005488,GO:0006810,GO:0015031,GO:0016023,GO:0005794,GO:0043234,GO:0005198,GO:0005737	1	0	0	0
contig_29826	>sp|Q22498|COPG_CAEEL Probable coatomer subunit gamma OS=Caenorhabditis elegans	>tr|Q2XN02|Q2XN02_CAEEL Coatomer subunit gamma OS=Caenorhabditis	>gi|115532936|ref|NP_001040988.1| hypothetical protein T14G10.5	Coatomer subunit gamma	GO:0016023,GO:0005794,GO:0043234,GO:0050789,GO:0040007,GO:0005488,GO:0006810,GO:0000003,GO:0007275,GO:0008150,GO:0016043,GO:0015031,GO:0005198,GO:0016740	1	0	0	0
contig_31029	>sp|Q4AEF8|COPG_RAT Coatomer subunit gamma OS=Rattus norvegicus GN=Copg PE=2 SV=1	>tr|E1G1Y3|E1G1Y3_LOALO Coatomer subunit gamma OS=Loa loa	>gi|115532936|ref|NP_001040988.1| hypothetical protein T14G10.5	Coatomer subunit gamma	GO:0016023,GO:0005794,GO:0043234,GO:0005829,GO:0006810,GO:0005515,GO:0006996,GO:0015031	1	0	0	0
contig_33401	>sp|Q9QXK3|COPG2_MOUSE Coatomer subunit gamma-2 OS=Mus musculus GN=Copg2 PE=2 SV=1	>tr|F1KV00|F1KV00_ASCSU Coatomer subunit gamma OS=Ascaris suum PE=2	>gi|115532936|ref|NP_001040988.1| hypothetical protein T14G10.5	Coatomer subunit gamma	GO:0006810,GO:0005488,GO:0015031,GO:0016023,GO:0005794,GO:0043234,GO:0005198	1	0	0	0
contig_37089	>sp|A2VE21|COPG2_BOVIN Coatomer subunit gamma-2 OS=Bos taurus GN=COPG2 PE=2 SV=1	>tr|A8NVE8|A8NVE8_BRUMA Coatomer subunit gamma OS=Brugia malayi	>gi|115532936|ref|NP_001040988.1| hypothetical protein T14G10.5	Coatomer subunit gamma	GO:0006810,GO:0005515,GO:0016023,GO:0005794,GO:0043234,GO:0005198,GO:0015031	1	0	0	0
contig_40901	>sp|Q66JI9|COPG2_XENTR Coatomer subunit gamma-2 OS=Xenopus tropicalis GN=copg2 PE=2 SV=1	>tr|F6QGD5|F6QGD5_XENTR Coatomer subunit gamma OS=Xenopus tropicalis	>gi|115532936|ref|NP_001040988.1| hypothetical protein T14G10.5	Coatomer subunit gamma	GO:0005794,GO:0016023,GO:0006810,GO:0008150	1	0	0	0
contig_47747	>sp|Q22498|COPG_CAEEL Probable coatomer subunit gamma OS=Caenorhabditis elegans GN=T14G10.5	>tr|F1KV00|F1KV00_ASCSU Coatomer subunit gamma OS=Ascaris suum PE=2	>gi|115532936|ref|NP_001040988.1| hypothetical protein T14G10.5	Coatomer subunit gamma	GO:0050789,GO:0040007,GO:0005794,GO:0000003,GO:0006810,GO:0007275,GO:0008150,GO:0016043,GO:0016023,GO:0005198,GO:0015031,GO:0043234	1	0	0	0
contig_48328	>sp|Q22498|COPG_CAEEL Probable coatomer subunit gamma OS=Caenorhabditis elegans	>tr|E1G1Y3|E1G1Y3_LOALO Coatomer subunit gamma OS=Loa loa	>gi|115532936|ref|NP_001040988.1| hypothetical protein T14G10.5	Coatomer subunit gamma	GO:0016023,GO:0005794,GO:0043234,GO:0050789,GO:0040007,GO:0005488,GO:0006810,GO:0000003,GO:0007275,GO:0008150,GO:0016043,GO:0015031,GO:0005198	1	0	0	0
contig_48534	>sp|Q22498|COPG_CAEEL Probable coatomer subunit gamma OS=Caenorhabditis elegans GN=T14G10.5	>tr|E1G1Y3|E1G1Y3_LOALO Coatomer subunit gamma OS=Loa loa	>gi|115532936|ref|NP_001040988.1| hypothetical protein T14G10.5	Coatomer subunit gamma	GO:0050789,GO:0040007,GO:0000003,GO:0006810,GO:0007275,GO:0005737,GO:0043234,GO:0016023,GO:0005794,GO:0008150,GO:0016043,GO:0015031,GO:0005198	1	0	0	0
contig_48740	>sp|P53620|COPG_BOVIN Coatomer subunit gamma OS=Bos taurus GN=COPG PE=1 SV=1	>tr|F1KV00|F1KV00_ASCSU Coatomer subunit gamma OS=Ascaris suum PE=2	>gi|115532936|ref|NP_001040988.1| hypothetical protein T14G10.5	Coatomer subunit gamma	GO:0016023,GO:0005794,GO:0043234,GO:0005829,GO:0005488,GO:0006810,GO:0006996,GO:0015031,GO:0005198	1	0	0	0
contig_52862	>sp|P53620|COPG_BOVIN Coatomer subunit gamma OS=Bos taurus GN=COPG PE=1 SV=1	>tr|F1KV00|F1KV00_ASCSU Coatomer subunit gamma OS=Ascaris suum PE=2	>gi|115532936|ref|NP_001040988.1| hypothetical protein T14G10.5	Coatomer subunit gamma	GO:0016023,GO:0005794,GO:0043234,GO:0016043,GO:0006810,GO:0015031	1	0	0	0
contig_52927	>sp|Q22498|COPG_CAEEL Probable coatomer subunit gamma OS=Caenorhabditis elegans	>tr|F1KV00|F1KV00_ASCSU Coatomer subunit gamma OS=Ascaris suum PE=2	>gi|115532936|ref|NP_001040988.1| hypothetical protein T14G10.5	Coatomer subunit gamma	GO:0016023,GO:0005794,GO:0043234,GO:0050789,GO:0040007,GO:0006810,GO:0000003,GO:0007275,GO:0008150,GO:0016043	1	0	0	0
contig_51599	>sp|Q66JI9|COPG2_XENTR Coatomer subunit gamma-2 OS=Xenopus tropicalis GN=copg2 PE=2 SV=1	>tr|E1G1Y3|E1G1Y3_LOALO Coatomer subunit gamma OS=Loa loa	>gi|115532938|ref|NP_001040989.1| hypothetical protein T14G10.5	Coatomer subunit gamma	GO:0006810,GO:0005488,GO:0015031,GO:0016023,GO:0005794,GO:0043234,GO:0005198	1	0	0	0
contig_11898	>sp|Q6P2P2|ANM10_HUMAN Putative protein arginine N-methyltransferase 10 OS=Homo sapiens	>tr|F1KVV2|F1KVV2_ASCSU Protein arginine N-methyltransferase 10	>gi|115532940|ref|NP_001040990.1| hypothetical protein T23B5.1	Protein arginine N-methyltransferase 10	GO:0016740,GO:0005488,GO:0005515	1	0	0	0
contig_17465	>sp|Q09363|SQV8_CAEEL Probable glucuronosyltransferase sqv-8 OS=Caenorhabditis elegans	>tr|F1L735|F1L735_ASCSU Galactosylgalactosylxylosylprotein	>gi|115532956|ref|NP_001040998.1| hypothetical protein W07G9.2	Galactosylgalactosylxylosylprotein 3-beta-glucuronosyltransferase 2	GO:0016740,GO:0005623	1	0	0	0
contig_12214	>sp|Q9U308|JAC1_CAEEL Juxtamembrane domain-associated catenin OS=Caenorhabditis elegans	>tr|F1KQH5|F1KQH5_ASCSU Juxtamembrane domain-associated catenin	>gi|115532976|ref|NP_001041008.1| Juxtamembrane domain-Associated	Catenin delta-2	GO:0005622,GO:0005488,GO:0005515	1	0	0	0
contig_26726	>sp|Q9FMD9|GLN14_ARATH Glutamine synthetase cytosolic isozyme 1-4 OS=Arabidopsis thaliana	>tr|Q9U307|Q9U307_CAEEL Protein Y105C5B.28a, confirmed by transcript	>gi|115532980|ref|NP_001041010.1| GLutamiNe synthetase	Glutamine synthetase	GO:0003824,GO:0008152,GO:0000166,GO:0005829,GO:0009058,GO:0006519,GO:0005975	1	0	0	0
contig_39637	no_hit	>tr|F1LHH5|F1LHH5_ASCSU Glutamine synthetase (Fragment) OS=Ascaris	>gi|115532980|ref|NP_001041010.1| GLutamiNe synthetase	Glutamine synthetase	GO:0003824	1	0	0	0
contig_41978	no_hit	>tr|F1LHH5|F1LHH5_ASCSU Glutamine synthetase (Fragment) OS=Ascaris	>gi|115532980|ref|NP_001041010.1| GLutamiNe synthetase	Glutamine synthetase	GO:0003824,GO:0008152,GO:0000166	1	0	0	0
contig_28696	>sp|A9L8T6|RHDF1_PAPAN Inactive rhomboid protein 1 OS=Papio anubis GN=RHBDF1 PE=3 SV=1	>tr|F1KU35|F1KU35_ASCSU Rhomboid family member 1 OS=Ascaris suum	>gi|115532986|ref|NP_001041013.1| RhOMboid (Drosophila) related	Inactive rhomboid protein 1	GO:0008150,GO:0005623,GO:0005794,GO:0050789,GO:0015031,GO:0008233,GO:0008283,GO:0005783,GO:0007165	1	0	0	0
contig_42174	>sp|Q6GMF8|RHDF1_DANRE Inactive rhomboid protein 1 OS=Danio rerio GN=rhbdf1 PE=2 SV=1	>tr|A8QE23|A8QE23_BRUMA Rhomboid family protein OS=Brugia malayi	>gi|115532986|ref|NP_001041013.1| RhOMboid (Drosophila) related family	Rhomboid family protein	GO:0005623,GO:0016787,GO:0008233,GO:0019538,GO:0009056	1	0	0	0
contig_15923	>sp|P59837|RDH12_BOVIN Retinol dehydrogenase 12 OS=Bos taurus GN=RDH12 PE=2 SV=1	>tr|F1L1Q9|F1L1Q9_ASCSU Retinol dehydrogenase 12 OS=Ascaris suum PE=2	>gi|115532992|ref|NP_001041016.1| hypothetical protein Y116A8C.30	26S protease regulatory subunit 8	GO:0003824,GO:0000166	1	0	0	0
contig_12098	no_hit	>tr|A8Q1M8|A8Q1M8_BRUMA SD01790p, putative OS=Brugia malayi	>gi|115533008|ref|NP_001041024.1| hypothetical protein Y41E3.1	Protein Y41E3.1a, confirmed by transcript evidence	GO:0000003,GO:0003824,GO:0008152	1	0	0	0
contig_23156	>sp|Q9H3P7|GCP60_HUMAN Golgi resident protein GCP60 OS=Homo sapiens GN=ACBD3 PE=1 SV=4	>tr|F1L3U6|F1L3U6_ASCSU Golgi resident protein GCP60 OS=Ascaris suum	>gi|115533010|ref|NP_001041025.1| hypothetical protein Y41E3.7	Golgi resident protein GCP60	GO:0005623,GO:0008289,GO:0004872,GO:0005515,GO:0006810,GO:0007165	1	0	0	0
contig_23663	>sp|Q9H3P7|GCP60_HUMAN Golgi resident protein GCP60 OS=Homo sapiens GN=ACBD3 PE=1 SV=4	>tr|F1L3U6|F1L3U6_ASCSU Golgi resident protein GCP60 OS=Ascaris suum	>gi|115533010|ref|NP_001041025.1| hypothetical protein Y41E3.7	Golgi resident protein GCP60	GO:0005623,GO:0008289,GO:0004872,GO:0005515,GO:0006810,GO:0007165	1	0	0	0
contig_23664	>sp|Q7TNY6|GCP60_RAT Golgi resident protein GCP60 OS=Rattus norvegicus GN=Acbd3 PE=2	>tr|F1L3U6|F1L3U6_ASCSU Golgi resident protein GCP60 OS=Ascaris suum	>gi|115533014|ref|NP_001041027.1| hypothetical protein Y41E3.7	Golgi resident protein GCP60	GO:0005515	1	0	0	0
contig_43187	>sp|Q7TNY6|GCP60_RAT Golgi resident protein GCP60 OS=Rattus norvegicus GN=Acbd3 PE=2	>tr|F1L3U6|F1L3U6_ASCSU Golgi resident protein GCP60 OS=Ascaris suum	>gi|115533014|ref|NP_001041027.1| hypothetical protein Y41E3.7	Golgi resident protein GCP60	-	1	0	0	0
contig_34787	>sp|P50398|GDIA_RAT Rab GDP dissociation inhibitor alpha OS=Rattus norvegicus GN=Gdi1	>tr|G0P4U9|G0P4U9_CAEBE CBN-GDI-1 protein OS=Caenorhabditis brenneri	>gi|115533048|ref|NP_001041044.1| GDI (RabGDP Dissociation	Rab-GDP dissociation inhibitor	-	1	0	0	0
contig_38922	>sp|O97556|GDIB_CANFA Rab GDP dissociation inhibitor beta OS=Canis familiaris GN=GDI2	>tr|B7PIZ1|B7PIZ1_IXOSC GDI-1 GDP dissociation inhibitor, putative	>gi|115533048|ref|NP_001041044.1| GDI (RabGDP Dissociation	Rab-GDP dissociation inhibitor	GO:0030234,GO:0005829,GO:0008150,GO:0005623,GO:0005515,GO:0007165,GO:0015031,GO:0005794	1	0	0	0
contig_58241	>sp|O97556|GDIB_CANFA Rab GDP dissociation inhibitor beta OS=Canis familiaris GN=GDI2	>tr|A8NSE5|A8NSE5_BRUMA Rab GDP dissociation inhibitor alpha,	>gi|115533048|ref|NP_001041044.1| GDI (RabGDP Dissociation	Rab-GDP dissociation inhibitor	GO:0007275,GO:0008219,GO:0008150,GO:0016740,GO:0009790,GO:0015031,GO:0030234	1	0	0	0
contig_44109	>sp|Q3T131|COQ3_BOVIN Hexaprenyldihydroxybenzoate methyltransferase, mitochondrial OS=Bos	>tr|E5S6T8|E5S6T8_TRISP 3-demethylubiquinone-9 3-methyltransferase	>gi|115533050|ref|NP_001041045.1| COenzyme Q (ubiquinone)	3-demethylubiquinone-9 3-methyltransferase	GO:0005975,GO:0009058,GO:0016740,GO:0005739	1	0	0	0
contig_36194	>sp|Q9EP80|PICK1_RAT PRKCA-binding protein OS=Rattus norvegicus GN=Pick1 PE=1 SV=1	>tr|E3NUJ9|E3NUJ9_CAERE Putative uncharacterized protein	>gi|115533052|ref|NP_001041046.1| hypothetical protein Y57G11C.22	PRKCA-binding protein	GO:0006810,GO:0016023,GO:0005515,GO:0008152,GO:0007165,GO:0005623,GO:0006139,GO:0005886,GO:0008150	1	0	0	0
contig_45612	>sp|Q62083|PICK1_MOUSE PRKCA-binding protein OS=Mus musculus GN=Pick1 PE=1 SV=2	>tr|F6VD99|F6VD99_CIOIN Uncharacterized protein (Fragment) OS=Ciona	>gi|115533052|ref|NP_001041046.1| hypothetical protein Y57G11C.22	PRKCA-binding protein	GO:0005515,GO:0006810,GO:0007165,GO:0005102,GO:0016023,GO:0007267,GO:0008152,GO:0005623,GO:0015031,GO:0005794,GO:0040029,GO:0006259,GO:0009790,GO:0043234,GO:0005856,GO:0000003,GO:0005737,GO:0016787,GO:0016043,GO:0006139,GO:0009056,GO:0030154,GO:0007275,GO:0005886,GO:0005739	1	0	0	0
contig_61298	>sp|O18229|6PGL_CAEEL Putative 6-phosphogluconolactonase OS=Caenorhabditis elegans	>tr|E1FHI2|E1FHI2_LOALO 6-phosphogluconolactonase OS=Loa loa	>gi|115533058|ref|NP_001041049.1| hypothetical protein Y57G11C.3	6-phosphogluconolactonase	GO:0005737,GO:0007275,GO:0006139,GO:0005975,GO:0009056,GO:0019748,GO:0016787	1	0	0	0
contig_46324	no_hit	no_hit	>gi|115533066|ref|NP_001041053.1| hypothetical protein Y62E10A.20	Unknown protein	-	1	0	0	0
contig_2705	>sp|Q5U3Y0|KLD10_RAT Kelch domain-containing protein 10 OS=Rattus norvegicus GN=Klhdc10	>tr|F1L2Y9|F1L2Y9_ASCSU Kelch domain-containing protein 10 OS=Ascaris	>gi|115533072|ref|NP_001041056.1| hypothetical protein Y67H2A.2	Kelch domain-containing protein 10	GO:0005515	1	0	0	0
contig_19079	>sp|Q5U3Y0|KLD10_RAT Kelch domain-containing protein 10 OS=Rattus norvegicus GN=Klhdc10	>tr|F1L715|F1L715_ASCSU Kelch domain-containing protein 10	>gi|115533072|ref|NP_001041056.1| hypothetical protein Y67H2A.2	Kelch domain-containing protein 10	GO:0005515	1	0	0	0
contig_12657	>sp|Q8BYF6|SC5A8_MOUSE Sodium-coupled monocarboxylate transporter 1 OS=Mus musculus	>tr|F1L0F2|F1L0F2_ASCSU Sodium-coupled monocarboxylate transporter 1	>gi|115533094|ref|NP_001041067.1| hypothetical protein ZK822.5	Sodium-coupled monocarboxylate transporter 1	GO:0006810,GO:0005215,GO:0005886,GO:0005623	1	0	0	0
contig_21774	>sp|Q99PF5|FUBP2_RAT Far upstream element-binding protein 2 OS=Rattus norvegicus	>tr|E1FJN8|E1FJN8_LOALO KH domain-containing protein OS=Loa loa	>gi|115533118|ref|NP_001041081.1| hypothetical protein C12D8.1	Far upstream element-binding protein 1	GO:0003723,GO:0040029,GO:0005515	1	0	0	0
contig_31724	no_hit	>tr|F1KR92|F1KR92_ASCSU Far upstream element-binding protein 1	>gi|115533118|ref|NP_001041081.1| hypothetical protein C12D8.1	Far upstream element-binding protein 1	GO:0003723,GO:0040029,GO:0005515	1	0	0	0
contig_36173	no_hit	>tr|F1KR92|F1KR92_ASCSU Far upstream element-binding protein 1	>gi|115533118|ref|NP_001041081.1| hypothetical protein C12D8.1	Far upstream element-binding protein 1	GO:0003723,GO:0040029,GO:0005515	1	0	0	0
contig_36263	>sp|Q96I24|FUBP3_HUMAN Far upstream element-binding protein 3 OS=Homo sapiens GN=FUBP3	>tr|F1LFX2|F1LFX2_ASCSU Far upstream element-binding protein 2	>gi|115533118|ref|NP_001041081.1| hypothetical protein C12D8.1	Far upstream element-binding protein 1	GO:0040029,GO:0005515	1	0	0	0
contig_37292	>sp|Q96I24|FUBP3_HUMAN Far upstream element-binding protein 3 OS=Homo sapiens GN=FUBP3	>tr|F1KR92|F1KR92_ASCSU Far upstream element-binding protein 1	>gi|115533118|ref|NP_001041081.1| hypothetical protein C12D8.1	Far upstream element-binding protein 1	GO:0003723,GO:0040029,GO:0005515	1	0	0	0
contig_37440	no_hit	>tr|F1LFX2|F1LFX2_ASCSU Far upstream element-binding protein 2	>gi|115533118|ref|NP_001041081.1| hypothetical protein C12D8.1	Far upstream element-binding protein 1	GO:0040029,GO:0005515	1	0	0	0
contig_33586	>sp|A5D6U8|PAPL_DANRE Iron/zinc purple acid phosphatase-like protein OS=Danio rerio	>tr|A7S4Y3|A7S4Y3_NEMVE Predicted protein OS=Nematostella vectensis	>gi|115533158|ref|NP_001041101.1| hypothetical protein F21A3.2	Iron/zinc purple acid phosphatase-like protein	GO:0005488,GO:0016787,GO:0005622,GO:0006139,GO:0008152	1	0	0	0
contig_38444	>sp|A5D6U8|PAPL_DANRE Iron/zinc purple acid phosphatase-like protein OS=Danio rerio	>tr|A8XTP7|A8XTP7_CAEBR Putative uncharacterized protein	>gi|115533158|ref|NP_001041101.1| hypothetical protein F21A3.2	Iron/zinc purple acid phosphatase-like protein	GO:0005488,GO:0005623,GO:0016787,GO:0008152	1	0	0	0
contig_28586	>sp|A5D6U8|PAPL_DANRE Iron/zinc purple acid phosphatase-like protein OS=Danio rerio	>tr|F1L0J5|F1L0J5_ASCSU Iron/zinc purple acid phosphatase-like	>gi|115533158|ref|NP_001041101.1| hypothetical protein F21A3.2	Purple acid phosphatase, putative	GO:0005576,GO:0005488,GO:0005623,GO:0016787,GO:0008152	1	0	0	0
contig_47767	no_hit	>tr|Q1ZXS7|Q1ZXS7_CAEEL Protein F21A3.2b, partially confirmed by	>gi|115533160|ref|NP_001041102.1| hypothetical protein F21A3.2	Iron/zinc purple acid phosphatase-like protein	GO:0016787,GO:0005488	1	0	0	0
contig_50322	no_hit	>tr|Q1ZXS7|Q1ZXS7_CAEEL Protein F21A3.2b, partially confirmed by	>gi|115533160|ref|NP_001041102.1| hypothetical protein F21A3.2	Iron/zinc purple acid phosphatase-like protein	GO:0016787,GO:0005488	1	0	0	0
contig_14469	>sp|Q9ERI6|RDH14_MOUSE Retinol dehydrogenase 14 OS=Mus musculus GN=Rdh14 PE=1 SV=1	>tr|E1G1P5|E1G1P5_LOALO Putative uncharacterized protein OS=Loa loa	>gi|115533172|ref|NP_001041108.1| DeHydrogenases, Short chain family	Short-chain dehydrogenase/reductase SDR	GO:0003824	1	0	0	0
contig_62439	>sp|Q63ZP1|PHF10_XENLA PHD finger protein 10 OS=Xenopus laevis GN=phf10 PE=2 SV=2	>tr|F1L5D7|F1L5D7_ASCSU PHD finger protein 10 OS=Ascaris suum PE=2	>gi|115533182|ref|NP_001041113.1| hypothetical protein F33E11.6	PHD finger protein 10	GO:0005515,GO:0005488	1	0	0	0
contig_43952	>sp|O95070|YIF1A_HUMAN Protein YIF1A OS=Homo sapiens GN=YIF1A PE=1 SV=2	>tr|E1FV33|E1FV33_LOALO Putative uncharacterized protein OS=Loa loa	>gi|115533210|ref|NP_001041127.1| hypothetical protein F57A8.2	YIF1B	GO:0005794,GO:0005737,GO:0005815,GO:0005623	1	0	0	0
contig_5743	>sp|Q20952|ADD2_CAEEL Adducin-related protein 2 OS=Caenorhabditis elegans GN=add-2 PE=2	>tr|F1KZJ1|F1KZJ1_ASCSU Adducin-related protein 1 OS=Ascaris suum	>gi|115533218|ref|NP_001041131.1| ADDucin family member (add-2)	Adducin-related protein 1	GO:0005488	1	0	0	0
contig_62608	>sp|Q20952|ADD2_CAEEL Adducin-related protein 2 OS=Caenorhabditis elegans GN=add-2 PE=2	>tr|F1KZJ1|F1KZJ1_ASCSU Adducin-related protein 1 OS=Ascaris suum	>gi|115533218|ref|NP_001041131.1| ADDucin family member (add-2)	Adducin-related protein 1	GO:0005488	1	0	0	0
contig_16254	no_hit	no_hit	>gi|115533222|ref|NP_001041133.1| hypothetical protein F58E10.1	Unknown protein	-	1	0	0	0
contig_28158	>sp|Q501J6|DDX17_MOUSE Probable ATP-dependent RNA helicase DDX17 OS=Mus musculus GN=Ddx17	>tr|B7PA03|B7PA03_IXOSC ATP-dependent helicase (DEAD box), putative	>gi|115533224|ref|NP_001041134.1| hypothetical protein F58E10.3	ATP-dependent RNA helicase, putative	GO:0003676,GO:0000166,GO:0016787	1	0	0	0
contig_38104	>sp|Q501J6|DDX17_MOUSE Probable ATP-dependent RNA helicase DDX17 OS=Mus musculus GN=Ddx17	>tr|E2BPX0|E2BPX0_HARSA ATP-dependent RNA helicase p62	>gi|115533224|ref|NP_001041134.1| hypothetical protein F58E10.3	ATP-dependent RNA helicase, putative	GO:0003676,GO:0000166,GO:0016787	1	0	0	0
contig_49170	>sp|Q501J6|DDX17_MOUSE Probable ATP-dependent RNA helicase DDX17 OS=Mus musculus GN=Ddx17	>tr|A8NVZ8|A8NVZ8_BRUMA RNA-dependent helicase, putative OS=Brugia	>gi|115533224|ref|NP_001041134.1| hypothetical protein F58E10.3	ATP-dependent RNA helicase, putative	GO:0009790,GO:0007275,GO:0016787,GO:0003676,GO:0050789,GO:0040007,GO:0000166	1	0	0	0
contig_57242	>sp|Q501J6|DDX17_MOUSE Probable ATP-dependent RNA helicase DDX17 OS=Mus musculus GN=Ddx17	>tr|C3YW27|C3YW27_BRAFL Putative uncharacterized protein	>gi|115533224|ref|NP_001041134.1| hypothetical protein F58E10.3	ATP-dependent RNA helicase, putative	GO:0003723,GO:0006139,GO:0016787,GO:0009056,GO:0000166,GO:0005634	1	0	0	0
contig_58748	>sp|Q501J6|DDX17_MOUSE Probable ATP-dependent RNA helicase DDX17 OS=Mus musculus GN=Ddx17	>tr|B7PYD1|B7PYD1_IXOSC ATP-dependent RNA helicase, putative	>gi|115533224|ref|NP_001041134.1| hypothetical protein F58E10.3	ATP-dependent RNA helicase, putative	GO:0003723,GO:0006139,GO:0016787,GO:0009056,GO:0000166,GO:0005634	1	0	0	0
contig_63842	no_hit	>tr|E1GH12|E1GH12_LOALO Putative uncharacterized protein OS=Loa loa	>gi|115533230|ref|NP_001041137.1| Alpha MANnosidase family member	Alpha MANnosidase family member (aman-2)	GO:0003824	1	0	0	0
contig_46344	>sp|P28494|MA2A1_RAT Alpha-mannosidase 2 (Fragment) OS=Rattus norvegicus GN=Man2a1 PE=1	>tr|A8Y462|A8Y462_CAEBR CBR-AMAN-2 protein OS=Caenorhabditis	>gi|115533230|ref|NP_001041137.1| Alpha MANnosidase family member	Alpha-mannosidase 2	GO:0009058,GO:0006464,GO:0005975,GO:0007275,GO:0005488,GO:0005623,GO:0016787,GO:0005794,GO:0007005,GO:0006996,GO:0008150,GO:0009790,GO:0030246	1	0	0	0
contig_30313	>sp|P49641|MA2A2_HUMAN Alpha-mannosidase 2x OS=Homo sapiens GN=MAN2A2 PE=2 SV=3	>tr|A7S628|A7S628_NEMVE Predicted protein OS=Nematostella vectensis	>gi|115533230|ref|NP_001041137.1| Alpha MANnosidase family member	Alpha-mannosidase II, putative	GO:0005794,GO:0016787,GO:0009058,GO:0006464,GO:0005975,GO:0030246,GO:0005623,GO:0005488	1	0	0	0
contig_60237	>sp|A8Y461|ENOPH_CAEBR Enolase-phosphatase E1 OS=Caenorhabditis briggsae GN=CBG23332 PE=3	>tr|E3LPV3|E3LPV3_CAERE Putative uncharacterized protein	>gi|115533232|ref|NP_001041138.1| hypothetical protein F58H1.3	Enolase-phosphatase E1	GO:0005488,GO:0009058,GO:0006519,GO:0016787,GO:0008152	1	0	0	0
contig_32398	>sp|Q9CYK2|QPCT_MOUSE Glutaminyl-peptide cyclotransferase OS=Mus musculus GN=Qpct PE=1	>tr|E1FVI9|E1FVI9_LOALO Putative uncharacterized protein OS=Loa loa	>gi|115533242|ref|NP_001041143.1| hypothetical protein H27A22.1	Glutaminyl-peptide cyclotransferase-like protein	GO:0016740,GO:0008233,GO:0019538,GO:0009056	1	0	0	0
contig_45109	>sp|Q90YA8|QPCT_GLOBL Glutaminyl-peptide cyclotransferase OS=Gloydius blomhoffii GN=QPCT	>tr|F1L7H6|F1L7H6_ASCSU Glutaminyl-peptide cyclotransferase-like	>gi|115533242|ref|NP_001041143.1| hypothetical protein H27A22.1	Glutaminyl-peptide cyclotransferase-like protein	GO:0016740,GO:0008150,GO:0005576,GO:0005739,GO:0019538,GO:0009056,GO:0008233	1	0	0	0
contig_45598	no_hit	>tr|Q1ZXT4|Q1ZXT4_CAEEL Protein R10D12.14a, confirmed by transcript	>gi|115533258|ref|NP_001041151.1| hypothetical protein R10D12.14	Protein R10D12.14d, confirmed by transcript evidence	-	1	0	0	0
contig_61767	>sp|Q10737|AMPN_HAECO Aminopeptidase N OS=Haemonchus contortus PE=2 SV=2	>tr|F1KSS7|F1KSS7_ASCSU Aminopeptidase N OS=Ascaris suum PE=2 SV=1	>gi|115533278|ref|NP_001041161.1| hypothetical protein T07F10.1	Aminopeptidase N	GO:0008233,GO:0005488,GO:0043226,GO:0005737,GO:0005623,GO:0019538,GO:0009056	1	0	0	0
contig_5437	no_hit	>tr|E3LNJ0|E3LNJ0_CAERE CRE-SRT-39 protein OS=Caenorhabditis remanei	>gi|115533306|ref|NP_001041175.1| Serpentine Receptor, class T	Serpentine Receptor, class T family member (srt-29)	GO:0008150	1	0	0	0
contig_43118	no_hit	>tr|E3LNJ0|E3LNJ0_CAERE CRE-SRT-39 protein OS=Caenorhabditis remanei	>gi|115533306|ref|NP_001041175.1| Serpentine Receptor, class T	Serpentine Receptor, class T family member (srt-39)	-	1	0	0	0
contig_47054	no_hit	>tr|G0MP12|G0MP12_CAEBE Putative uncharacterized protein	>gi|115533306|ref|NP_001041175.1| Serpentine Receptor, class T	Serpentine Receptor, class T family member (srt-39)	-	1	0	0	0
contig_14008	no_hit	>tr|G0PEF1|G0PEF1_CAEBE Putative uncharacterized protein (Fragment)	>gi|115533312|ref|NP_001041178.1| hypothetical protein W08A12.1	CG30118, isoform B	-	1	0	0	0
contig_20361	no_hit	>tr|G0PEF1|G0PEF1_CAEBE Putative uncharacterized protein (Fragment)	>gi|115533312|ref|NP_001041178.1| hypothetical protein W08A12.1	CG30118, isoform B	-	1	0	0	0
contig_24732	no_hit	>tr|A8P3I0|A8P3I0_BRUMA Putative uncharacterized protein OS=Brugia	>gi|115533312|ref|NP_001041178.1| hypothetical protein W08A12.1	CG30118, isoform B	-	1	0	0	0
contig_24782	no_hit	>tr|A8P3I0|A8P3I0_BRUMA Putative uncharacterized protein OS=Brugia	>gi|115533312|ref|NP_001041178.1| hypothetical protein W08A12.1	CG30118, isoform B	-	1	0	0	0
contig_35674	no_hit	>tr|G0PEF1|G0PEF1_CAEBE Putative uncharacterized protein (Fragment)	>gi|115533312|ref|NP_001041178.1| hypothetical protein W08A12.1	CG30118, isoform B	GO:0004672,GO:0044238,GO:0004871,GO:0008152,GO:0007165,GO:0043234	1	0	0	0
contig_43385	no_hit	>tr|A8P3I0|A8P3I0_BRUMA Putative uncharacterized protein OS=Brugia	>gi|115533312|ref|NP_001041178.1| hypothetical protein W08A12.1	CG30118, isoform B	-	1	0	0	0
contig_46139	no_hit	>tr|G0PEF1|G0PEF1_CAEBE Putative uncharacterized protein (Fragment)	>gi|115533312|ref|NP_001041178.1| hypothetical protein W08A12.1	CG30118, isoform B	-	1	0	0	0
contig_50005	no_hit	>tr|A8P3I0|A8P3I0_BRUMA Putative uncharacterized protein OS=Brugia	>gi|115533312|ref|NP_001041178.1| hypothetical protein W08A12.1	CG30118, isoform B	-	1	0	0	0
contig_31464	no_hit	>tr|E1GFQ0|E1GFQ0_LOALO Putative uncharacterized protein (Fragment)	>gi|115533312|ref|NP_001041178.1| hypothetical protein W08A12.1	Unknown protein	-	1	0	0	0
contig_33559	no_hit	>tr|A8X2T0|A8X2T0_CAEBR Putative uncharacterized protein	>gi|115533312|ref|NP_001041178.1| hypothetical protein W08A12.1	Unknown protein	-	1	0	0	0
contig_38622	no_hit	>tr|G0PEF1|G0PEF1_CAEBE Putative uncharacterized protein (Fragment)	>gi|115533312|ref|NP_001041178.1| hypothetical protein W08A12.1	Unknown protein	-	1	0	0	0
contig_2335	no_hit	>tr|A8QGG3|A8QGG3_BRUMA Putative uncharacterized protein OS=Brugia	>gi|115533348|ref|NP_001041196.1| hypothetical protein Y50D4A.1	Unknown protein	GO:0003677,GO:0005515	1	0	0	0
contig_12364	>sp|Q5PQV5|TPBG_RAT Trophoblast glycoprotein OS=Rattus norvegicus GN=Tpbg PE=2 SV=1	>tr|F1L198|F1L198_ASCSU Trophoblast glycoprotein OS=Ascaris suum PE=2	>gi|115533380|ref|NP_001041213.1| hypothetical protein C02C6.3	Leucine Rich Repeat family protein	GO:0005623	1	0	0	0
contig_59185	no_hit	>tr|E1GFH6|E1GFH6_LOALO Leucine Rich Repeat family protein	>gi|115533380|ref|NP_001041213.1| hypothetical protein C02C6.3	Leucine Rich Repeat family protein	-	1	0	0	0
contig_46468	no_hit	>tr|Q304D9|Q304D9_CAEEL Putative uncharacterized protein	>gi|115533394|ref|NP_001041220.1| hypothetical protein C24A8.6	CBR-DOP-6 protein	-	1	0	0	0
contig_30949	>sp|Q20222|FABP3_CAEEL Fatty acid-binding protein homolog 3 OS=Caenorhabditis elegans	>tr|E1G401|E1G401_LOALO Putative uncharacterized protein (Fragment)	>gi|115533454|ref|NP_001041250.1| Lipid Binding Protein family	Fatty acid-binding protein 3	-	1	0	0	0
contig_42526	>sp|Q8WQC0|RGS7_CAEEL Regulator of G-protein signaling rgs-7 OS=Caenorhabditis elegans	>tr|E3LEW8|E3LEW8_CAERE CRE-RGS-7 protein OS=Caenorhabditis remanei	>gi|115533468|ref|NP_001041257.1| Regulator of G protein Signaling	Regulator of G-protein signaling protein 2	GO:0008150,GO:0050789,GO:0007165,GO:0030234,GO:0005886,GO:0005515,GO:0005737	1	0	0	0
contig_11963	>sp|P56479|GALR1_MOUSE Galanin receptor type 1 OS=Mus musculus GN=Galr1 PE=2 SV=1	>tr|F1L6U2|F1L6U2_ASCSU Somatostatin receptor type 5 OS=Ascaris suum	>gi|115533472|ref|NP_001041259.1| Unidentified Vitellogenin-linked	CC chemokine receptor type 5	GO:0007165,GO:0004872	1	0	0	0
contig_23668	no_hit	>tr|A8PPT1|A8PPT1_BRUMA Putative uncharacterized protein OS=Brugia	>gi|115533474|ref|NP_001041260.1| SarcoGlyCan Alpha homolog family	CBR-SGCA-1 protein	GO:0005623,GO:0043234,GO:0005886	1	0	0	0
contig_47799	no_hit	>tr|E1G6D6|E1G6D6_LOALO Putative uncharacterized protein OS=Loa loa	>gi|115533474|ref|NP_001041260.1| SarcoGlyCan Alpha homolog family	SarcoGlyCan Alpha homolog family member (sgca-1)	GO:0005737,GO:0043234,GO:0005886	1	0	0	0
contig_48559	no_hit	>tr|A8PPT1|A8PPT1_BRUMA Putative uncharacterized protein OS=Brugia	>gi|115533476|ref|NP_001041261.1| SarcoGlyCan Alpha homolog family	SarcoGlyCan Alpha homolog family member (sgca-1)	GO:0005623,GO:0043234,GO:0005886	1	0	0	0
contig_34886	no_hit	>tr|F1LFS6|F1LFS6_ASCSU Calmodulin OS=Ascaris suum PE=2 SV=1	>gi|115533480|ref|NP_001041263.1| hypothetical protein K03A1.4	Calcium-binding protein 5	-	1	0	0	0
contig_61886	no_hit	>tr|Q21165|Q21165_CAEEL Putative uncharacterized protein	>gi|115533480|ref|NP_001041263.1| hypothetical protein K03A1.4	Calmodulin	GO:0005509	1	0	0	0
contig_62657	>sp|Q7RTX9|MOT14_HUMAN Monocarboxylate transporter 14 OS=Homo sapiens GN=SLC16A14 PE=2	>tr|F1KVU6|F1KVU6_ASCSU Monocarboxylate transporter 5 OS=Ascaris suum	>gi|115533488|ref|NP_001041267.1| Patterned Expression Site family	Monocarboxylate transporter 5	GO:0006810,GO:0005623	1	0	0	0
contig_42652	>sp|Q8K1C7|MOT14_MOUSE Monocarboxylate transporter 14 OS=Mus musculus GN=Slc16a14 PE=2	>tr|F1KVU6|F1KVU6_ASCSU Monocarboxylate transporter 5 OS=Ascaris suum	>gi|115533490|ref|NP_001041268.1| Patterned Expression Site family	Monocarboxylate transporter 5	GO:0005623,GO:0006810	1	0	0	0
contig_21986	>sp|Q96AX2|RAB37_HUMAN Ras-related protein Rab-37 OS=Homo sapiens GN=RAB37 PE=1 SV=3	>tr|A8XJV0|A8XJV0_CAEBR CBR-RAB-37 protein OS=Caenorhabditis	>gi|115533540|ref|NP_001041293.1| RAB family member (rab-37)	Ras-related protein Rab-26, putative	GO:0000166,GO:0005737,GO:0006810,GO:0015031,GO:0016023,GO:0005634,GO:0007165,GO:0016787	1	0	0	0
contig_38736	>sp|Q29RR0|RAB26_BOVIN Ras-related protein Rab-26 OS=Bos taurus GN=RAB26 PE=2 SV=1	>tr|E1G9U3|E1G9U3_LOALO Rab8 OS=Loa loa GN=LOAG_09930 PE=3 SV=1	>gi|115533540|ref|NP_001041293.1| RAB family member (rab-37)	Ras-related protein Rab-26, putative	GO:0007165,GO:0006810,GO:0016787,GO:0050789,GO:0006139,GO:0009056,GO:0005515,GO:0005886,GO:0015031,GO:0005737,GO:0007275,GO:0000166,GO:0005634,GO:0006629	1	0	0	0
contig_25086	>sp|Q4R633|SGK1_MACFA Serine/threonine-protein kinase Sgk1 OS=Macaca fascicularis GN=SGK1	>tr|G1RXA9|G1RXA9_NOMLE Uncharacterized protein OS=Nomascus	>gi|115533550|ref|NP_001041298.1| Serum- and Glucocorticoid-	Protein kinase 1	GO:0005488,GO:0009653,GO:0016043,GO:0030154,GO:0050789,GO:0007275,GO:0016049,GO:0005623,GO:0006950,GO:0009719,GO:0007610,GO:0009628,GO:0000166,GO:0005515,GO:0006811,GO:0008092,GO:0007165,GO:0019725,GO:0006464,GO:0004672,GO:0007049,GO:0007010,GO:0005737,GO:0005634,GO:0008219,GO:0006519,GO:0008152	1	0	0	0
contig_62208	>sp|Q2PJ68|SGK1_CAEEL Serine/threonine-protein kinase sgk-1 OS=Caenorhabditis elegans	>tr|E3MKD6|E3MKD6_CAERE CRE-SGK-1 protein OS=Caenorhabditis remanei	>gi|115533550|ref|NP_001041298.1| Serum- and Glucocorticoid- inducible	Protein kinase 2	GO:0006810,GO:0050789,GO:0007275,GO:0008283,GO:0007610,GO:0000003,GO:0003674,GO:0005515,GO:0016049,GO:0008289,GO:0040007,GO:0006811,GO:0005737,GO:0008150,GO:0007154,GO:0005488,GO:0009790,GO:0006350,GO:0006464,GO:0004672,GO:0006950,GO:0008219,GO:0005634,GO:0000166,GO:0006519,GO:0008152	1	0	0	0
contig_24957	>sp|Q5K2C1|TPS2_APHAV Alpha,alpha-trehalose-phosphate synthase [UDP-forming] 2	>tr|F1KS18|F1KS18_ASCSU Alpha,alpha-trehalose-phosphate synthase	>gi|115533560|ref|NP_001041303.1| Trehalose 6-Phosphate Synthase	Alpha,alpha-trehalose-phosphate synthase [UDP-forming] 2	GO:0000166,GO:0016740,GO:0005622,GO:0007275,GO:0009058,GO:0005975,GO:0007165	1	0	0	0
contig_14647	>sp|Q9VB98|Y5521_DROME Probable Rho GTPase-activating protein CG5521 OS=Drosophila	>tr|F1L1A8|F1L1A8_ASCSU Ral GTPase-activating protein subunit	>gi|115533586|ref|NP_490772.2| hypothetical protein Y18H1A.3	Ral GTPase-activating protein subunit alpha-1	-	1	0	0	0
contig_42777	>sp|Q56A55|ABCB8_DANRE ATP-binding cassette sub-family B member 8, mitochondrial OS=Danio	>tr|Q9BL17|Q9BL17_CAEEL Half transporter (Pgp related) protein 6	>gi|115533592|ref|NP_490828.3| HAlF transporter (PGP related) family	ABC transporter, permease/ATP-binding protein	GO:0008150,GO:0006810,GO:0005739,GO:0016787,GO:0005215,GO:0005623,GO:0000166	1	0	0	0
contig_45720	sp|Q13BH6|NDVA_RHOPS Beta-(1-->2)glucan export ATP-binding/perme... 92 8e-19	>tr|F1L053|F1L053_ASCSU ATP-binding cassette sub-family B member 8	>gi|115533592|ref|NP_490828.3| HAlF transporter (PGP related) family	ATP-binding cassette subfamily B, member 8	GO:0006810,GO:0005623,GO:0005739,GO:0016787,GO:0005215,GO:0006139,GO:0009056,GO:0000166	1	0	0	0
contig_61428	>sp|O44997|DAPK_CAEEL Death-associated protein kinase dapk-1 OS=Caenorhabditis elegans	>tr|F1KRA1|F1KRA1_ASCSU Death-associated protein kinase dapk-1	>gi|115533596|ref|NP_490840.2| DAP (Death-Associated Protein) Kinase	Death-associated protein kinase dapk-1	GO:0006464,GO:0050789,GO:0008219,GO:0004672,GO:0000166,GO:0005515,GO:0007165,GO:0005622,GO:0006519,GO:0008152	1	0	0	0
contig_46829	>sp|A8C754|THADA_CHICK Thyroid adenoma-associated protein homolog OS=Gallus gallus GN=THADA	>tr|F1KV16|F1KV16_ASCSU Thyroid adenoma-associated protein (Fragment)	>gi|115533598|ref|NP_490861.3| hypothetical protein Y92H12A.5	Thyroid adenoma-associated protein	-	1	0	0	0
contig_59309	>sp|P42690|SRK4_SPOLA Tyrosine-protein kinase isoform SRK4 OS=Spongilla lacustris GN=SRK1	>tr|F1L0I3|F1L0I3_ASCSU Tyrosine-protein kinase Fyn OS=Ascaris suum	>gi|115533600|ref|NP_490866.4| SRC oncogene related family member	Protein tyrosine kinase	GO:0004672,GO:0006464,GO:0000166	1	0	0	0
contig_61460	>sp|P13116|SRC2_XENLA Tyrosine-protein kinase Src-2 OS=Xenopus laevis GN=src-b PE=2 SV=3	>tr|F1L0I3|F1L0I3_ASCSU Tyrosine-protein kinase Fyn OS=Ascaris suum	>gi|115533600|ref|NP_490866.4| SRC oncogene related family member	Protein tyrosine kinase	GO:0009653,GO:0030154,GO:0009790,GO:0007010,GO:0007049,GO:0005737,GO:0004672,GO:0000166,GO:0008152,GO:0008150,GO:0000003,GO:0007275,GO:0005623,GO:0005515	1	0	0	0
contig_65609	>sp|P42690|SRK4_SPOLA Tyrosine-protein kinase isoform SRK4 OS=Spongilla lacustris GN=SRK1	>tr|F1L0I3|F1L0I3_ASCSU Tyrosine-protein kinase Fyn OS=Ascaris suum	>gi|115533600|ref|NP_490866.4| SRC oncogene related family member	Protein tyrosine kinase	GO:0009653,GO:0030154,GO:0009790,GO:0006464,GO:0005326,GO:0004672,GO:0005623,GO:0006810,GO:0007010,GO:0007049,GO:0005737,GO:0000166,GO:0008150,GO:0000003,GO:0007275,GO:0006811,GO:0006519,GO:0008152	1	0	0	0
contig_63340	no_hit	>tr|Q8T6F8|Q8T6F8_CAEEL Protein tyrosine kinase OS=Caenorhabditis	>gi|115533600|ref|NP_490866.4| SRC oncogene related family member	Src-family protein tyrosine kinase	GO:0009653,GO:0030154,GO:0009790,GO:0006464,GO:0005326,GO:0004672,GO:0005623,GO:0006810,GO:0007010,GO:0007049,GO:0005737,GO:0000166,GO:0008150,GO:0000003,GO:0007275,GO:0006811,GO:0006519,GO:0008152	1	0	0	0
contig_43912	>sp|Q5R5H4|PARL_PONAB Presenilins-associated rhomboid-like protein, mitochondrial OS=Pongo	>tr|F1L5H0|F1L5H0_ASCSU Presenilins-associated rhomboid-like protein	>gi|115533624|ref|NP_491125.3| RhOMboid (Drosophila) related family	Rhomboid family protein	GO:0008233,GO:0005623,GO:0005739,GO:0019538,GO:0009056	1	0	0	0
contig_60718	>sp|Q9VGC3|COG1_DROME Conserved oligomeric Golgi complex subunit 1 OS=Drosophila	>tr|E3LM39|E3LM39_CAERE CRE-COGC-1 protein OS=Caenorhabditis remanei	>gi|115533626|ref|NP_491128.4| Conserved Oligomeric Golgi (COG)	Conserved oligomeric Golgi complex subunit 1	GO:0009653,GO:0000003,GO:0008150,GO:0007275	1	0	0	0
contig_27358	no_hit	>tr|E3LM42|E3LM42_CAERE CRE-TYR-5 protein OS=Caenorhabditis remanei	>gi|115533628|ref|NP_491131.2| hypothetical protein Y44E3B.2	CRE-TYR-5 protein	-	1	0	0	0
contig_35757	no_hit	>tr|O76708|O76708_CAEEL Putative uncharacterized protein Y44E3B.2	>gi|115533628|ref|NP_491131.2| hypothetical protein Y44E3B.2	CRE-TYR-5 protein	-	1	0	0	0
contig_30424	no_hit	>tr|O76708|O76708_CAEEL Putative uncharacterized protein Y44E3B.2	>gi|115533628|ref|NP_491131.2| hypothetical protein Y44E3B.2	TYRosinase family member (tyr-1)	GO:0005488,GO:0003824,GO:0008152	1	0	0	0
contig_26996	no_hit	>tr|O76708|O76708_CAEEL Putative uncharacterized protein Y44E3B.2	>gi|115533628|ref|NP_491131.2| hypothetical protein Y44E3B.2	TYRosinase family member (tyr-4)	GO:0005488,GO:0003824,GO:0008152	1	0	0	0
contig_21488	>sp|P34269|TYR1_CAEEL Putative tyrosinase-like protein tyr-1 OS=Caenorhabditis elegans	>tr|A8XL54|A8XL54_CAEBR CBR-TYR-5 protein OS=Caenorhabditis briggsae	>gi|115533628|ref|NP_491131.2| hypothetical protein Y44E3B.2	Tyrosinase-like protein tyr-1	GO:0005515	1	0	0	0
contig_24283	>sp|P34269|TYR1_CAEEL Putative tyrosinase-like protein tyr-1 OS=Caenorhabditis elegans	>tr|A8XL54|A8XL54_CAEBR CBR-TYR-5 protein OS=Caenorhabditis briggsae	>gi|115533628|ref|NP_491131.2| hypothetical protein Y44E3B.2	Tyrosinase-like protein tyr-1	GO:0005515	1	0	0	0
contig_33505	>sp|Q19673|TYR3_CAEEL Putative tyrosinase-like protein tyr-3 OS=Caenorhabditis elegans	>tr|A8XL54|A8XL54_CAEBR CBR-TYR-5 protein OS=Caenorhabditis briggsae	>gi|115533628|ref|NP_491131.2| hypothetical protein Y44E3B.2	Tyrosinase-like protein tyr-1	GO:0005515	1	0	0	0
contig_36276	>sp|P34269|TYR1_CAEEL Putative tyrosinase-like protein tyr-1 OS=Caenorhabditis elegans	>tr|O76708|O76708_CAEEL Putative uncharacterized protein Y44E3B.2	>gi|115533628|ref|NP_491131.2| hypothetical protein Y44E3B.2	Tyrosinase-like protein tyr-1	GO:0008152,GO:0003824,GO:0005515,GO:0006519	1	0	0	0
contig_44114	>sp|P34269|TYR1_CAEEL Putative tyrosinase-like protein tyr-1 OS=Caenorhabditis elegans	>tr|A8XL54|A8XL54_CAEBR CBR-TYR-5 protein OS=Caenorhabditis briggsae	>gi|115533628|ref|NP_491131.2| hypothetical protein Y44E3B.2	Tyrosinase-like protein tyr-1	GO:0008152,GO:0005515,GO:0003824	1	0	0	0
contig_12958	>sp|Q9R0Y1|ACCN5_MOUSE Amiloride-sensitive cation channel 5 OS=Mus musculus GN=Accn5 PE=2	>tr|A8XE97|A8XE97_CAEBR Putative uncharacterized protein	>gi|115533641|ref|NP_491196.2| hypothetical protein T28F2.7	Amiloride-sensitive cation channel 4-A	GO:0006810,GO:0009653,GO:0016043,GO:0030154,GO:0007275,GO:0008037	1	0	0	0
contig_5277	>sp|O01635|ASIC1_CAEEL Degenerin-like protein asic-1 OS=Caenorhabditis elegans GN=asic-1	>tr|G0NJH5|G0NJH5_CAEBE CBN-ASIC-1 protein OS=Caenorhabditis brenneri	>gi|115533645|ref|NP_491214.2| Acid-sensing/Amiloride-Sensitive Ion	Amiloride-sensitive sodium channel	GO:0007610,GO:0009605,GO:0009628,GO:0006811,GO:0005886,GO:0005216,GO:0005623	1	0	0	0
contig_13841	>sp|P59054|CSRN1_MOUSE Cysteine/serine-rich nuclear protein 1 OS=Mus musculus GN=Csrnp1 PE=2	>tr|F1KW75|F1KW75_ASCSU Cysteine/serine-rich nuclear protein 2	>gi|115533655|ref|NP_491368.2| hypothetical protein C41D11.3	Cysteine/serine-rich nuclear protein 2	GO:0008150,GO:0050789,GO:0006350	1	0	0	0
contig_43628	>sp|P83388|AMDL_CAEEL Probable peptidyl-glycine alpha-amidating monooxygenase T19B4.1	>tr|G0MNK8|G0MNK8_CAEBE Putative uncharacterized protein	>gi|115533679|ref|NP_491666.2| hypothetical protein T19B4.1	Peptidyl-glycine alpha-amidating monooxygenase	GO:0009719,GO:0003824,GO:0005488,GO:0016023,GO:0007275,GO:0008152,GO:0005623,GO:0005515	1	0	0	0
contig_55199	>sp|P83388|AMDL_CAEEL Probable peptidyl-glycine alpha-amidating monooxygenase T19B4.1	>tr|A8Q389|A8Q389_BRUMA Copper type II ascorbate-dependent	>gi|115533679|ref|NP_491666.2| hypothetical protein T19B4.1	Peptidyl-glycine alpha-amidating monooxygenase	GO:0003824,GO:0008152,GO:0005488	1	0	0	0
contig_54874	>sp|Q9TZH6|PHS_CAEEL Putative pterin-4-alpha-carbinolamine dehydratase OS=Caenorhabditis	>tr|A8WVS5|A8WVS5_CAEBR CBR-PCBD-1 protein OS=Caenorhabditis	>gi|115533705|ref|NP_491982.2| Pterin CarBinolamine Dehydratase	Pterin-4-alpha-carbinolamine dehydratase, putative	-	1	0	0	0
contig_12928	>sp|Q9Y5B0|CTDP1_HUMAN RNA polymerase II subunit A C-terminal domain phosphatase OS=Homo	>tr|B4N3A4|B4N3A4_DROWI GK12500 OS=Drosophila willistoni GN=GK12500	>gi|115533721|ref|NP_492423.2| FCP1 (yeast TFIIF-interacting CTD	RNA polymerase II subunit A C-terminal domain phosphatase	GO:0005622,GO:0005515,GO:0004721,GO:0005634,GO:0006464	1	0	0	0
contig_5950	no_hit	>tr|F1LAI8|F1LAI8_ASCSU 39S ribosomal protein L9 OS=Ascaris suum	>gi|115533738|ref|NP_492810.2| hypothetical protein B0205.11	Ribosomal protein L9 domain-containing protein	GO:0005622	1	0	0	0
contig_20761	>sp|Q28CH8|YIPF6_XENTR Protein YIPF6 OS=Xenopus tropicalis GN=yipf6 PE=2 SV=1	>tr|F1LA53|F1LA53_ASCSU Protein YIPF6 OS=Ascaris suum PE=2 SV=1	>gi|115533760|ref|NP_493177.2| hypothetical protein W02D9.2	Yip1 domain-containing protein	GO:0005623	1	0	0	0
contig_61257	>sp|A8WGS4|TLCD2_DANRE TLC domain-containing protein 2 OS=Danio rerio GN=tlcd2 PE=2 SV=1	>tr|F1KYA3|F1KYA3_ASCSU TLC domain-containing protein 2 OS=Ascaris	>gi|115533789|ref|NP_493466.2| hypothetical protein Y63D3A.8	TLC domain-containing protein 2	GO:0005623	1	0	0	0
contig_32171	no_hit	>tr|A8XU46|A8XU46_CAEBR Putative uncharacterized protein	>gi|115533791|ref|NP_493486.2| hypothetical protein C49A1.10	Protein C49A1.10, confirmed by transcript evidence	-	1	0	0	0
contig_33612	no_hit	>tr|A8XU46|A8XU46_CAEBR Putative uncharacterized protein	>gi|115533791|ref|NP_493486.2| hypothetical protein C49A1.10	Protein C49A1.10, confirmed by transcript evidence	-	1	0	0	0
contig_42908	no_hit	>tr|A8XU46|A8XU46_CAEBR Putative uncharacterized protein	>gi|115533791|ref|NP_493486.2| hypothetical protein C49A1.10	Protein C49A1.10, confirmed by transcript evidence	-	1	0	0	0
contig_54879	no_hit	>tr|A8XU46|A8XU46_CAEBR Putative uncharacterized protein	>gi|115533791|ref|NP_493486.2| hypothetical protein C49A1.10	Protein C49A1.10, confirmed by transcript evidence	-	1	0	0	0
contig_65977	no_hit	>tr|A8XU46|A8XU46_CAEBR Putative uncharacterized protein	>gi|115533791|ref|NP_493486.2| hypothetical protein C49A1.10	Protein C49A1.10, confirmed by transcript evidence	-	1	0	0	0
contig_18371	>sp|Q96EG3|ZN837_HUMAN Zinc finger protein 837 OS=Homo sapiens GN=ZNF837 PE=2 SV=2	>tr|A8PQ02|A8PQ02_BRUMA Zinc finger, C2H2 type family protein	>gi|115533831|ref|NP_494369.2| hypothetical protein K12H6.12	Zinc finger protein	GO:0005488,GO:0005622	1	0	0	0
contig_17100	>sp|Q9H0R3|TM222_HUMAN Transmembrane protein 222 OS=Homo sapiens GN=TMEM222 PE=2 SV=2	>tr|A8P421|A8P421_BRUMA D4Ertd196e protein, putative OS=Brugia	>gi|115533848|ref|NP_494762.2| hypothetical protein H20J04.6	Transmembrane protein 222	-	1	0	0	0
contig_25909	>sp|A8XHQ1|MTND3_CAEBR 1,2-dihydroxy-3-keto-5-methylthiopentene dioxygenase homolog 3	>tr|E3NG52|E3NG52_CAERE Putative uncharacterized protein	>gi|115533856|ref|NP_494804.2| hypothetical protein K07E1.1	1,2-dihydroxy-3-keto-5-methylthiopentene dioxygenase	GO:0009058,GO:0006519,GO:0008152,GO:0005488,GO:0006350,GO:0050789,GO:0003824,GO:0009790	1	0	0	0
contig_29203	>sp|A8XHQ1|MTND3_CAEBR 1,2-dihydroxy-3-keto-5-methylthiopentene dioxygenase homolog 3	>tr|E3NG52|E3NG52_CAERE Putative uncharacterized protein	>gi|115533856|ref|NP_494804.2| hypothetical protein K07E1.1	1,2-dihydroxy-3-keto-5-methylthiopentene dioxygenase	GO:0009058,GO:0006519,GO:0008152,GO:0005488,GO:0006350,GO:0050789,GO:0003824,GO:0009790	1	0	0	0
contig_51386	>sp|A8XHQ1|MTND3_CAEBR 1,2-dihydroxy-3-keto-5-methylthiopentene dioxygenase homolog 3	>tr|O61597|O61597_OSTOS Putative uncharacterized protein (Fragment)	>gi|115533856|ref|NP_494804.2| hypothetical protein K07E1.1	1,2-dihydroxy-3-keto-5-methylthiopentene dioxygenase	GO:0003824,GO:0008152,GO:0009790	1	0	0	0
contig_6232	>sp|Q20263|GOT1_CAEEL Probable Golgi transport protein 1 OS=Caenorhabditis elegans	>tr|F1LBS1|F1LBS1_ASCSU Golgi transport protein 1 OS=Ascaris suum	>gi|115533870|ref|NP_494847.2| hypothetical protein F41C3.4	Vesicle transport protein GOT1B	GO:0006810	1	0	0	0
contig_43140	no_hit	>tr|Q20265|Q20265_CAEEL Putative uncharacterized protein	>gi|115533871|ref|NP_494849.2| hypothetical protein F41C3.2	Protein Y15E3A.4, confirmed by transcript evidence	GO:0005623,GO:0006810	1	0	0	0
contig_47695	>sp|P41849|LGC50_CAEEL Ligand-gated ion channel 50 OS=Caenorhabditis elegans GN=lgc-50	>tr|C3PTT7|C3PTT7_HAECO Dopamine-gated chloride channel	>gi|115533886|ref|NP_494951.2| GABA/Glycine Receptor family (see	Gamma-aminobutyric acid receptor subunit gamma-4	GO:0005623,GO:0005216,GO:0005575,GO:0006810,GO:0006811	1	0	0	0
contig_15914	>sp|P41849|LGC50_CAEEL Ligand-gated ion channel 50 OS=Caenorhabditis elegans GN=lgc-50	>tr|Q10052|Q10052_CAEEL Gaba/glycine receptor family (See gbr)	>gi|115533886|ref|NP_494951.2| GABA/Glycine Receptor family (see	Gamma-aminobutyric acid receptor subunit pi	GO:0005623,GO:0005886,GO:0005216,GO:0006811,GO:0006810	1	0	0	0
contig_44408	>sp|Q96QK1|VPS35_HUMAN Vacuolar protein sorting-associated protein 35 OS=Homo sapiens	>tr|F1KWT9|F1KWT9_ASCSU Vacuolar protein sorting-associated protein	>gi|115533921|ref|NP_495180.2| related to yeast Vacuolar Protein	Vacuolar sorting protein, putative	GO:0005829,GO:0005768,GO:0005515,GO:0006810	1	0	0	0
contig_48839	>sp|Q6NRQ7|SSU72_XENLA RNA polymerase II subunit A C-terminal domain phosphatase SSU72	>tr|F1LDM2|F1LDM2_ASCSU RNA polymerase II subunit A C-terminal	>gi|115533947|ref|NP_495386.3| hypothetical protein T13C2.4	RNA polymerase II subunit A C-terminal domain phosphatase SSU72	GO:0004721,GO:0006139,GO:0005634,GO:0006464	1	0	0	0
contig_42279	no_hit	>tr|E1FVW5|E1FVW5_LOALO Putative uncharacterized protein OS=Loa loa	>gi|115533955|ref|NP_495463.2| hypothetical protein T02G5.2	EF hand domain containing protein	GO:0005509	1	0	0	0
contig_13763	>sp|Q6PDJ6|FBX42_MOUSE F-box only protein 42 OS=Mus musculus GN=Fbxo42 PE=1 SV=1	>tr|F1L6W8|F1L6W8_ASCSU F-box only protein 42 OS=Ascaris suum PE=2	>gi|115534038|ref|NP_497184.2| hypothetical protein Y50D7A.1	Kelch domain-containing protein	-	1	0	0	0
contig_46399	>sp|Q9NQS7|INCE_HUMAN Inner centromere protein OS=Homo sapiens GN=INCENP PE=1 SV=3	>tr|A8Q2P7|A8Q2P7_BRUMA Putative uncharacterized protein OS=Brugia	>gi|115534040|ref|NP_497186.3| hypothetical protein Y50D7A.8	GEX Interacting protein family member (gei-4)	GO:0050789,GO:0040007,GO:0007010,GO:0007275,GO:0000003,GO:0005515,GO:0005198,GO:0006810,GO:0016043,GO:0009790,GO:0005856,GO:0043234	1	0	0	0
contig_45719	>sp|Q21153|CMC1_CAEEL Probable calcium-binding mitochondrial carrier K02F3.2	>tr|G0MYV5|G0MYV5_CAEBE Putative uncharacterized protein	>gi|115534052|ref|NP_497274.2| hypothetical protein K02F3.2	Calcium-binding mitochondrial carrier protein Aralar1	GO:0006810,GO:0006091,GO:0005509,GO:0005739,GO:0006811,GO:0006139,GO:0009058,GO:0005215,GO:0005515,GO:0005975,GO:0005886,GO:0008150	1	0	0	0
contig_42620	>sp|Q91V57|CHIN_MOUSE N-chimaerin OS=Mus musculus GN=Chn1 PE=1 SV=2	>tr|G0NBV8|G0NBV8_CAEBE CBN-CHIN-1 protein OS=Caenorhabditis	>gi|115534061|ref|NP_497323.3| CHImaeriN (Rac-GTPase-activating	Rho GTPase-activating protein 27	GO:0005488,GO:0007165,GO:0005622,GO:0005515	1	0	0	0
contig_43550	>sp|Q8K1R3|PNPT1_MOUSE Polyribonucleotide nucleotidyltransferase 1, mitochondrial OS=Mus	>tr|A8PS54|A8PS54_BRUMA 3' exoribonuclease family, domain 2 containing	>gi|115534063|ref|NP_497324.3| hypothetical protein BE0003N10.1	Polyribonucleotide nucleotidyltransferase 1	GO:0005739,GO:0016740	1	0	0	0
contig_12724	>sp|Q616T6|RM45_CAEBR Probable 39S ribosomal protein L45, mitochondrial OS=Caenorhabditis	>tr|E3NGB9|E3NGB9_CAERE Putative uncharacterized protein	>gi|115534069|ref|NP_497347.3| hypothetical protein Y119D3B.16	39S ribosomal protein L45, mitochondrial	GO:0005840,GO:0005739,GO:0043234,GO:0015031,GO:0005515,GO:0005215,GO:0009536	1	0	0	0
contig_21834	>sp|Q616T6|RM45_CAEBR Probable 39S ribosomal protein L45, mitochondrial OS=Caenorhabditis	>tr|G0MYL9|G0MYL9_CAEBE Putative uncharacterized protein	>gi|115534069|ref|NP_497347.3| hypothetical protein Y119D3B.16	39S ribosomal protein L45, mitochondrial	GO:0005840,GO:0005739	1	0	0	0
contig_44207	>sp|O76689|SNF6_CAEEL Sodium-dependent acetylcholine transporter OS=Caenorhabditis	>tr|F1KX51|F1KX51_ASCSU Transporter OS=Ascaris suum PE=2 SV=1	>gi|115534083|ref|NP_497416.4| Sodium:Neurotransmitter symporter	Transporter	GO:0007267,GO:0005326,GO:0006810,GO:0005623,GO:0006811,GO:0005215,GO:0005886,GO:0006950,GO:0005515,GO:0050789	1	0	0	0
contig_44535	>sp|O76689|SNF6_CAEEL Sodium-dependent acetylcholine transporter OS=Caenorhabditis elegans	>tr|F1KX51|F1KX51_ASCSU Transporter OS=Ascaris suum PE=2 SV=1	>gi|115534083|ref|NP_497416.4| Sodium:Neurotransmitter symporter	Transporter	GO:0019725,GO:0007267,GO:0005326,GO:0005215,GO:0006810,GO:0005623,GO:0006811,GO:0007610,GO:0050789,GO:0005515	1	0	0	0
contig_18690	>sp|O66766|GATB_AQUAE Aspartyl/glutamyl-tRNA(Asn/Gln) amidotransferase subunit B	>tr|E1FX42|E1FX42_LOALO Putative uncharacterized protein OS=Loa loa	>gi|115534094|ref|NP_497510.2| hypothetical protein C39B5.6	Aspartyl/glutamyl-tRNA(Asn/Gln) amidotransferase subunit B	GO:0003824	1	0	0	0
contig_42884	>sp|Q99JT1|GATB_MOUSE Glutamyl-tRNA(Gln) amidotransferase subunit B, mitochondrial OS=Mus	>tr|F1LBJ0|F1LBJ0_ASCSU Glutamyl-tRNA(Gln) amidotransferase subunit	>gi|115534094|ref|NP_497510.2| hypothetical protein C39B5.6	Aspartyl/glutamyl-tRNA(Asn/Gln) amidotransferase subunit B	GO:0003824,GO:0005739	1	0	0	0
contig_13486	>sp|P70052|NR2E1_XENLA Nuclear receptor subfamily 2 group E member 1 OS=Xenopus laevis	>tr|G0MKP3|G0MKP3_CAEBE Putative uncharacterized protein	>gi|115534108|ref|NP_497579.2| Nuclear Hormone Receptor family	Nuclear Hormone Receptor family member (nhr-239)	GO:0005488,GO:0006139,GO:0009058,GO:0003824,GO:0003677,GO:0004872,GO:0000166,GO:0007165,GO:0006350	1	0	0	0
contig_15206	>sp|P48739|PIPNB_HUMAN Phosphatidylinositol transfer protein beta isoform OS=Homo sapiens	>tr|F1L8G2|F1L8G2_ASCSU Phosphatidylinositol transfer protein alpha	>gi|115534112|ref|NP_497582.2| hypothetical protein Y54F10AR.1	Phosphatidylinositol transfer protein	GO:0005622,GO:0006810	1	0	0	0
contig_29050	>sp|P16446|PIPNA_RAT Phosphatidylinositol transfer protein alpha isoform OS=Rattus	>tr|F1L8G2|F1L8G2_ASCSU Phosphatidylinositol transfer protein alpha	>gi|115534112|ref|NP_497582.2| hypothetical protein Y54F10AR.1	Phosphatidylinositol transfer protein beta isoform	GO:0009653,GO:0016043,GO:0030154,GO:0007275,GO:0005829,GO:0005215,GO:0006629,GO:0005623,GO:0008289,GO:0008150,GO:0006810,GO:0005515	1	0	0	0
contig_63423	>sp|Q00169|PIPNA_HUMAN Phosphatidylinositol transfer protein alpha isoform OS=Homo sapiens	>tr|G0MKP2|G0MKP2_CAEBE Putative uncharacterized protein	>gi|115534112|ref|NP_497582.2| hypothetical protein Y54F10AR.1	Phosphatidylinositol transfer protein beta isoform	GO:0005622,GO:0006810	1	0	0	0
contig_65307	>sp|P16446|PIPNA_RAT Phosphatidylinositol transfer protein alpha isoform OS=Rattus	>tr|A7RZ10|A7RZ10_NEMVE Predicted protein OS=Nematostella vectensis	>gi|115534112|ref|NP_497582.2| hypothetical protein Y54F10AR.1	Phosphatidylinositol transfer protein beta isoform	GO:0005622,GO:0006810	1	0	0	0
contig_19514	>sp|Q2HJ54|PIPNA_BOVIN Phosphatidylinositol transfer protein alpha isoform OS=Bos taurus	>tr|F1L8G2|F1L8G2_ASCSU Phosphatidylinositol transfer protein alpha	>gi|115534112|ref|NP_497582.2| hypothetical protein Y54F10AR.1	Phosphatidylinositol transfer protein, putative	GO:0006629,GO:0005215,GO:0005622,GO:0005515,GO:0009653,GO:0016043,GO:0030154,GO:0007275,GO:0006810,GO:0008150	1	0	0	0
contig_20104	>sp|P48738|PIPNA_RABIT Phosphatidylinositol transfer protein alpha isoform OS=Oryctolagus	>tr|F1L8G2|F1L8G2_ASCSU Phosphatidylinositol transfer protein alpha	>gi|115534112|ref|NP_497582.2| hypothetical protein Y54F10AR.1	Phosphatidylinositol transfer protein, putative	GO:0005622,GO:0006810	1	0	0	0
contig_20127	>sp|P48738|PIPNA_RABIT Phosphatidylinositol transfer protein alpha isoform OS=Oryctolagus	>tr|E1FML3|E1FML3_LOALO Phosphatidylinositol transfer protein OS=Loa	>gi|115534112|ref|NP_497582.2| hypothetical protein Y54F10AR.1	Phosphatidylinositol transfer protein, putative	GO:0005622,GO:0006810	1	0	0	0
contig_27953	>sp|P53812|PIPNB_RAT Phosphatidylinositol transfer protein beta isoform OS=Rattus	>tr|G0MKP2|G0MKP2_CAEBE Putative uncharacterized protein	>gi|115534112|ref|NP_497582.2| hypothetical protein Y54F10AR.1	Phosphatidylinositol transfer protein, putative	GO:0005622,GO:0006810	1	0	0	0
contig_49248	>sp|P16446|PIPNA_RAT Phosphatidylinositol transfer protein alpha isoform OS=Rattus	>tr|F1L8G2|F1L8G2_ASCSU Phosphatidylinositol transfer protein alpha	>gi|115534112|ref|NP_497582.2| hypothetical protein Y54F10AR.1	Phosphatidylinositol transfer protein, putative	GO:0005622,GO:0006810	1	0	0	0
contig_14846	>sp|Q6DCE3|ZNT9_XENLA Zinc transporter 9 OS=Xenopus laevis GN=slc30a9 PE=2 SV=1	>tr|G0MKN3|G0MKN3_CAEBE Putative uncharacterized protein	>gi|115534117|ref|NP_497603.3| hypothetical protein Y71H2AM.9	Cation diffusion facilitator family transporter	GO:0006810,GO:0005856,GO:0008152,GO:0005634	1	0	0	0
contig_19378	>sp|Q6DCE3|ZNT9_XENLA Zinc transporter 9 OS=Xenopus laevis GN=slc30a9 PE=2 SV=1	>tr|Q3V5J4|Q3V5J4_CAEEL Putative uncharacterized protein (Fragment)	>gi|115534117|ref|NP_497603.3| hypothetical protein Y71H2AM.9	Zinc transporter 9	GO:0006810,GO:0005856,GO:0005215,GO:0000166,GO:0006350,GO:0006811,GO:0005737,GO:0005623,GO:0005634	1	0	0	0
contig_48135	no_hit	>tr|E1GAE7|E1GAE7_LOALO Putative uncharacterized protein (Fragment)	>gi|115534121|ref|NP_497622.2| hypothetical protein Y71H2AM.3	Unknown protein	-	1	0	0	0
contig_5603	>sp|Q3TWL2|TM55B_MOUSE Transmembrane protein 55B OS=Mus musculus GN=Tmem55b PE=1 SV=1	>tr|F1LA03|F1LA03_ASCSU Transmembrane protein 55B-B OS=Ascaris suum	>gi|115534123|ref|NP_497624.2| hypothetical protein Y71H2AM.2	Transmembrane protein 55B-B	GO:0005623	1	0	0	0
contig_62490	>sp|Q0IIF6|FAIM1_BOVIN Fas apoptotic inhibitory molecule 1 OS=Bos taurus GN=FAIM PE=2 SV=1	>tr|F1LFX4|F1LFX4_ASCSU Fas apoptotic inhibitory molecule 1	>gi|115534132|ref|NP_497664.2| hypothetical protein C44B11.1	Fas apoptotic inhibitory molecule 1	GO:0030154,GO:0050789,GO:0007275,GO:0007165,GO:0008219	1	0	0	0
contig_12143	no_hit	>tr|G0MWN1|G0MWN1_CAEBE Putative uncharacterized protein	>gi|115534134|ref|NP_497674.3| hypothetical protein Y53G8AL.1	Unknown protein	-	1	0	0	0
contig_18775	>sp|P49404|RM03_CAEEL Putative 39S ribosomal protein L3, mitochondrial OS=Caenorhabditis	>tr|E3MCL4|E3MCL4_CAERE Putative uncharacterized protein	>gi|115534155|ref|NP_498045.2| hypothetical protein C26E6.6	50S ribosomal protein L3, putative	GO:0005737,GO:0043226,GO:0005622	1	0	0	0
contig_32876	>sp|P49404|RM03_CAEEL Putative 39S ribosomal protein L3, mitochondrial OS=Caenorhabditis	>tr|A8XT87|A8XT87_CAEBR Putative uncharacterized protein	>gi|115534155|ref|NP_498045.2| hypothetical protein C26E6.6	Mitochondrial 39S ribosomal protein L3, putative	GO:0005840,GO:0005739,GO:0005198,GO:0003723,GO:0006412,GO:0008150	1	0	0	0
contig_64411	>sp|Q2KJC9|AL7A1_BOVIN Alpha-aminoadipic semialdehyde dehydrogenase OS=Bos taurus	>tr|B5X0S9|B5X0S9_SALSA Aldehyde dehydrogenase family 7 member A1	>gi|115534176|ref|NP_498263.2| ALdehyde deHydrogenase family member	Aldehyde dehydrogenase family 7 member A1 homolog	GO:0003824,GO:0009056,GO:0006519,GO:0008152,GO:0005739,GO:0008150,GO:0009058,GO:0005975,GO:0006091,GO:0006629	1	0	0	0
contig_36998	>sp|P46562|AL7A1_CAEEL Putative aldehyde dehydrogenase family 7 member A1 homolog	>tr|E0VIV2|E0VIV2_PEDHC Aldehyde dehydrogenase, putative	>gi|115534176|ref|NP_498263.2| ALdehyde deHydrogenase family member	Aldehyde dehydrogenase, putative	GO:0003824,GO:0008152,GO:0000166	1	0	0	0
contig_12935	>sp|Q9I8C7|ACH10_CHICK Neuronal acetylcholine receptor subunit alpha-10 OS=Gallus gallus	>tr|F1L3K4|F1L3K4_ASCSU Ligand-gated ion channel 4 OS=Ascaris suum	>gi|115534185|ref|NP_498452.3| AcetylCholine Receptor family member	Acetylcholine receptor subunit alpha-like 2	GO:0005216,GO:0006810,GO:0005623,GO:0005575,GO:0006811	1	0	0	0
contig_34668	>sp|Q6DGP2|SYF2_DANRE Pre-mRNA-splicing factor syf2 OS=Danio rerio GN=syf2 PE=2 SV=1	>tr|F1L8L7|F1L8L7_ASCSU Pre-mRNA-splicing factor syf-2 OS=Ascaris	>gi|115534193|ref|NP_498566.3| hypothetical protein K04G7.11	Pre-mRNA-splicing factor syf2	GO:0005634,GO:0006139	1	0	0	0
contig_43655	>sp|P34274|TIPRL_CAEEL TIP41-like protein OS=Caenorhabditis elegans GN=ZK688.9 PE=2 SV=3	>tr|F1L4Y9|F1L4Y9_ASCSU TIP41-like protein OS=Ascaris suum PE=2 SV=1	>gi|115534206|ref|NP_498713.3| hypothetical protein ZK688.9	30S ribosomal protein S12	-	1	0	0	0
contig_53792	>sp|P34322|NCX7_CAEEL Putative sodium/calcium exchanger 7 OS=Caenorhabditis elegans	>tr|E3LS94|E3LS94_CAERE CRE-NCX-7 protein OS=Caenorhabditis remanei	>gi|115534227|ref|NP_499147.3| Na/Ca eXchangers family member	Na/Ca eXchangers family member (ncx-7)	GO:0008150	1	0	0	0
contig_57709	>sp|P34322|NCX7_CAEEL Putative sodium/calcium exchanger 7 OS=Caenorhabditis elegans	>tr|G0MK90|G0MK90_CAEBE CBN-NCX-7 protein OS=Caenorhabditis brenneri	>gi|115534227|ref|NP_499147.3| Na/Ca eXchangers family member	Na/Ca eXchangers family member (ncx-7)	GO:0005623	1	0	0	0
contig_16470	>sp|Q9NEL2|SSL1_CAEEL Helicase ssl-1 OS=Caenorhabditis elegans GN=ssl-1 PE=2 SV=4	>tr|A8PAV9|A8PAV9_BRUMA SNF2 family N-terminal domain containing	>gi|115534248|ref|NP_499654.3| yeast Swi2/Snf2-Like family member	Helicase SWR1	GO:0000003,GO:0007275,GO:0009790,GO:0005488,GO:0050789,GO:0040007,GO:0008150	1	0	0	0
contig_6599	>sp|Q9NEL2|SSL1_CAEEL Helicase ssl-1 OS=Caenorhabditis elegans GN=ssl-1 PE=2 SV=4	>tr|C3XVD1|C3XVD1_BRAFL Putative uncharacterized protein	>gi|115534248|ref|NP_499654.3| yeast Swi2/Snf2-Like family member	MYB and HSA domain protein	GO:0000003,GO:0007275,GO:0009790,GO:0003676,GO:0050789,GO:0040007,GO:0008150,GO:0003824	1	0	0	0
contig_40681	>sp|Q9XWV7|FLP14_CAEEL FMRFamide-like neuropeptides 14 OS=Caenorhabditis elegans GN=flp-14	>tr|Q86G60|Q86G60_HETGL FMRFamide-related peptide OS=Heterodera	>gi|115534250|ref|NP_499682.2| FMRF-Like Peptide family member	FMRFamide-related peptide	GO:0007165	1	0	0	0
contig_42220	>sp|Q64512|PTN13_MOUSE Tyrosine-protein phosphatase non-receptor type 13 OS=Mus musculus	>tr|E1FJT5|E1FJT5_LOALO Putative uncharacterized protein OS=Loa loa	>gi|115534267|ref|NP_499856.2| FERM domain	Multiple PDZ domain protein family member (mpz-1)	GO:0005515	1	0	0	0
contig_23155	>sp|Q90YQ0|RS24_ICTPU 40S ribosomal protein S24 OS=Ictalurus punctatus GN=rps24 PE=2 SV=1	>tr|F1LEM1|F1LEM1_ASCSU 40S ribosomal protein S24 OS=Ascaris suum	>gi|115534284|ref|NP_499915.2| Ribosomal Protein, Small subunit	40S ribosomal protein S24	GO:0005198,GO:0005811,GO:0005840,GO:0005829,GO:0006412,GO:0000166,GO:0008150	1	0	0	0
contig_40585	>sp|Q90YQ0|RS24_ICTPU 40S ribosomal protein S24 OS=Ictalurus punctatus GN=rps24 PE=2 SV=1	>tr|F1LEM1|F1LEM1_ASCSU 40S ribosomal protein S24 OS=Ascaris suum	>gi|115534284|ref|NP_499915.2| Ribosomal Protein, Small subunit	40S ribosomal protein S24	GO:0005198,GO:0005811,GO:0005840,GO:0005829,GO:0006412,GO:0000166,GO:0008150,GO:0005622	1	0	0	0
contig_41766	no_hit	>tr|A6YNF6|A6YNF6_9BILA 40S ribosomal protein S24 OS=Koerneria sp.	>gi|115534284|ref|NP_499915.2| Ribosomal Protein, Small subunit	40S ribosomal protein S24	GO:0005730,GO:0005198,GO:0005840,GO:0005829,GO:0000166,GO:0006412,GO:0006139,GO:0008150	1	0	0	0
contig_57644	>sp|O42387|RS24_TAKRU 40S ribosomal protein S24 OS=Takifugu rubripes GN=rps24 PE=3 SV=1	>tr|F1LIC7|F1LIC7_ASCSU 40S ribosomal protein S24 (Fragment)	>gi|115534284|ref|NP_499915.2| Ribosomal Protein, Small subunit	40S ribosomal protein S24	GO:0005840,GO:0005198,GO:0006412,GO:0000166,GO:0008150,GO:0005622	1	0	0	0
contig_60246	>sp|Q12789|TF3C1_HUMAN General transcription factor 3C polypeptide 1 OS=Homo sapiens	>tr|A8QC32|A8QC32_BRUMA Putative uncharacterized protein OS=Brugia	>gi|115534325|ref|NP_500193.2| hypothetical protein Y38F2AR.6	General transcription factor 3C polypeptide 1	-	1	0	0	0
contig_26927	>sp|Q9N2W7|NDUAC_CAEEL Probable NADH dehydrogenase [ubiquinone] 1 alpha subcomplex subunit	>tr|A8Q1E3|A8Q1E3_BRUMA NADH-ubiquinone oxidoreductase subunit	>gi|115534330|ref|NP_500247.2| hypothetical protein Y94H6A.8	NADH dehydrogenase [ubiquinone] 1 alpha subcomplex subunit 12	GO:0016043,GO:0005623,GO:0009055,GO:0003824,GO:0006091,GO:0009058,GO:0006811	1	0	0	0
contig_36235	>sp|Q9N2W7|NDUAC_CAEEL Probable NADH dehydrogenase [ubiquinone] 1 alpha subcomplex subunit	>tr|F1LEK5|F1LEK5_ASCSU NADH dehydrogenase [ubiquinone] 1 alpha	>gi|115534330|ref|NP_500247.2| hypothetical protein Y94H6A.8	NADH dehydrogenase [ubiquinone] 1 alpha subcomplex subunit 12	-	1	0	0	0
contig_39200	>sp|Q9N2W7|NDUAC_CAEEL Probable NADH dehydrogenase [ubiquinone] 1 alpha subcomplex subunit	>tr|F1LEK5|F1LEK5_ASCSU NADH dehydrogenase [ubiquinone] 1 alpha	>gi|115534330|ref|NP_500247.2| hypothetical protein Y94H6A.8	NADH dehydrogenase [ubiquinone] 1 alpha subcomplex subunit 12	GO:0003824,GO:0009055,GO:0005623,GO:0006091,GO:0009058,GO:0006811	1	0	0	0
contig_45326	>sp|Q9N2W7|NDUAC_CAEEL Probable NADH dehydrogenase [ubiquinone] 1 alpha subcomplex subunit	>tr|F1LEK5|F1LEK5_ASCSU NADH dehydrogenase [ubiquinone] 1 alpha	>gi|115534330|ref|NP_500247.2| hypothetical protein Y94H6A.8	NADH:ubiquinone oxidoreductase 17.2 kD subunit family protein, expressed	GO:0009055,GO:0003824,GO:0005623,GO:0006091,GO:0009058,GO:0006811	1	0	0	0
contig_2593	>sp|Q8R0S2|IQEC1_MOUSE IQ motif and SEC7 domain-containing protein 1 OS=Mus musculus	>tr|F1KWS2|F1KWS2_ASCSU IQ motif and SEC7 domain-containing protein 1	>gi|115534348|ref|NP_500420.3| hypothetical protein M02B7.5	IQ motif and SEC7 domain-containing protein 1	GO:0005622,GO:0030234,GO:0007165,GO:0005515,GO:0008150	1	0	0	0
contig_3194	>sp|Q2KHU0|SERB_BOVIN Phosphoserine phosphatase OS=Bos taurus GN=PSPH PE=2 SV=1	>tr|F1L7P8|F1L7P8_ASCSU Phosphoserine phosphatase OS=Ascaris suum	>gi|115534456|ref|NP_502581.2| hypothetical protein Y62E10A.13	Phosphoserine phosphatase	GO:0005737,GO:0009719,GO:0009605,GO:0009628,GO:0005623,GO:0005509,GO:0005488,GO:0016787,GO:0009058,GO:0006519	1	0	0	0
contig_17290	no_hit	>tr|F1KV81|F1KV81_ASCSU WD repeat-containing protein 36 OS=Ascaris	>gi|115534466|ref|NP_502661.2| hypothetical protein Y45F10D.7	WD repeat-containing protein 36	GO:0006139,GO:0005622	1	0	0	0
contig_3718	no_hit	>tr|F1L9M0|F1L9M0_ASCSU Progestin and adipoQ receptor family member	>gi|115534482|ref|NP_502745.2| hypothetical protein Y67A10A.8	Progestin and adipoQ receptor family member 3	-	1	0	0	0
contig_45967	>sp|Q60R52|RT07_CAEBR 28S ribosomal protein S7, mitochondrial OS=Caenorhabditis briggsae	>tr|F1L094|F1L094_ASCSU 28S ribosomal protein S7 OS=Ascaris suum	>gi|115534488|ref|NP_502782.2| hypothetical protein Y57G11C.34	30S ribosomal protein S7	GO:0005198,GO:0003723,GO:0005840,GO:0005829,GO:0006412,GO:0008150,GO:0005622	1	0	0	0
contig_44389	no_hit	>tr|A8Y097|A8Y097_CAEBR CBR-HHAT-2 protein OS=Caenorhabditis	>gi|115534493|ref|NP_502795.2| Homolog of Hedgehog AcylTransferase	Homolog of Hedgehog AcylTransferase family member (hhat-2)	-	1	0	0	0
contig_12158	>sp|P59280|KLHL8_MOUSE Kelch-like protein 8 OS=Mus musculus GN=Klhl8 PE=2 SV=2	>tr|A8QF07|A8QF07_BRUMA Kelch motif family protein OS=Brugia malayi	>gi|115534570|ref|NP_503729.4| KELch-repeat containing protein family	Kelch-like protein 8	GO:0007049,GO:0005515,GO:0005856,GO:0005623	1	0	0	0
contig_45780	no_hit	>tr|F1LH89|F1LH89_ASCSU Chondroitin proteoglycan 3 (Fragment)	>gi|115534633|ref|NP_505164.4| hypothetical protein F52E1.5	Chondroitin proteoglycan 3	-	1	0	0	0
contig_49622	no_hit	>tr|G0NH42|G0NH42_CAEBE CBN-DHS-20 protein OS=Caenorhabditis	>gi|115534660|ref|NP_505941.3| DeHydrogenases, Short chain family	DeHydrogenases, Short chain family member (dhs-20)	GO:0003824,GO:0008152,GO:0000166	1	0	0	0
contig_61684	>sp|A4IFM3|DR9C7_BOVIN Short-chain dehydrogenase/reductase family 9C member 7 OS=Bos	>tr|F1L6Q9|F1L6Q9_ASCSU 17-beta-hydroxysteroid dehydrogenase type 6	>gi|115534660|ref|NP_505941.3| DeHydrogenases, Short chain family	Retinol dehydrogenase 7	GO:0008152,GO:0003824,GO:0000166	1	0	0	0
contig_61849	>sp|Q5E9H2|1A1L1_BOVIN 1-aminocyclopropane-1-carboxylate synthase-like protein 1 OS=Bos	>tr|C8CCN3|C8CCN3_HETGL ACC synthase-like protein OS=Heterodera	>gi|115534666|ref|NP_505963.3| hypothetical protein T04F3.1	1-aminocyclopropane-1-carboxylate synthase-like protein 1	GO:0005488,GO:0009058,GO:0006519,GO:0016740,GO:0003824	1	0	0	0
contig_62960	>sp|Q21939|RM49_CAEEL Probable 39S ribosomal protein L49, mitochondrial OS=Caenorhabditis	>tr|G0MTY2|G0MTY2_CAEBE Putative uncharacterized protein	>gi|115534692|ref|NP_506179.2| hypothetical protein R11D1.9	60S ribosomal protein L49	GO:0005622,GO:0005198,GO:0005840,GO:0006412	1	0	0	0
contig_46825	>sp|Q9QZI7|TSAP1_RAT tRNA selenocysteine 1-associated protein 1 OS=Rattus norvegicus	>tr|F1LBW7|F1LBW7_ASCSU tRNA selenocysteine 1-associated protein 1	>gi|115534700|ref|NP_506222.2| hypothetical protein T07F10.3	Related to polyadenylate-binding protein	GO:0003723,GO:0003676,GO:0000166	1	0	0	0
contig_21396	>sp|Q95Q39|MAB7_CAEEL Protein male abnormal 7 OS=Caenorhabditis elegans GN=mab-7 PE=1	>tr|E3LJN2|E3LJN2_CAERE Putative uncharacterized protein	>gi|115534742|ref|NP_506862.2| hypothetical protein F21A3.3	Male ABnormal family member (mab-7)	-	1	0	0	0
contig_46895	no_hit	>tr|O17829|O17829_CAEEL Protein F21A3.3, confirmed by transcript	>gi|115534742|ref|NP_506862.2| hypothetical protein F21A3.3	Protein F21A3.3, confirmed by transcript evidence	-	1	0	0	0
contig_53818	>sp|O04376|2A5B_ARATH Serine/threonine protein phosphatase 2A 57 kDa regulatory subunit	>tr|B9GTV0|B9GTV0_POPTR Predicted protein OS=Populus trichocarpa	>gi|115534753|ref|NP_507133.3| Protein Phosphatase 2A (Two A)	Serine/threonine-protein phosphatase 2A 56 kDa regulatory subunit delta isoform, putative	GO:0008233,GO:0019538,GO:0009056,GO:0030234,GO:0007165,GO:0006950,GO:0007049,GO:0005623,GO:0008219,GO:0008283,GO:0050789,GO:0005694,GO:0005515,GO:0005622,GO:0043234,GO:0005634,GO:0005488	1	0	0	0
contig_2706	no_hit	>tr|G0N0W1|G0N0W1_CAEBE Putative uncharacterized protein	>gi|115534890|ref|NP_507920.2| hypothetical protein Y38H6A.2	Protein Y38H6A.5b, partially confirmed by transcript evidence	-	1	0	0	0
contig_15305	no_hit	>tr|F1KQ04|F1KQ04_ASCSU Papilin OS=Ascaris suum PE=2 SV=1	>gi|115534910|ref|NP_507993.2| MoLTing defective family member	MEChanosensory abnormality family member (mec-1)	-	1	0	0	0
contig_19158	>sp|Q9VCR6|SAV_DROME Scaffold protein salvador OS=Drosophila melanogaster GN=sav PE=1	>tr|G0M786|G0M786_CAEBE Putative uncharacterized protein	>gi|115534950|ref|NP_508418.3| hypothetical protein T10H10.3	Protein salvador 1	GO:0007275,GO:0050789,GO:0005515	1	0	0	0
contig_2979	>sp|P17609|YPT2_SCHPO GTP-binding protein ypt2 OS=Schizosaccharomyces pombe (strain 972 /	>tr|F1LC63|F1LC63_ASCSU Ras-related protein Rab-1A OS=Ascaris suum	>gi|115534952|ref|NP_508455.2| hypothetical protein K02E10.1	Ras-related protein Rab-1A	GO:0000166	1	0	0	0
contig_5644	>sp|Q3ZBH3|CD151_BOVIN CD151 antigen OS=Bos taurus GN=CD151 PE=2 SV=1	>tr|E1FSR5|E1FSR5_LOALO Tetraspanin family protein OS=Loa loa	>gi|115535059|ref|NP_509546.3| TetraSPanin family member (tsp-11)	Tetraspanin family protein	GO:0005623	1	0	0	0
contig_33706	no_hit	>tr|G0MQV3|G0MQV3_CAEBE CBN-TSP-11 protein OS=Caenorhabditis	>gi|115535059|ref|NP_509546.3| TetraSPanin family member (tsp-11)	Tetraspanin family protein	GO:0005623	1	0	0	0
contig_41130	no_hit	>tr|A8WME7|A8WME7_CAEBR CBR-TSP-11 protein OS=Caenorhabditis	>gi|115535059|ref|NP_509546.3| TetraSPanin family member (tsp-11)	Tetraspanin family protein	GO:0005623	1	0	0	0
contig_19793	>sp|Q43317|CYSK_CITLA Cysteine synthase OS=Citrullus lanatus PE=2 SV=1	>tr|G0MHX9|G0MHX9_CAEBE Putative uncharacterized protein	>gi|115535073|ref|NP_509670.2| hypothetical protein C17G1.7	Cysteine synthase	GO:0005488,GO:0003824,GO:0009058,GO:0006519,GO:0016740,GO:0008152,GO:0005737,GO:0043234	1	0	0	0
contig_31422	>sp|Q9XEA8|CYSK2_ORYSJ Cysteine synthase OS=Oryza sativa subsp. japonica GN=RCS3 PE=2 SV=1	>tr|A8WRN7|A8WRN7_CAEBR Cysteine synthase OS=Caenorhabditis briggsae	>gi|115535073|ref|NP_509670.2| hypothetical protein C17G1.7	Cysteine synthase	GO:0005488,GO:0003824,GO:0005515,GO:0009058,GO:0006519,GO:0016740,GO:0005739,GO:0008152,GO:0005737,GO:0043234	1	0	0	0
contig_37301	>sp|Q9XEA8|CYSK2_ORYSJ Cysteine synthase OS=Oryza sativa subsp. japonica GN=RCS3 PE=2 SV=1	>tr|A8WRN7|A8WRN7_CAEBR Cysteine synthase OS=Caenorhabditis briggsae	>gi|115535073|ref|NP_509670.2| hypothetical protein C17G1.7	Cysteine synthase	GO:0005488,GO:0003824,GO:0009058,GO:0006519,GO:0016740,GO:0005739,GO:0008152,GO:0005737,GO:0043234	1	0	0	0
contig_59818	no_hit	>tr|G0MHX9|G0MHX9_CAEBE Putative uncharacterized protein	>gi|115535073|ref|NP_509670.2| hypothetical protein C17G1.7	Cysteine synthase	GO:0005488,GO:0003824,GO:0009058,GO:0006519,GO:0016740,GO:0005739,GO:0005737,GO:0043234	1	0	0	0
contig_11941	>sp|Q8R4H2|ARHGC_MOUSE Rho guanine nucleotide exchange factor 12 OS=Mus musculus	>tr|F1KQK1|F1KQK1_ASCSU Rho guanine nucleotide exchange factor 12	>gi|115535081|ref|NP_509791.4| RHo Guanine nucleotide exchange Factor	Rho guanine nucleotide exchange factor 12	GO:0030234,GO:0005622,GO:0007165,GO:0005515,GO:0005737,GO:0008150	1	0	0	0
contig_57423	>sp|Q9NZN5|ARHGC_HUMAN Rho guanine nucleotide exchange factor 12 OS=Homo sapiens GN=ARHGEF12	>tr|F1KQK1|F1KQK1_ASCSU Rho guanine nucleotide exchange factor 12	>gi|115535081|ref|NP_509791.4| RHo Guanine nucleotide exchange Factor	Rho guanine nucleotide exchange factor 12	GO:0009653,GO:0016043,GO:0030154,GO:0007275,GO:0005829,GO:0030234,GO:0007165,GO:0050789,GO:0008219,GO:0005102,GO:0008150,GO:0005622	1	0	0	0
contig_44761	>sp|Q2TBI4|TRAP1_BOVIN Heat shock protein 75 kDa, mitochondrial OS=Bos taurus GN=TRAP1	>tr|E1FY33|E1FY33_LOALO Heat shock protein 75 OS=Loa loa	>gi|115535167|ref|NP_741219.2| hypothetical protein R151.7	Chaperone protein htpG	GO:0000166,GO:0019538,GO:0006950,GO:0005515	1	0	0	0
contig_27219	no_hit	>tr|F1KX14|F1KX14_ASCSU Heat shock protein 75 kDa OS=Ascaris suum	>gi|115535167|ref|NP_741219.2| hypothetical protein R151.7	Heat shock protein 75 kDa	GO:0006950,GO:0005488	1	0	0	0
contig_42072	>sp|P97578|FEZ2_RAT Fasciculation and elongation protein zeta-2 OS=Rattus norvegicus	>tr|E1FVH8|E1FVH8_LOALO Putative uncharacterized protein OS=Loa loa	>gi|115535181|ref|NP_741641.2| UNCoordinated family member (unc-76)	Fasciculation and elongation protein zeta-2	GO:0007165	1	0	0	0
contig_43685	>sp|Q95WA4|SWP2_ENCIN Spore wall protein 2 OS=Encephalitozoon intestinalis GN=SWP2 PE=1	>tr|A8XJJ1|A8XJJ1_CAEBR Putative uncharacterized protein	>gi|115535187|ref|NP_741747.2| hypothetical protein ZK813.5	Suppressor of Ectopic Unc-5 family member (seu-1)	GO:0005623,GO:0007165	1	0	0	0
contig_28949	>sp|Q0S467|HTPG_RHOSR Chaperone protein htpG OS=Rhodococcus sp. (strain RHA1) GN=htpG	>tr|F1KX14|F1KX14_ASCSU Heat shock protein 75 kDa OS=Ascaris suum	>gi|115535205|ref|NP_741220.2| hypothetical protein R151.7	Chaperone protein htpG	GO:0000166,GO:0019538,GO:0006950,GO:0005515	1	0	0	0
contig_46207	>sp|Q5XHZ0|TRAP1_RAT Heat shock protein 75 kDa, mitochondrial OS=Rattus norvegicus	>tr|F1KX14|F1KX14_ASCSU Heat shock protein 75 kDa OS=Ascaris suum PE=2	>gi|115535205|ref|NP_741220.2| hypothetical protein R151.7	Chaperone protein htpG	GO:0005488,GO:0006950,GO:0005739,GO:0000166,GO:0019538,GO:0005515	1	0	0	0
contig_23875	no_hit	>tr|E1FY33|E1FY33_LOALO Heat shock protein 75 OS=Loa loa	>gi|115535205|ref|NP_741220.2| hypothetical protein R151.7	Heat shock protein 75	GO:0005488,GO:0000166,GO:0019538,GO:0006950,GO:0005515	1	0	0	0
contig_38902	>sp|Q5XHZ0|TRAP1_RAT Heat shock protein 75 kDa, mitochondrial OS=Rattus norvegicus	>tr|B9XE68|B9XE68_9BACT Chaperone protein htpG OS=Pedosphaera	>gi|115535205|ref|NP_741220.2| hypothetical protein R151.7	Heat shock protein 75 kDa, mitochondrial	GO:0019538,GO:0005737,GO:0005515,GO:0000166,GO:0006950	1	0	0	0
contig_14467	>sp|Q09589|HIRA_CAEEL Protein HIRA homolog OS=Caenorhabditis elegans GN=K10D2.1 PE=2 SV=2	>tr|F1KV62|F1KV62_ASCSU Protein HIRA OS=Ascaris suum PE=2 SV=1	>gi|115535793|ref|NP_871692.2| hypothetical protein K10D2.1	Protein HIRA	GO:0005515	1	0	0	0
contig_61920	>sp|O17468|HIRA_DROME Protein HIRA homolog OS=Drosophila melanogaster GN=Hira PE=1 SV=2	>tr|F1KV62|F1KV62_ASCSU Protein HIRA OS=Ascaris suum PE=2 SV=1	>gi|115535793|ref|NP_871692.2| hypothetical protein K10D2.1	Protein HIRA/HIR1	GO:0005634,GO:0000003,GO:0006996,GO:0003682,GO:0005694,GO:0005515	1	0	0	0
contig_3066	>sp|Q5T1A1|DCST2_HUMAN DC-STAMP domain-containing protein 2 OS=Homo sapiens GN=DCST2 PE=2	>tr|E1FPI6|E1FPI6_LOALO Putative uncharacterized protein OS=Loa loa	>gi|115539463|ref|NP_872213.4| defective SPErmatogenesis family member	DC-STAMP domain-containing protein 2	-	1	0	0	0
contig_15505	>sp|Q9H9V9|JMJD4_HUMAN JmjC domain-containing protein 4 OS=Homo sapiens GN=JMJD4 PE=2 SV=2	>tr|F1L0L1|F1L0L1_ASCSU JmjC domain-containing protein 4 OS=Ascaris	>gi|115545382|ref|NP_001040871.1| hypothetical protein T07C4.11	Bifunctional arginine demethylase and lysyl-hydroxylase JMJD6	GO:0009790,GO:0005515	1	0	0	0
contig_31467	>sp|Q08BY5|JMJD4_DANRE JmjC domain-containing protein 4 OS=Danio rerio GN=jmjd4 PE=2 SV=1	>tr|G0MLF9|G0MLF9_CAEBE Putative uncharacterized protein	>gi|115545382|ref|NP_001040871.1| hypothetical protein T07C4.11	JmjC domain-containing protein 4	-	1	0	0	0
contig_538	no_hit	>tr|Q7YWM0|Q7YWM0_CAEEL Protein ZK678.8, confirmed by transcript	>gi|133900839|ref|NP_001025003.2| Bacterially Un-Swollen (M.	Bacterially Un-Swollen (M. nematophilum resistant) family member (bus-17)	-	1	0	0	0
contig_28588	>sp|P08045|XFIN_XENLA Zinc finger protein Xfin OS=Xenopus laevis PE=1 SV=1	>tr|F2UMX6|F2UMX6_SALS5 Zinc finger protein OS=Salpingoeca sp.	>gi|133901613|ref|NP_001076598.1| abnormal CHEmotaxis family member	Zinc finger protein	-	1	0	0	0
contig_32219	>sp|Q9P7Q4|SEC18_SCHPO Vesicular-fusion protein sec18 OS=Schizosaccharomyces pombe (strain	>tr|G0RYH0|G0RYH0_9PEZI Vesicular-fusion protein sec18-like protein	>gi|133901662|ref|NP_001076604.1| NSF (N-ethylmaleimide sensitive	ATP-dependent zinc metalloprotease FtsH	GO:0016787,GO:0040007,GO:0000003,GO:0006810,GO:0000166,GO:0007275,GO:0005515,GO:0016043,GO:0015031,GO:0009790,GO:0005737	1	0	0	0
contig_48997	>sp|P46461|NSF1_DROME Vesicle-fusing ATPase 1 OS=Drosophila melanogaster GN=comt PE=2	>tr|B4NHB2|B4NHB2_DROWI GK13058 OS=Drosophila willistoni GN=GK13058	>gi|133901662|ref|NP_001076604.1| NSF (N-ethylmaleimide sensitive	Vesicle-fusing ATPase	GO:0005488,GO:0006810,GO:0016043,GO:0050789,GO:0007267,GO:0016787,GO:0006996	1	0	0	0
contig_14019	>sp|P54351|NSF2_DROME Vesicle-fusing ATPase 2 OS=Drosophila melanogaster GN=Nsf2 PE=2 SV=2	>tr|B4MBN1|B4MBN1_DROVI GJ14275 OS=Drosophila virilis GN=GJ14275 PE=3	>gi|133901662|ref|NP_001076604.1| NSF (N-ethylmaleimide sensitive	Vesicle-fusing ATPase, putative	GO:0007267,GO:0006810,GO:0016043,GO:0000166,GO:0030154,GO:0050789,GO:0007275,GO:0040007,GO:0005737	1	0	0	0
contig_45702	>sp|P54351|NSF2_DROME Vesicle-fusing ATPase 2 OS=Drosophila melanogaster GN=Nsf2 PE=2	>tr|D6X0K4|D6X0K4_TRICA Putative uncharacterized protein	>gi|133901662|ref|NP_001076604.1| NSF (N-ethylmaleimide sensitive	Vesicle-fusing ATPase, putative	GO:0016787,GO:0007267,GO:0006810,GO:0000166,GO:0016043,GO:0030154,GO:0050789,GO:0007275,GO:0040007,GO:0005737	1	0	0	0
contig_24851	no_hit	>tr|E1G0H0|E1G0H0_LOALO Putative uncharacterized protein OS=Loa loa	>gi|133901706|ref|NP_001076627.1| hypothetical protein F40F8.11	Protein F40F8.11, confirmed by transcript evidence	GO:0007275,GO:0000003	1	0	0	0
contig_45311	no_hit	>tr|E3LFE5|E3LFE5_CAERE Putative uncharacterized protein	>gi|133901706|ref|NP_001076627.1| hypothetical protein F40F8.11	Protein F40F8.11, confirmed by transcript evidence	-	1	0	0	0
contig_48735	>sp|Q4V7C6|GUAA_RAT GMP synthase [glutamine-hydrolyzing] OS=Rattus norvegicus GN=Gmps	>tr|F1KV09|F1KV09_ASCSU GMP synthase [glutamine-hydrolyzing]	>gi|133901714|ref|NP_001076631.1| hypothetical protein M106.4	GMP synthase [glutamine-hydrolyzing]	GO:0005829,GO:0003824,GO:0006519,GO:0005515,GO:0000166,GO:0008150,GO:0006139,GO:0009058	1	0	0	0
contig_61790	>sp|Q09580|GUAA_CAEEL Probable GMP synthase [glutamine-hydrolyzing] OS=Caenorhabditis	>tr|E1FH30|E1FH30_LOALO Putative uncharacterized protein OS=Loa loa	>gi|133901714|ref|NP_001076631.1| hypothetical protein M106.4	GMP synthase [glutamine-hydrolyzing]	GO:0006139,GO:0009058,GO:0003824,GO:0006519,GO:0005515	1	0	0	0
contig_45145	>sp|O75575|RPC9_HUMAN DNA-directed RNA polymerase III subunit RPC9 OS=Homo sapiens	>tr|G1T870|G1T870_RABIT Uncharacterized protein OS=Oryctolagus	>gi|133901716|ref|NP_001076632.1| hypothetical protein M106.7	DNA-directed RNA polymerase III subunit RPC9	GO:0016740,GO:0008150,GO:0006350,GO:0004872,GO:0005622,GO:0043234,GO:0005730,GO:0006139,GO:0007165,GO:0000166,GO:0003824,GO:0008152	1	0	0	0
contig_39711	no_hit	>tr|F1L668|F1L668_ASCSU BTB/POZ domain-containing protein KCTD16	>gi|133901720|ref|NP_001076634.1| hypothetical protein VM106R.1	BTB/POZ domain-containing protein KCTD16	GO:0009790,GO:0005886	1	0	0	0
contig_36648	>sp|Q29502|PAK2_RABIT Serine/threonine-protein kinase PAK 2 OS=Oryctolagus cuniculus	>tr|Q9XWL8|Q9XWL8_CAEEL Protein Y38F1A.10b, partially confirmed by	>gi|133901724|ref|NP_001076636.1| Motor AXon guidance family member	Serine/threonine-protein kinase PAK 3	GO:0009653,GO:0016043,GO:0030154,GO:0007275,GO:0006464,GO:0005737,GO:0050789,GO:0004672,GO:0000166,GO:0005515,GO:0006519,GO:0008152	1	0	0	0
contig_12236	>sp|O14772|FPGT_HUMAN Fucose-1-phosphate guanylyltransferase OS=Homo sapiens GN=FPGT PE=1	>tr|F1L2E7|F1L2E7_ASCSU Fucose-1-phosphate guanylyltransferase	>gi|133901738|ref|NP_001076643.1| hypothetical protein K03H1.13	Fucose-1-phosphate guanylyltransferase	-	1	0	0	0
contig_31327	no_hit	>tr|F1L2E7|F1L2E7_ASCSU Fucose-1-phosphate guanylyltransferase	>gi|133901738|ref|NP_001076643.1| hypothetical protein K03H1.13	Protein K03H1.13b, partially confirmed by transcript evidence	-	1	0	0	0
contig_42215	no_hit	>tr|F1L2E7|F1L2E7_ASCSU Fucose-1-phosphate guanylyltransferase	>gi|133901738|ref|NP_001076643.1| hypothetical protein K03H1.13	Protein K03H1.13b, partially confirmed by transcript evidence	-	1	0	0	0
contig_56726	no_hit	>tr|Q0PDK5|Q0PDK5_CAEEL Protein K03H1.13a, partially confirmed by	>gi|133901738|ref|NP_001076643.1| hypothetical protein K03H1.13	Protein K03H1.13b, partially confirmed by transcript evidence	-	1	0	0	0
contig_45723	>sp|Q22695|CD5R1_CAEEL Cyclin-dependent kinase 5 activator 1 OS=Caenorhabditis elegans	>tr|F1L6H7|F1L6H7_ASCSU Cyclin-dependent kinase 5 activator 1	>gi|133901752|ref|NP_001076650.1| Cyclin-Dependent Kinase 5	Cyclin-dependent kinase 5 activator 1	GO:0006810,GO:0007267,GO:0005634,GO:0043234,GO:0030234	1	0	0	0
contig_30199	>sp|Q4KYY2|CD5R1_SPECI Cyclin-dependent kinase 5 activator 1 OS=Spermophilus citellus	>tr|B7P9I4|B7P9I4_IXOSC Cyclin-dependent kinase 5 activator,	>gi|133901752|ref|NP_001076650.1| Cyclin-Dependent Kinase 5	Cyclin-dependent kinase 5 activator, putative	GO:0009653,GO:0016043,GO:0030154,GO:0007275,GO:0008150,GO:0005623,GO:0005575,GO:0006464,GO:0004672,GO:0005515,GO:0005634,GO:0043234,GO:0050789,GO:0008219,GO:0008283,GO:0005509,GO:0008152,GO:0007049,GO:0005829,GO:0008092,GO:0030234,GO:0009790,GO:0008037,GO:0007165,GO:0005737,GO:0006519	1	0	0	0
contig_29667	no_hit	>tr|E1G382|E1G382_LOALO Putative uncharacterized protein (Fragment)	>gi|133901756|ref|NP_001076652.1| NOT-Like (yeast CCR4/NOT complex	CCR4-NOT transcription complex subunit 3	GO:0000003,GO:0007275,GO:0009790,GO:0030528,GO:0040007,GO:0005634,GO:0006350,GO:0050789	1	0	0	0
contig_41675	no_hit	>tr|E1G382|E1G382_LOALO Putative uncharacterized protein (Fragment)	>gi|133901756|ref|NP_001076652.1| NOT-Like (yeast CCR4/NOT complex	CCR4-NOT transcription complex subunit 3	GO:0000003,GO:0007275,GO:0009790,GO:0030528,GO:0040007,GO:0005634,GO:0006350,GO:0050789	1	0	0	0
contig_35862	no_hit	>tr|A8NHB1|A8NHB1_BRUMA Not1 N-terminal domain, CCR4-Not complex	>gi|133901756|ref|NP_001076652.1| NOT-Like (yeast CCR4/NOT complex	NOT-Like (yeast CCR4/NOT complex component) family member (ntl-3)	GO:0000003,GO:0007275,GO:0009790,GO:0030528,GO:0040007,GO:0005634,GO:0050789,GO:0006350	1	0	0	0
contig_37600	no_hit	>tr|A8NHB1|A8NHB1_BRUMA Not1 N-terminal domain, CCR4-Not complex	>gi|133901756|ref|NP_001076652.1| NOT-Like (yeast CCR4/NOT complex	NOT-Like (yeast CCR4/NOT complex component) family member (ntl-3)	GO:0000003,GO:0007275,GO:0009790,GO:0040007	1	0	0	0
contig_12968	>sp|Q8NEZ3|WDR19_HUMAN WD repeat-containing protein 19 OS=Homo sapiens GN=WDR19 PE=2 SV=2	>tr|A8P8C4|A8P8C4_BRUMA WD repeat membrane protein, putative OS=Brugia	>gi|133901762|ref|NP_001076655.1| abnormal DYe Filling family member	WD-repeat protein, putative	GO:0005929	1	0	0	0
contig_29861	>sp|P63329|PP2BA_RAT Serine/threonine-protein phosphatase 2B catalytic subunit alpha	>tr|F7B3F4|F7B3F4_XENTR Serine/threonine-protein phosphatase	>gi|133901766|ref|NP_001076658.1| abnormal CHEmotaxis family member	Serine/threonine-protein phosphatase	GO:0050789,GO:0007267,GO:0007049,GO:0007610,GO:0006464,GO:0005623,GO:0006810,GO:0007275,GO:0005829,GO:0019725,GO:0009719,GO:0040007,GO:0009628,GO:0005622,GO:0043234,GO:0006350,GO:0009605,GO:0008150,GO:0030154,GO:0015031,GO:0005739,GO:0005929,GO:0005515,GO:0006950,GO:0004721,GO:0005509,GO:0005737,GO:0006811,GO:0005730	1	0	0	0
contig_21304	>sp|Q18801|GMD1_CAEEL GDP-mannose 4,6 dehydratase 1 OS=Caenorhabditis elegans GN=bre-1	>tr|F1L815|F1L815_ASCSU GDP-mannose 4,6 dehydratase 1 (Fragment)	>gi|133901786|ref|NP_001076668.1| BT (Bacillus thuringiensis) toxin	GDP-mannose 4,6 dehydratase 1	GO:0006139,GO:0009058,GO:0005975,GO:0003824,GO:0007610,GO:0000003,GO:0009653,GO:0044403,GO:0040007,GO:0006629,GO:0007275,GO:0005515,GO:0008150,GO:0005488,GO:0005634	1	0	0	0
contig_41636	>sp|A8Y0L5|GMD1_CAEBR GDP-mannose 4,6 dehydratase 1 OS=Caenorhabditis briggsae GN=bre-1	>tr|E1FNS8|E1FNS8_LOALO GDP-mannose 4,6-dehydratase OS=Loa loa	>gi|133901786|ref|NP_001076668.1| BT (Bacillus thuringiensis) toxin	GDP-mannose 4,6-dehydratase, putative	GO:0006139,GO:0009058,GO:0005975,GO:0003824,GO:0007610,GO:0000003,GO:0009653,GO:0044403,GO:0040007,GO:0006629,GO:0007275,GO:0005515,GO:0008150,GO:0005488,GO:0005634,GO:0005622	1	0	0	0
contig_40831	>sp|P40614|MPCP_CAEEL Phosphate carrier protein, mitochondrial OS=Caenorhabditis elegans	>tr|E5L9T4|E5L9T4_BACOL Putative uncharacterized protein (Fragment)	>gi|133901796|ref|NP_001076673.1| hypothetical protein F01G4.6	Mitochondrial phosphate carrier protein	-	1	0	0	0
contig_48987	>sp|Q19425|YSPK_CAEEL Putative amino acid permease F13H10.3 OS=Caenorhabditis elegans	>tr|F1L1V1|F1L1V1_ASCSU Amino acid permease OS=Ascaris suum PE=2	>gi|133901810|ref|NP_001076680.1| hypothetical protein F13H10.3	Protein F13H10.3c, confirmed by transcript evidence	GO:0005623	1	0	0	0
contig_42636	>sp|Q19425|YSPK_CAEEL Putative amino acid permease F13H10.3 OS=Caenorhabditis elegans	>tr|F1L1V1|F1L1V1_ASCSU Amino acid permease OS=Ascaris suum PE=2 SV=1	>gi|133901810|ref|NP_001076680.1| hypothetical protein F13H10.3	Sodium-coupled neutral amino acid transporter 1	GO:0006810	1	0	0	0
contig_43855	>sp|Q52KK3|MCAR1_RAT Mitochondrial carrier triple repeat protein 1 OS=Rattus norvegicus	>tr|A0FLR1|A0FLR1_CAEEL Protein T20D3.5b, partially confirmed by	>gi|133901872|ref|NP_001076711.1| hypothetical protein T20D3.5	Mitochondrial carrier protein	GO:0009790	1	0	0	0
contig_12699	>sp|Q6TXD4|DNMBP_MOUSE Dynamin-binding protein OS=Mus musculus GN=Dnmbp PE=1 SV=2	>tr|F1KRG8|F1KRG8_ASCSU Dynamin-binding protein OS=Ascaris suum PE=2	>gi|133901896|ref|NP_001076723.1| hypothetical protein Y37A1B.17	Rho guanine nucleotide exchange factor 37	GO:0008150	1	0	0	0
contig_48363	>sp|Q6TXD4|DNMBP_MOUSE Dynamin-binding protein OS=Mus musculus GN=Dnmbp PE=1 SV=2	>tr|G0P3P7|G0P3P7_CAEBE Putative uncharacterized protein	>gi|133901896|ref|NP_001076723.1| hypothetical protein Y37A1B.17	SH3 domain-containing protein 19	GO:0005515	1	0	0	0
contig_61530	>sp|P55012|S12A2_MOUSE Solute carrier family 12 member 2 OS=Mus musculus GN=Slc12a2 PE=1	>tr|F1KZM4|F1KZM4_ASCSU Solute carrier family 12 member 2 (Fragment)	>gi|133901898|ref|NP_001076724.1| Na-K-Cl Cotransporter homolog	Solute carrier family 12 member 2	GO:0006811,GO:0005623,GO:0005215,GO:0006810	1	0	0	0
contig_47316	>sp|P55012|S12A2_MOUSE Solute carrier family 12 member 2 OS=Mus musculus GN=Slc12a2 PE=1	>tr|F1KRR2|F1KRR2_ASCSU Solute carrier family 12 member 2 OS=Ascaris	>gi|133901898|ref|NP_001076724.1| Na-K-Cl Cotransporter homolog family	Solute carrier family 12 member 2	GO:0006810,GO:0006811,GO:0005623,GO:0009605,GO:0009628,GO:0009653,GO:0007275,GO:0040007,GO:0005215,GO:0006950,GO:0005515,GO:0005886,GO:0019725	1	0	0	0
contig_14364	>sp|Q8K010|OPLA_MOUSE 5-oxoprolinase OS=Mus musculus GN=Oplah PE=2 SV=1	>tr|C3XU57|C3XU57_BRAFL Putative uncharacterized protein	>gi|133901900|ref|NP_001076725.1| hypothetical protein Y38F2AR.12	5-oxoprolinase	GO:0016787,GO:0008152	1	0	0	0
contig_45665	>sp|P97608|OPLA_RAT 5-oxoprolinase OS=Rattus norvegicus GN=Oplah PE=1 SV=2	>tr|F1KRH0|F1KRH0_ASCSU 5-oxoprolinase OS=Ascaris suum PE=2 SV=1	>gi|133901900|ref|NP_001076725.1| hypothetical protein Y38F2AR.12	5-oxoprolinase	GO:0016787,GO:0006519,GO:0000166,GO:0008152,GO:0003824	1	0	0	0
contig_16926	no_hit	>tr|O62456|O62456_CAEEL Protein Y45F10A.7a, confirmed by transcript	>gi|133901914|ref|NP_001076732.1| hypothetical protein Y45F10A.7	Protein Y45F10A.7a, confirmed by transcript evidence	GO:0008150	1	0	0	0
contig_46951	>sp|Q91X96|MSS4_MOUSE Guanine nucleotide exchange factor MSS4 OS=Mus musculus GN=Rabif	>tr|F1L7G2|F1L7G2_ASCSU Guanine nucleotide exchange factor MSS4	>gi|133901924|ref|NP_001076738.1| hypothetical protein Y62E10A.11	Guanine nucleotide exchange factor MSS4	GO:0005488	1	0	0	0
contig_63812	>sp|Q19532|YTDK_CAEEL PX domain-containing protein F17H10.3 OS=Caenorhabditis elegans	>tr|E1FYC9|E1FYC9_LOALO Putative uncharacterized protein (Fragment)	>gi|133901974|ref|NP_001076763.1| hypothetical protein F17H10.3	Sorting nexin-17	GO:0043226,GO:0005622,GO:0005737	1	0	0	0
contig_57043	>sp|Q19532|YTDK_CAEEL PX domain-containing protein F17H10.3 OS=Caenorhabditis elegans	>tr|A8WZG1|A8WZG1_CAEBR Putative uncharacterized protein	>gi|133901974|ref|NP_001076763.1| hypothetical protein F17H10.3	Sorting nexin, putative	GO:0005829,GO:0005515,GO:0008289,GO:0016023,GO:0005768,GO:0005102,GO:0006810,GO:0016043,GO:0005794,GO:0007165,GO:0007154	1	0	0	0
contig_16916	>sp|P23730|IFEA_ASCSU Intermediate filament protein A (Fragment) OS=Ascaris suum PE=1	>tr|Q86LZ6|Q86LZ6_HETGL Intermediate filament protein HG-IF1	>gi|133901976|ref|NP_001076764.1| Intermediate Filament, A family	Intermediate filament protein	GO:0005856,GO:0043234,GO:0005737,GO:0005198	1	0	0	0
contig_22806	>sp|P31732|OV71_ONCVO Muscle cell intermediate filament protein OV71 (Fragment)	>tr|Q17048|Q17048_9BILA Cytoplasmic intermediate filament protein	>gi|133901976|ref|NP_001076764.1| Intermediate Filament, A family	Intermediate filament protein	GO:0005856,GO:0043234,GO:0005198	1	0	0	0
contig_31011	>sp|P31732|OV71_ONCVO Muscle cell intermediate filament protein OV71 (Fragment)	>tr|Q7JQ61|Q7JQ61_ONCVO Intermediate filament protein (Fragment)	>gi|133901976|ref|NP_001076764.1| Intermediate Filament, A family	Intermediate filament protein	GO:0005856,GO:0043234,GO:0005737,GO:0005198	1	0	0	0
contig_39724	>sp|P90901|IFA1_CAEEL Intermediate filament protein ifa-1 OS=Caenorhabditis elegans	>tr|Q86LZ6|Q86LZ6_HETGL Intermediate filament protein HG-IF1	>gi|133901976|ref|NP_001076764.1| Intermediate Filament, A family	Intermediate filament protein ifa-1	GO:0005198	1	0	0	0
contig_42948	>sp|A7MBP4|IFT46_DANRE Intraflagellar transport protein 46 homolog OS=Danio rerio GN=ift46	>tr|E1FYW5|E1FYW5_LOALO Putative uncharacterized protein OS=Loa loa	>gi|133901988|ref|NP_001076770.1| abnormal DYe Filling family member	Intraflagellar transport protein 46 homolog	GO:0007275,GO:0005623,GO:0009653,GO:0016043,GO:0006810,GO:0005622	1	0	0	0
contig_24250	>sp|P30625|KAPR_CAEEL cAMP-dependent protein kinase regulatory subunit OS=Caenorhabditis	>tr|Q0MQ68|Q0MQ68_CAEEL Protein kinase protein 2, isoform c	>gi|133901990|ref|NP_001076771.1| protein KINase family member	cAMP-dependent protein kinase regulatory subunit	GO:0005623,GO:0005829,GO:0005515,GO:0040007,GO:0007610,GO:0000003,GO:0008152,GO:0050789,GO:0006810,GO:0008150,GO:0000166,GO:0030234,GO:0009653,GO:0007275,GO:0016301,GO:0007165,GO:0009719,GO:0005622,GO:0043234,GO:0006464	1	0	0	0
contig_46171	>sp|B6A7Q3|CDK14_RABIT Cyclin-dependent kinase 14 OS=Oryctolagus cuniculus GN=CDK14 PE=3	tr|A2QVY8|A2QVY8_ASPNC Catalytic activity: ATP + a protein <=> A... 297 2e-78	>gi|133902092|ref|NP_490783.3| hypothetical protein ZC123.4	Cyclin-dependent kinase 2	GO:0005829,GO:0007049,GO:0005737,GO:0043234,GO:0007165,GO:0000166,GO:0008152,GO:0004672,GO:0005515,GO:0005634,GO:0005886,GO:0006519,GO:0006464	1	0	0	0
contig_18899	>sp|Q9NVD3|SETD4_HUMAN SET domain-containing protein 4 OS=Homo sapiens GN=SETD4 PE=2 SV=1	>tr|Q9BPP1|Q9BPP1_CAEEL Putative uncharacterized protein	>gi|133902101|ref|NP_490849.4| SET (trithorax/polycomb) domain	SET domain containing protein	GO:0005515	1	0	0	0
contig_39483	>sp|P91133|UBR1_CAEEL E3 ubiquitin-protein ligase ubr-1 OS=Caenorhabditis elegans	>tr|G1TS37|G1TS37_RABIT Uncharacterized protein (Fragment)	>gi|133902360|ref|NP_491231.2| hypothetical protein C32E8.11	Ubiquitin ligase	GO:0019538,GO:0009056,GO:0003824,GO:0005622,GO:0043234,GO:0005829,GO:0005488,GO:0006464	1	0	0	0
contig_33653	no_hit	>tr|F1LBV5|F1LBV5_ASCSU ELL-associated factor 2 OS=Ascaris suum PE=2	>gi|133902750|ref|NP_491404.2| hypothetical protein D1007.16	ELL-associated factor 2	-	1	0	0	0
contig_38923	no_hit	>tr|F1LBV5|F1LBV5_ASCSU ELL-associated factor 2 OS=Ascaris suum PE=2	>gi|133902750|ref|NP_491404.2| hypothetical protein D1007.16	Testosterone regulated apoptosis inducer and tumor suppressor, putative	-	1	0	0	0
contig_32125	no_hit	>tr|E3LMG8|E3LMG8_CAERE Putative uncharacterized protein	>gi|133902899|ref|NP_491761.3| hypothetical protein T27A3.5	Receptor-type tyrosine-protein phosphatase C	GO:0006464,GO:0004721	1	0	0	0
contig_34504	>sp|Q5RBH9|NRBP_PONAB Nuclear receptor-binding protein OS=Pongo abelii GN=NRBP1 PE=2 SV=1	>tr|F1KTE9|F1KTE9_ASCSU Nuclear receptor-binding protein OS=Ascaris	>gi|133903287|ref|NP_492022.3| hypothetical protein H37N21.1	Nuclear receptor-binding protein	GO:0006464,GO:0004672,GO:0006350,GO:0050789,GO:0004872,GO:0000166,GO:0005737,GO:0006810,GO:0005623,GO:0005515,GO:0005654,GO:0007165	1	0	0	0
contig_45061	>sp|Q99J45|NRBP_MOUSE Nuclear receptor-binding protein OS=Mus musculus GN=Nrbp1 PE=1 SV=1	>tr|F1KSQ0|F1KSQ0_ASCSU Nuclear receptor-binding protein OS=Ascaris	>gi|133903287|ref|NP_492022.3| hypothetical protein H37N21.1	Receptor like protein kinase S.2	GO:0007165,GO:0006950,GO:0006464,GO:0004672,GO:0006350,GO:0050789,GO:0004872,GO:0000166,GO:0005737,GO:0006810,GO:0005623,GO:0005515,GO:0005654,GO:0006519,GO:0008152	1	0	0	0
contig_62308	>sp|Q86Y82|STX12_HUMAN Syntaxin-12 OS=Homo sapiens GN=STX12 PE=1 SV=1	>tr|A8P1L7|A8P1L7_BRUMA SNARE domain containing protein OS=Brugia	>gi|133903411|ref|NP_492422.2| SYNtaxin family member (syn-13)	Syntaxin-12	GO:0016023,GO:0005515,GO:0006810,GO:0005623,GO:0008152,GO:0050789,GO:0015031	1	0	0	0
contig_18422	>sp|P97402|GCNT2_MOUSE N-acetyllactosaminide beta-1,6-N-acetylglucosaminyl-transferase	>tr|E3M4X8|E3M4X8_CAERE Putative uncharacterized protein	>gi|133903631|ref|NP_493130.2| hypothetical protein T09E11.6	Beta-1,3-galactosyl-O-glycosyl-glycoprotein beta-1,6-N-acetylglucosaminyltransferase 4	-	1	0	0	0
contig_42091	>sp|Q258K2|MYH9_CANFA Myosin-9 OS=Canis familiaris GN=MYH9 PE=2 SV=1	>tr|Q4Q3D8|Q4Q3D8_LEIMA Putative uncharacterized protein OS=Leishmania	>gi|133903949|ref|NP_494821.3| abnormal DYe Filling family member	Myosin-9	GO:0008150,GO:0005856,GO:0016043,GO:0005488	1	0	0	0
contig_45203	>sp|O76329|ACTNB_DICDI Interaptin OS=Dictyostelium discoideum GN=abpD PE=1 SV=1	>tr|D0UZU1|D0UZU1_HHV8 ORF73 OS=Human herpesvirus 8 PE=4 SV=1	>gi|133903949|ref|NP_494821.3| abnormal DYe Filling family member	Myosin-9	-	1	0	0	0
contig_16279	>sp|Q09270|YQF6_CAEEL CRAL-TRIO domain-containing protein C34C12.6 OS=Caenorhabditis	>tr|E1FYQ3|E1FYQ3_LOALO Putative uncharacterized protein OS=Loa loa	>gi|133904563|ref|NP_497717.2| hypothetical protein C34C12.6	CRAL-TRIO domain-containing protein	-	1	0	0	0
contig_56458	>sp|Q09270|YQF6_CAEEL CRAL-TRIO domain-containing protein C34C12.6 OS=Caenorhabditis	>tr|E1FYQ3|E1FYQ3_LOALO Putative uncharacterized protein OS=Loa loa	>gi|133904563|ref|NP_497717.2| hypothetical protein C34C12.6	CRAL-TRIO domain-containing protein	-	1	0	0	0
contig_34026	>sp|Q18115|PSMD1_CAEEL 26S proteasome non-ATPase regulatory subunit 1 OS=Caenorhabditis	>tr|E3LWQ4|E3LWQ4_CAERE CRE-RPN-2 protein OS=Caenorhabditis remanei	>gi|133904761|ref|NP_498347.3| proteasome Regulatory Particle,	26S proteasome non-ATPase regulatory subunit 1	GO:0005515,GO:0019538,GO:0009056,GO:0016043,GO:0005622,GO:0043234,GO:0008233,GO:0030234,GO:0050789,GO:0005829,GO:0008150,GO:0005634	1	0	0	0
contig_44568	>sp|Q18115|PSMD1_CAEEL 26S proteasome non-ATPase regulatory subunit 1 OS=Caenorhabditis	>tr|F1KTZ5|F1KTZ5_ASCSU 26S proteasome non-ATPase regulatory subunit 1	>gi|133904761|ref|NP_498347.3| proteasome Regulatory Particle,	26S proteasome regulatory subunit S1	GO:0005515,GO:0005622,GO:0043234,GO:0008152,GO:0005634,GO:0005829,GO:0050789,GO:0005488	1	0	0	0
contig_26744	>sp|P13437|THIM_RAT 3-ketoacyl-CoA thiolase, mitochondrial OS=Rattus norvegicus	>tr|E4X486|E4X486_OIKDI Whole genome shotgun assembly, allelic	>gi|133906874|ref|NP_499752.2| hypothetical protein F53A2.7	Acetyl-CoA acetyltransferase	GO:0016740,GO:0008152,GO:0009056,GO:0006519,GO:0009058,GO:0006629	1	0	0	0
contig_52282	>sp|Q5RES5|THIM_PONAB 3-ketoacyl-CoA thiolase, mitochondrial OS=Pongo abelii GN=ACAA2	>tr|A3EXP3|A3EXP3_MACHI Putative mitochondrial acetyl-coenzyme A	>gi|133906874|ref|NP_499752.2| hypothetical protein F53A2.7	Acetyl-CoA acetyltransferase	GO:0016740,GO:0005856,GO:0043234,GO:0005739,GO:0008152,GO:0050789,GO:0008219,GO:0009056,GO:0006629,GO:0005811,GO:0006519,GO:0009058	1	0	0	0
contig_41275	>sp|Q3T0R7|THIM_BOVIN 3-ketoacyl-CoA thiolase, mitochondrial OS=Bos taurus GN=ACAA2 PE=2	>tr|G1TBU9|G1TBU9_RABIT Uncharacterized protein OS=Oryctolagus	>gi|133906874|ref|NP_499752.2| hypothetical protein F53A2.7	Acetyl-CoA acetyltransferase, putative	GO:0016740,GO:0005739,GO:0008152,GO:0050789,GO:0008219,GO:0009056,GO:0006629,GO:0006519,GO:0009058	1	0	0	0
contig_43920	>sp|Q92508|PIEZ1_HUMAN Piezo-type mechanosensitive ion channel component 1 OS=Homo sapiens	>tr|F1KPQ0|F1KPQ0_ASCSU Protein FAM38B OS=Ascaris suum PE=2 SV=1	>gi|133930838|ref|NP_501647.2| hypothetical protein T20D3.11	Piezo-type mechanosensitive ion channel component 1	GO:0005623	1	0	0	0
contig_45423	>sp|Q0KL00|PIEZ1_RAT Piezo-type mechanosensitive ion channel component 1 OS=Rattus	>tr|F1KPQ0|F1KPQ0_ASCSU Protein FAM38B OS=Ascaris suum PE=2 SV=1	>gi|133930838|ref|NP_501647.2| hypothetical protein T20D3.11	Piezo-type mechanosensitive ion channel component 1	-	1	0	0	0
contig_45945	>sp|Q8BGN2|CD033_MOUSE UPF0462 protein C4orf33 homolog OS=Mus musculus GN=D3Ertd751e PE=2	>tr|Q18357|Q18357_CAEEL Protein C33A12.3, confirmed by transcript	>gi|133930846|ref|NP_501686.2| hypothetical protein C33A12.3	Upf0462 protein c4orf33-like protein	-	1	0	0	0
contig_6732	no_hit	>tr|F1L2V7|F1L2V7_ASCSU Lipopolysaccharide-binding protein	>gi|133930917|ref|NP_501879.3| hypothetical protein F01G10.10	LBP / BPI / CETP family, C-terminal domain containing protein	GO:0008289	1	0	0	0
contig_5489	no_hit	>tr|F1L2V7|F1L2V7_ASCSU Lipopolysaccharide-binding protein	>gi|133930917|ref|NP_501879.3| hypothetical protein F01G10.10	LBP/BPI/CETP family domain-containing protein	GO:0005488	1	0	0	0
contig_59298	>sp|Q8R0Y6|AL1L1_MOUSE Cytosolic 10-formyltetrahydrofolate dehydrogenase OS=Mus musculus	>tr|F1N1T5|F1N1T5_BOVIN Uncharacterized protein OS=Bos taurus	>gi|133930964|ref|NP_502054.2| ALdehyde deHydrogenase family member	10-formyltetrahydrofolate dehydrogenase	GO:0005488,GO:0003824,GO:0008152,GO:0016740	1	0	0	0
contig_19283	>sp|Q8K268|ABCF3_MOUSE ATP-binding cassette sub-family F member 3 OS=Mus musculus GN=Abcf3	>tr|F1KR82|F1KR82_ASCSU Helicase SKI2W OS=Ascaris suum PE=2 SV=1	>gi|133930973|ref|NP_502084.2| hypothetical protein F01G4.3	ATP-binding cassette sub-family F member 3	GO:0016787,GO:0003676,GO:0006139,GO:0009056,GO:0000166	1	0	0	0
contig_50475	>sp|Q15477|SKIV2_HUMAN Helicase SKI2W OS=Homo sapiens GN=SKIV2L PE=1 SV=3	>tr|E1FY23|E1FY23_LOALO Helicase OS=Loa loa GN=LOAG_05800 PE=4 SV=1	>gi|133930973|ref|NP_502084.2| hypothetical protein F01G4.3	Helicase, putative	GO:0016787,GO:0003676,GO:0000166,GO:0008152	1	0	0	0
contig_50997	>sp|Q15477|SKIV2_HUMAN Helicase SKI2W OS=Homo sapiens GN=SKIV2L PE=1 SV=3	>tr|F1KR82|F1KR82_ASCSU Helicase SKI2W OS=Ascaris suum PE=2 SV=1	>gi|133930973|ref|NP_502084.2| hypothetical protein F01G4.3	Helicase, putative	GO:0016787,GO:0003676,GO:0000166,GO:0008152	1	0	0	0
contig_43932	no_hit	>tr|A8PDP5|A8PDP5_BRUMA Helicase, putative OS=Brugia malayi	>gi|133930973|ref|NP_502084.2| hypothetical protein F01G4.3	Protein F01G4.3, partially confirmed by transcript evidence	-	1	0	0	0
contig_3544	>sp|P40986|CDC1_YEAST Cell division control protein 1 OS=Saccharomyces cerevisiae (strain	>tr|Q23592|Q23592_CAEEL Protein ZK792.7, partially confirmed by	>gi|133931008|ref|NP_502214.2| hypothetical protein ZK792.7	Cell division control protein	-	1	0	0	0
contig_12897	no_hit	>tr|E3M7W1|E3M7W1_CAERE Putative uncharacterized protein	>gi|133931008|ref|NP_502214.2| hypothetical protein ZK792.7	Metallophosphoesterase 1	-	1	0	0	0
contig_3614	no_hit	>tr|O17902|O17902_CAEEL Protein H01G02.1a, partially confirmed by	>gi|133931016|ref|NP_502233.2| hypothetical protein H01G02.1	Protein H01G02.1a, partially confirmed by transcript evidence	-	1	0	0	0
contig_43910	>sp|Q96NU0|CNT3B_HUMAN Contactin-associated protein-like 3B OS=Homo sapiens GN=CNTNAP3B PE=2	>tr|F1KSF5|F1KSF5_ASCSU Neurexin-4 OS=Ascaris suum PE=2 SV=1	>gi|133931043|ref|NP_502312.2| Neurexin Like receptor family member	Contactin-associated protein 1, putative	GO:0005515	1	0	0	0
contig_44312	>sp|Q94887|NRX4_DROME Neurexin-4 OS=Drosophila melanogaster GN=Nrx-IV PE=1 SV=2	>tr|F1KSF5|F1KSF5_ASCSU Neurexin-4 OS=Ascaris suum PE=2 SV=1	>gi|133931043|ref|NP_502312.2| Neurexin Like receptor family member	Contactin-associated protein 1, putative	GO:0008150,GO:0007154,GO:0007275,GO:0005886	1	0	0	0
contig_42319	>sp|Q23658|CAPS_CAEEL Calcium-dependent secretion activator OS=Caenorhabditis elegans	>tr|F1KQT4|F1KQT4_ASCSU Calcium-dependent secretion activator	>gi|133931077|ref|NP_502437.3| UNCoordinated family member (unc-31)	Calcium-dependent secretion activator	GO:0008150,GO:0005886,GO:0007267,GO:0016023,GO:0006810,GO:0005488,GO:0009653,GO:0007275,GO:0008289,GO:0005623,GO:0016043,GO:0030154,GO:0015031,GO:0005515	1	0	0	0
contig_12287	no_hit	>tr|Q9U3B4|Q9U3B4_CAEEL Protein K09B11.10, partially confirmed by	>gi|133931116|ref|NP_502592.3| hypothetical protein K09B11.10	Protein K09B11.10, partially confirmed by transcript evidence	-	1	0	0	0
contig_60103	no_hit	>tr|Q9U3B4|Q9U3B4_CAEEL Protein K09B11.10, partially confirmed by	>gi|133931116|ref|NP_502592.3| hypothetical protein K09B11.10	Protein K09B11.10, partially confirmed by transcript evidence	-	1	0	0	0
contig_46004	>sp|Q9P0K9|CI004_HUMAN Uncharacterized protein C9orf4 OS=Homo sapiens GN=C9orf4 PE=2 SV=2	>tr|F1L323|F1L323_ASCSU Ferric-chelate reductase 1 OS=Ascaris suum	>gi|133931165|ref|NP_502754.3| hypothetical protein Y57G11A.4	Ferric-chelate reductase 1	-	1	0	0	0
contig_60313	no_hit	>tr|Q9U203|Q9U203_CAEEL Protein Y57G11C.9a, confirmed by transcript	>gi|133931174|ref|NP_502785.2| hypothetical protein Y57G11C.9	Protein Y57G11C.9b, confirmed by transcript evidence	GO:0005515,GO:0009790	1	0	0	0
contig_62693	no_hit	>tr|A8PSR3|A8PSR3_BRUMA Putative uncharacterized protein OS=Brugia	>gi|133931174|ref|NP_502785.2| hypothetical protein Y57G11C.9	Protein Y57G11C.9b, confirmed by transcript evidence	GO:0005515,GO:0009790	1	0	0	0
contig_14228	>sp|P34672|YO22_CAEEL Uncharacterized protein ZK688.2 OS=Caenorhabditis elegans	>tr|F1LCK0|F1LCK0_ASCSU Bestrophin-1 (Fragment) OS=Ascaris suum PE=2	>gi|133931197|ref|NP_502846.2| hypothetical protein Y73F8A.11	Bestrophin-1	GO:0050789,GO:0040007,GO:0008150	1	0	0	0
contig_21293	>sp|P30531|SC6A1_HUMAN Sodium- and chloride-dependent GABA transporter 1 OS=Homo sapiens	>tr|E1GI81|E1GI81_LOALO Transporter (Fragment) OS=Loa loa	>gi|133952791|ref|NP_505873.2| Sodium:Neurotransmitter symporter	Transporter	GO:0005886,GO:0006810,GO:0005326,GO:0006811	1	0	0	0
contig_24807	>sp|P30531|SC6A1_HUMAN Sodium- and chloride-dependent GABA transporter 1 OS=Homo sapiens	>tr|E1GI81|E1GI81_LOALO Transporter (Fragment) OS=Loa loa	>gi|133952791|ref|NP_505873.2| Sodium:Neurotransmitter symporter	Transporter	GO:0005886,GO:0006810,GO:0005326,GO:0005215,GO:0005623,GO:0006811	1	0	0	0
contig_32919	>sp|P23978|SC6A1_RAT Sodium- and chloride-dependent GABA transporter 1 OS=Rattus	>tr|E1GI81|E1GI81_LOALO Transporter (Fragment) OS=Loa loa	>gi|133952791|ref|NP_505873.2| Sodium:Neurotransmitter symporter	Transporter	GO:0008150,GO:0050789,GO:0007267,GO:0009719,GO:0006810,GO:0007610,GO:0005623,GO:0005215,GO:0005326,GO:0016043,GO:0005886,GO:0006811	1	0	0	0
contig_44649	>sp|P23978|SC6A1_RAT Sodium- and chloride-dependent GABA transporter 1 OS=Rattus	>tr|Q5J2D5|Q5J2D5_CAEEL Transporter OS=Caenorhabditis elegans	>gi|133952791|ref|NP_505873.2| Sodium:Neurotransmitter symporter	Transporter	GO:0005326,GO:0005623,GO:0006810,GO:0050789,GO:0007267,GO:0007610,GO:0008150,GO:0016043,GO:0005215,GO:0005886,GO:0006811	1	0	0	0
contig_44705	>sp|P48055|S6A12_RABIT Sodium- and chloride-dependent betaine transporter OS=Oryctolagus	>tr|A8Y4J5|A8Y4J5_CAEBR Transporter OS=Caenorhabditis briggsae	>gi|133952791|ref|NP_505873.2| Sodium:Neurotransmitter symporter	Transporter	GO:0005886,GO:0006810,GO:0005326,GO:0006811,GO:0005623	1	0	0	0
contig_13353	>sp|Q6NVL5|ELP3_XENTR Elongator complex protein 3 OS=Xenopus tropicalis GN=elp3 PE=2 SV=1	>tr|A8PTD7|A8PTD7_BRUMA RE35395p, putative OS=Brugia malayi	>gi|133955098|ref|NP_506055.2| ELongator complex Protein Component	Elongator complex protein 3	GO:0005488,GO:0050789,GO:0006350,GO:0005730,GO:0005654,GO:0043234,GO:0030234,GO:0003677,GO:0005515,GO:0009653,GO:0016043,GO:0030154,GO:0007275,GO:0016740,GO:0006996,GO:0006464,GO:0005737,GO:0008152,GO:0009058	1	0	0	0
contig_2639	>sp|Q9NAL4|MED17_CAEEL Mediator of RNA polymerase II transcription subunit 17	>tr|A8NRL7|A8NRL7_BRUMA Putative uncharacterized protein OS=Brugia	>gi|133958025|ref|NP_507908.3| MeDiaTor family member (mdt-17)	Mediator of RNA polymerase II transcription subunit 17	-	1	0	0	0
contig_3097	>sp|Q9IAV3|HHEX_DANRE Hematopoietically-expressed homeobox protein hhex OS=Danio rerio	>tr|B3DH15|B3DH15_DANRE Hematopoietically expressed homeobox	>gi|133958048|ref|NP_508131.3| defective PHArynx development family	Homeobox protein	GO:0007275,GO:0009653,GO:0050789,GO:0030154,GO:0006810,GO:0006350,GO:0009605,GO:0006950,GO:0030528,GO:0008283,GO:0009790,GO:0008150,GO:0005737,GO:0009719,GO:0005515,GO:0003677,GO:0005575,GO:0007165,GO:0003700,GO:0003682,GO:0040007,GO:0005634,GO:0007049,GO:0005654,GO:0043234,GO:0005694	1	0	0	0
contig_61370	>sp|Q9R0D8|WDR54_MOUSE WD repeat-containing protein 54 OS=Mus musculus GN=Wdr54 PE=2 SV=1	>tr|F1LAQ6|F1LAQ6_ASCSU WD repeat-containing protein 54 OS=Ascaris	>gi|133958056|ref|NP_508163.2| hypothetical protein F39H12.2	WD repeat-containing protein 54	GO:0005515	1	0	0	0
contig_16524	no_hit	>tr|A8X5T8|A8X5T8_CAEBR Putative uncharacterized protein	>gi|133958058|ref|NP_508165.2| hypothetical protein F39H12.3	IQ calmodulin-binding motif family protein	-	1	0	0	0
contig_46785	no_hit	>tr|Q20199|Q20199_CAEEL Putative uncharacterized protein	>gi|133958058|ref|NP_508165.2| hypothetical protein F39H12.3	IQ calmodulin-binding motif family protein	GO:0008150	1	0	0	0
contig_18895	>sp|Q6NTY6|EGR1B_XENLA Early growth response protein 1-B OS=Xenopus laevis GN=egr1-b PE=2	>tr|F1KWQ0|F1KWQ0_ASCSU Early growth response protein 1 OS=Ascaris	>gi|133962195|ref|NP_510462.2| EGR (Early Growth factor Response	Zinc finger protein	GO:0003676,GO:0005622,GO:0005488	1	0	0	0
contig_41764	>sp|A4II20|EGR1_XENTR Early growth response protein 1 OS=Xenopus tropicalis GN=egr1 PE=2	>tr|Q18250|Q18250_CAEEL Protein C27C12.2, confirmed by transcript	>gi|133962195|ref|NP_510462.2| EGR (Early Growth factor Response	Zinc finger protein	-	1	0	0	0
contig_15139	>sp|A8NS89|GOB1_BRUMA Trehalose-phosphatase OS=Brugia malayi GN=Bm1_08695 PE=3 SV=1	>tr|F1L1P1|F1L1P1_ASCSU Trehalose-phosphatase OS=Ascaris suum PE=2	>gi|133963234|ref|NP_510560.2| Gut OBstructed or defective family	Trehalose-6-phosphate synthase	GO:0005737,GO:0050789,GO:0040007,GO:0003824	1	0	0	0
contig_62503	>sp|A8NS89|GOB1_BRUMA Trehalose-phosphatase OS=Brugia malayi GN=Bm1_08695 PE=3 SV=1	>tr|F1L9M3|F1L9M3_ASCSU Trehalose-phosphatase OS=Ascaris suum PE=2	>gi|133963234|ref|NP_510560.2| Gut OBstructed or defective family	Trehalose-6-phosphate synthase	GO:0050789,GO:0040007,GO:0003824,GO:0005737	1	0	0	0
contig_13089	>sp|Q9BWF2|TRAIP_HUMAN TRAF-interacting protein OS=Homo sapiens GN=TRAIP PE=1 SV=1	>tr|F1L4Y5|F1L4Y5_ASCSU TRAF-interacting protein OS=Ascaris suum	>gi|133968854|ref|NP_740965.2| hypothetical protein B0432.13	TRAF-interacting protein	GO:0005488,GO:0005515	1	0	0	0
contig_42465	>sp|Q9NEU2|SDA1_CAEEL Protein SDA1 homolog OS=Caenorhabditis elegans GN=pro-3 PE=1 SV=4	>tr|F1KVQ9|F1KVQ9_ASCSU Protein SDA1 OS=Ascaris suum PE=2 SV=1	>gi|133974596|ref|NP_741684.2| PROximal proliferation in germline	Protein SDA1	GO:0005730,GO:0007275,GO:0005488,GO:0050789,GO:0040007,GO:0006810,GO:0016043	1	0	0	0
contig_42084	>sp|Q9BYT9|ANO3_HUMAN Anoctamin-3 OS=Homo sapiens GN=ANO3 PE=2 SV=2	>tr|F1KT40|F1KT40_ASCSU Anoctamin-4 OS=Ascaris suum PE=2 SV=1	>gi|133983210|ref|NP_872101.3| hypothetical protein Y57G11C.37	Anoctamin-4	GO:0005623	1	0	0	0
contig_17351	>sp|O15945|ARNT_DROME Aryl hydrocarbon receptor nuclear translocator homolog OS=Drosophila	>tr|F1L4P1|F1L4P1_ASCSU Aryl hydrocarbon receptor nuclear translocator	>gi|17505242|ref|NP_492687.1| Aryl Hydrocarbon receptor Associated	Aryl hydrocarbon receptor nuclear translocator	GO:0050789,GO:0040007,GO:0003677,GO:0009653,GO:0008150,GO:0007165,GO:0005634,GO:0006350	1	0	0	0
contig_48305	>sp|Q5PQ30|LYSM1_XENLA LysM and putative peptidoglycan-binding domain-containing protein 1	>tr|F1LEW0|F1LEW0_ASCSU LysM and peptidoglycan-binding	>gi|17505272|ref|NP_491415.1| hypothetical protein B0041.3	LysM and peptidoglycan-binding domain-containing protein 2	-	1	0	0	0
contig_3561	>sp|Q571C7|BDP1_MOUSE Transcription factor TFIIIB component B'' homolog OS=Mus musculus	>tr|F1KUQ1|F1KUQ1_ASCSU Transcription factor TFIIIB component B	>gi|17505318|ref|NP_491553.1| hypothetical protein B0261.1	Transcription factor TFIIIB component B	GO:0006350,GO:0005634,GO:0005515	1	0	0	0
contig_55395	no_hit	>tr|Q9XU45|Q9XU45_CAEEL Protein B0379.1a, confirmed by transcript	>gi|17505332|ref|NP_492659.1| hypothetical protein B0379.1	Protein B0379.1a, confirmed by transcript evidence	-	1	0	0	0
contig_13467	no_hit	>tr|A8QH79|A8QH79_BRUMA 28S ribosomal protein S30, mitochondrial,	>gi|17505374|ref|NP_492783.1| Temporarily Assigned Gene name family	28S ribosomal protein S30, mitochondrial, putative	GO:0000003,GO:0007275,GO:0008150,GO:0009790,GO:0050789,GO:0040007,GO:0006950,GO:0005198,GO:0005739,GO:0005840,GO:0006412	1	0	0	0
contig_53194	>sp|Q9D0G0|RT30_MOUSE 28S ribosomal protein S30, mitochondrial OS=Mus musculus GN=Mrps30	>tr|A8QH79|A8QH79_BRUMA 28S ribosomal protein S30, mitochondrial,	>gi|17505374|ref|NP_492783.1| Temporarily Assigned Gene name family	28S ribosomal protein S30, mitochondrial, putative	GO:0000003,GO:0007275,GO:0008150,GO:0009790,GO:0050789,GO:0040007,GO:0006950,GO:0005198,GO:0005739,GO:0005840,GO:0006412	1	0	0	0
contig_62084	no_hit	>tr|A8XFH5|A8XFH5_CAEBR CBR-TAG-264 protein OS=Caenorhabditis	>gi|17505374|ref|NP_492783.1| Temporarily Assigned Gene name family	Temporarily Assigned Gene name family member (tag-264)	GO:0000003,GO:0007275,GO:0008150,GO:0009790,GO:0050789,GO:0040007,GO:0006950,GO:0005198,GO:0005739,GO:0005840,GO:0006412	1	0	0	0
contig_7290	>sp|A8NY27|EIF3E_BRUMA Eukaryotic translation initiation factor 3 subunit E OS=Brugia	>tr|E1FXU0|E1FXU0_LOALO Eukaryotic translation initiation factor 3	>gi|17505378|ref|NP_492785.1| Eukaryotic Initiation Factor family	Eukaryotic translation initiation factor 3 subunit 6	GO:0008135,GO:0006412,GO:0007275,GO:0008150,GO:0040007,GO:0000003,GO:0005737,GO:0043234,GO:0006810,GO:0016043,GO:0005634,GO:0009653,GO:0009790,GO:0005840,GO:0050789	1	0	0	0
contig_20294	>sp|A8NY27|EIF3E_BRUMA Eukaryotic translation initiation factor 3 subunit E OS=Brugia	>tr|E1FXU0|E1FXU0_LOALO Eukaryotic translation initiation factor 3	>gi|17505378|ref|NP_492785.1| Eukaryotic Initiation Factor family	Eukaryotic translation initiation factor 3 subunit 6	GO:0005737,GO:0043234,GO:0000003,GO:0007275,GO:0009790,GO:0006412,GO:0008135,GO:0040007,GO:0006810,GO:0016043,GO:0005840,GO:0050789	1	0	0	0
contig_2841	>sp|Q9ERI6|RDH14_MOUSE Retinol dehydrogenase 14 OS=Mus musculus GN=Rdh14 PE=1 SV=1	>tr|G0NVJ1|G0NVJ1_CAEBE Putative uncharacterized protein	>gi|17505416|ref|NP_491557.1| DeHydrogenases, Short chain family	Retinol dehydrogenase 11	-	1	0	0	0
contig_49710	>sp|P26044|RADI_PIG Radixin OS=Sus scrofa GN=RDX PE=2 SV=1	>tr|F1KY69|F1KY69_ASCSU Moesin/ezrin/radixin 1 OS=Ascaris suum PE=2	>gi|17505420|ref|NP_491560.1| Ezrin/Radixin/Moesin family member	Moesin/ezrin/radixin 1	GO:0005886,GO:0009653,GO:0016043,GO:0030154,GO:0007275,GO:0005515,GO:0008150,GO:0005856,GO:0005737,GO:0005623,GO:0043234,GO:0007010,GO:0005794,GO:0005730,GO:0005829,GO:0003779,GO:0050789,GO:0043226,GO:0005622	1	0	0	0
contig_42875	no_hit	>tr|Q95WA5|Q95WA5_CAERE FOG-3 OS=Caenorhabditis remanei GN=fog-3	>gi|17505446|ref|NP_492646.1| Feminization Of Germline family member	FOG-3	GO:0008150	1	0	0	0
contig_12293	>sp|P34681|TAG76_CAEEL Putative protein tag-76 OS=Caenorhabditis elegans GN=tag-76 PE=2 SV=2	>tr|F1KQP0|F1KQP0_ASCSU CSR-1 OS=Ascaris suum GN=CSR-1 PE=2 SV=1	>gi|17505468|ref|NP_492573.1| hypothetical protein C04F12.1	Argonaute-like protein, putative	GO:0005515,GO:0003676	1	0	0	0
contig_52596	>sp|Q21770|GCC7_CAEEL Germ cell-expressed protein R06C7.1 OS=Caenorhabditis elegans	>tr|E1FQL4|E1FQL4_LOALO Piwi domain-containing protein OS=Loa loa	>gi|17505468|ref|NP_492573.1| hypothetical protein C04F12.1	PAZ/PIWI domain-containing family member (ppw-1)	GO:0005515,GO:0003676	1	0	0	0
contig_20375	>sp|Q9JLY7|DUS14_MOUSE Dual specificity protein phosphatase 14 OS=Mus musculus GN=Dusp14	>tr|A8QAQ5|A8QAQ5_BRUMA Dual specificity phosphatase, catalytic	>gi|17505480|ref|NP_492580.1| hypothetical protein C04F12.8	Dual specificity phosphatase	GO:0004721,GO:0006464,GO:0006519	1	0	0	0
contig_47600	>sp|Q17QM8|DUS14_BOVIN Dual specificity protein phosphatase 14 OS=Bos taurus GN=DUSP14	>tr|E1FY37|E1FY37_LOALO Dual specificity phosphatase OS=Loa loa	>gi|17505480|ref|NP_492580.1| hypothetical protein C04F12.8	Dual specificity phosphatase	GO:0004721,GO:0006464,GO:0006519	1	0	0	0
contig_57992	no_hit	>tr|F1LCE0|F1LCE0_ASCSU Dual specificity protein phosphatase 14	>gi|17505480|ref|NP_492580.1| hypothetical protein C04F12.8	Dual specificity protein phosphatase 14	GO:0004721,GO:0006464,GO:0006519	1	0	0	0
contig_19934	>sp|Q80W54|FACE1_MOUSE CAAX prenyl protease 1 homolog OS=Mus musculus GN=Zmpste24 PE=1	>tr|Q9XVE5|Q9XVE5_CAEEL Protein C04F12.10, confirmed by transcript	>gi|17505484|ref|NP_492582.1| Farnesylated-proteins Converting	CAAX prenyl protease 1 homolog	-	1	0	0	0
contig_20333	no_hit	>tr|E1GLM0|E1GLM0_LOALO Putative uncharacterized protein OS=Loa loa	>gi|17505520|ref|NP_491611.1| hypothetical protein C09D4.2	Unknown protein	-	1	0	0	0
contig_52597	no_hit	>tr|E1GLM0|E1GLM0_LOALO Putative uncharacterized protein OS=Loa loa	>gi|17505520|ref|NP_491611.1| hypothetical protein C09D4.2	Unknown protein	-	1	0	0	0
contig_47650	>sp|B1H1Z8|SCC4_XENTR MAU2 chromatid cohesion factor homolog OS=Xenopus tropicalis	>tr|F1KZX5|F1KZX5_ASCSU Cohesin loading complex subunit SCC4	>gi|17505534|ref|NP_492228.1| MAternally affected Uncoordination	MAU2 chromatid cohesion factor homolog	GO:0005488,GO:0007049,GO:0005634,GO:0043226,GO:0005622	1	0	0	0
contig_60554	>sp|O17581|SCC4_CAEEL Maternal uncoordinated protein 2 OS=Caenorhabditis elegans GN=mau-2	>tr|F1KZX5|F1KZX5_ASCSU Cohesin loading complex subunit SCC4	>gi|17505534|ref|NP_492228.1| MAternally affected Uncoordination	MAU2 chromatid cohesion factor homolog	GO:0009653,GO:0016043,GO:0030154,GO:0007275,GO:0007610,GO:0000003,GO:0005623,GO:0008150,GO:0005515,GO:0006996,GO:0007049,GO:0005634,GO:0009790,GO:0005737,GO:0005488	1	0	0	0
contig_19297	>sp|Q5I0B4|LST8_XENTR Target of rapamycin complex subunit lst8 OS=Xenopus tropicalis	>tr|F1L966|F1L966_ASCSU Target of rapamycin complex subunit LST8	>gi|17505566|ref|NP_491439.1| hypothetical protein C10H11.8	Guanine nucleotide-binding protein G(I)/G(S)/G(T) subunit beta-3	GO:0005515,GO:0050789,GO:0040007,GO:0005829,GO:0008150,GO:0007165,GO:0007010,GO:0007275	1	0	0	0
contig_48818	>sp|Q9D5V6|SYAP1_MOUSE Synapse-associated protein 1 OS=Mus musculus GN=Syap1 PE=1 SV=1	>tr|A8QBE5|A8QBE5_BRUMA BSD domain containing protein OS=Brugia	>gi|17505599|ref|NP_492583.1| hypothetical protein C16C2.4	Synapse-associated protein, putative	-	1	0	0	0
contig_44686	>sp|Q7ZXB8|PAB2B_XENLA Polyadenylate-binding protein 2-B OS=Xenopus laevis GN=pabpn1-b	>tr|F1L899|F1L899_ASCSU Polyadenylate-binding protein 2 OS=Ascaris	>gi|17505625|ref|NP_492504.1| PolyA Binding Protein (nuclear) family	Polyadenylate-binding protein 2	GO:0005730,GO:0006139,GO:0003723,GO:0005622,GO:0005654,GO:0005737,GO:0006810,GO:0003676,GO:0000166	1	0	0	0
contig_62440	>sp|Q6GNJ8|VPS72_XENLA Vacuolar protein sorting-associated protein 72 homolog OS=Xenopus	>tr|E3M3N5|E3M3N5_CAERE Putative uncharacterized protein	>gi|17505627|ref|NP_492505.1| hypothetical protein C17E4.6	Vacuolar protein sorting-associated protein 72	GO:0007275,GO:0050789,GO:0005634	1	0	0	0
contig_48565	>sp|Q9VKM6|VPS72_DROME Vacuolar protein sorting-associated protein 72 homolog	>tr|F4WCL8|F4WCL8_ACREC Vacuolar protein sorting-associated protein	>gi|17505627|ref|NP_492505.1| hypothetical protein C17E4.6	Vacuolar protein sorting-associated protein 72-like protein	-	1	0	0	0
contig_27902	>sp|Q93235|AT1B1_CAEEL Sodium/potassium-transporting ATPase subunit beta-1	>tr|F1LH66|F1LH66_ASCSU Sodium/potassium-transporting ATPase subunit	>gi|17505629|ref|NP_492506.1| hypothetical protein C17E4.9	Sodium/potassium-transporting ATPase subunit beta-3	GO:0006811,GO:0050789,GO:0040007,GO:0016787,GO:0005215,GO:0005623,GO:0006139,GO:0009058,GO:0009653,GO:0007275,GO:0008150,GO:0006810,GO:0016043,GO:0009790,GO:0043234,GO:0005886	1	0	0	0
contig_37475	>sp|Q93235|AT1B1_CAEEL Sodium/potassium-transporting ATPase subunit beta-1	>tr|F1LH66|F1LH66_ASCSU Sodium/potassium-transporting ATPase subunit	>gi|17505629|ref|NP_492506.1| hypothetical protein C17E4.9	Sodium/potassium-transporting ATPase subunit beta-3	GO:0006811,GO:0043234,GO:0005886,GO:0050789,GO:0040007,GO:0016787,GO:0005215,GO:0006139,GO:0009058,GO:0009653,GO:0007275,GO:0005515,GO:0008150,GO:0006810,GO:0016043,GO:0009790	1	0	0	0
contig_5678	>sp|Q9P2K5|MYEF2_HUMAN Myelin expression factor 2 OS=Homo sapiens GN=MYEF2 PE=1 SV=3	>tr|A8NKY6|A8NKY6_BRUMA Putative uncharacterized protein OS=Brugia	>gi|17505699|ref|NP_492677.1| hypothetical protein C25A1.4	Myelin expression factor 2	GO:0005737,GO:0003723,GO:0005515,GO:0006996,GO:0007049,GO:0008150,GO:0009790,GO:0005634,GO:0000166	1	0	0	0
contig_31391	no_hit	>tr|F1KSC8|F1KSC8_ASCSU Fatty acid 2-hydroxylase OS=Ascaris suum	>gi|17505701|ref|NP_492678.1| hypothetical protein C25A1.5	Fatty acid 2-hydroxylase	GO:0050789,GO:0040007,GO:0007275,GO:0005515,GO:0006629,GO:0005488,GO:0005623	1	0	0	0
contig_63679	>sp|Q2LAM0|FA2H_RAT Fatty acid 2-hydroxylase OS=Rattus norvegicus GN=Fa2h PE=1 SV=2	>tr|F1KSC8|F1KSC8_ASCSU Fatty acid 2-hydroxylase OS=Ascaris suum	>gi|17505701|ref|NP_492678.1| hypothetical protein C25A1.5	Fatty acid 2-hydroxylase	GO:0050789,GO:0040007,GO:0009058,GO:0006629,GO:0008152,GO:0003824,GO:0005623,GO:0007275,GO:0008219,GO:0005515,GO:0005488,GO:0005783	1	0	0	0
contig_61858	>sp|Q7L5A8|FA2H_HUMAN Fatty acid 2-hydroxylase OS=Homo sapiens GN=FA2H PE=1 SV=1	>tr|A8NTS4|A8NTS4_BRUMA Fatty acid hydroxylase family protein	>gi|17505701|ref|NP_492678.1| hypothetical protein C25A1.5	Fatty acid hydroxylase family protein	GO:0050789,GO:0040007,GO:0007275,GO:0005515,GO:0006629,GO:0005488,GO:0005623,GO:0009058,GO:0003824,GO:0008152	1	0	0	0
contig_18870	no_hit	>tr|F1LCQ4|F1LCQ4_ASCSU 39S ribosomal protein L43 OS=Ascaris suum	>gi|17505717|ref|NP_492686.1| hypothetical protein C25A1.13	39S ribosomal protein L43	GO:0009790	1	0	0	0
contig_13393	>sp|Q99N89|RM43_MOUSE 39S ribosomal protein L43, mitochondrial OS=Mus musculus GN=Mrpl43	>tr|F1LCQ4|F1LCQ4_ASCSU 39S ribosomal protein L43 OS=Ascaris suum	>gi|17505717|ref|NP_492686.1| hypothetical protein C25A1.13	Mitochondrial ribosomal protein L43	GO:0009790	1	0	0	0
contig_13336	>sp|Q8WXI9|P66B_HUMAN Transcriptional repressor p66-beta OS=Homo sapiens GN=GATAD2B PE=1	>tr|F1KZB6|F1KZB6_ASCSU Transcriptional repressor p66-alpha	>gi|17505727|ref|NP_492111.1| Deacetylase Complex Protein family	Transcriptional repressor p66-alpha	GO:0050789,GO:0040007,GO:0005488,GO:0006350,GO:0007275,GO:0000003,GO:0008150,GO:0006810,GO:0016043,GO:0009653,GO:0009790,GO:0005634	1	0	0	0
contig_45366	no_hit	>tr|A8WVT4|A8WVT4_CAEBR Putative uncharacterized protein	>gi|17505775|ref|NP_491991.1| hypothetical protein C30F12.5	Unknown protein	-	1	0	0	0
contig_64222	no_hit	>tr|Q95YD8|Q95YD8_CAEEL Putative uncharacterized protein	>gi|17505779|ref|NP_491989.1| hypothetical protein C30F12.7	Unknown protein	GO:0005488,GO:0000166,GO:0008152,GO:0003824,GO:0006091,GO:0009056	1	0	0	0
contig_38029	>sp|P91127|YBYK_CAEEL TPPP family protein C32E8.3 OS=Caenorhabditis elegans GN=C32E8.3	>tr|E3MG90|E3MG90_CAERE Putative uncharacterized protein	>gi|17505795|ref|NP_491219.1| hypothetical protein C32E8.3	TPPP family protein C32E8.3	-	1	0	0	0
contig_17481	>sp|O94811|TPPP_HUMAN Tubulin polymerization-promoting protein OS=Homo sapiens GN=TPPP	>tr|G1SIX4|G1SIX4_RABIT Uncharacterized protein (Fragment)	>gi|17505795|ref|NP_491219.1| hypothetical protein C32E8.3	Tubulin polymerization-promoting protein family member 3	GO:0008092,GO:0007010,GO:0005509,GO:0005623,GO:0005856,GO:0043234,GO:0016043,GO:0050789,GO:0005737,GO:0005634	1	0	0	0
contig_8327	>sp|O29883|LONB_ARCFU Archaeal Lon protease OS=Archaeoglobus fulgidus (strain ATCC 49558	>tr|Q1PY16|Q1PY16_9BACT Strongly similar to endopeptidase La	>gi|17505831|ref|NP_492796.1| hypothetical protein C34B2.6	Lon protease homolog	GO:0008233,GO:0005488,GO:0019538,GO:0005623,GO:0008152,GO:0009056	1	0	0	0
contig_34994	>sp|Q28ED0|DHSA_XENTR Succinate dehydrogenase [ubiquinone] flavoprotein subunit,	>tr|B7P620|B7P620_IXOSC Succinate dehydrogenase, putative (Fragment)	>gi|17505833|ref|NP_492798.1| Succinate DeHydrogenase complex	Succinate dehydrogenase, flavoprotein subunit	GO:0009055,GO:0003824,GO:0008152,GO:0006091,GO:0000166	1	0	0	0
contig_64387	no_hit	no_hit	>gi|17505835|ref|NP_492799.1| hypothetical protein C34B2.8	Unknown protein	-	1	0	0	0
contig_12521	>sp|Q810T5|KAT7_RAT Histone acetyltransferase KAT7 OS=Rattus norvegicus GN=Kat7 PE=2 SV=1	>tr|E1FSW2|E1FSW2_LOALO MOZ/SAS family protein OS=Loa loa	>gi|17505849|ref|NP_492265.1| MYST family histone	Histone acetyltransferase	GO:0016740,GO:0050789,GO:0007275,GO:0006350,GO:0005730,GO:0006996,GO:0006464,GO:0030154,GO:0005515,GO:0006259,GO:0009058,GO:0005654,GO:0043234	1	0	0	0
contig_16382	>sp|Q19673|TYR3_CAEEL Putative tyrosinase-like protein tyr-3 OS=Caenorhabditis elegans	>tr|G0PFR2|G0PFR2_CAEBE Putative uncharacterized protein	>gi|17505853|ref|NP_491709.1| TYRosinase family member (tyr-4)	TYRosinase family member (tyr-4)	GO:0005515	1	0	0	0
contig_27435	no_hit	>tr|F1KXG5|F1KXG5_ASCSU Tyrosinase-like protein tyr-3 OS=Ascaris	>gi|17505853|ref|NP_491709.1| TYRosinase family member (tyr-4)	TYRosinase family member (tyr-4)	GO:0008152	1	0	0	0
contig_37107	>sp|Q19673|TYR3_CAEEL Putative tyrosinase-like protein tyr-3 OS=Caenorhabditis elegans	>tr|G0PFR2|G0PFR2_CAEBE Putative uncharacterized protein	>gi|17505853|ref|NP_491709.1| TYRosinase family member (tyr-4)	TYRosinase family member (tyr-4)	GO:0005488,GO:0008152,GO:0003824,GO:0005515	1	0	0	0
contig_60794	>sp|Q19673|TYR3_CAEEL Putative tyrosinase-like protein tyr-3 OS=Caenorhabditis elegans	>tr|A8QBD3|A8QBD3_BRUMA Hypothetical tyrosinase-like protein F21C3.2	>gi|17505853|ref|NP_491709.1| TYRosinase family member (tyr-4)	TYRosinase family member (tyr-4)	GO:0005515	1	0	0	0
contig_12694	>sp|Q19673|TYR3_CAEEL Putative tyrosinase-like protein tyr-3 OS=Caenorhabditis elegans	>tr|A8QBD3|A8QBD3_BRUMA Hypothetical tyrosinase-like protein F21C3.2	>gi|17505853|ref|NP_491709.1| TYRosinase family member (tyr-4)	Tyrosinase protein 4	GO:0005515,GO:0008152,GO:0003824	1	0	0	0
contig_44923	>sp|Q19673|TYR3_CAEEL Putative tyrosinase-like protein tyr-3 OS=Caenorhabditis elegans	>tr|A8QBD3|A8QBD3_BRUMA Hypothetical tyrosinase-like protein F21C3.2	>gi|17505853|ref|NP_491709.1| TYRosinase family member (tyr-4)	Tyrosinase protein 4	GO:0008152,GO:0003824,GO:0005515,GO:0006519	1	0	0	0
contig_41887	>sp|Q19673|TYR3_CAEEL Putative tyrosinase-like protein tyr-3 OS=Caenorhabditis elegans	>tr|G0NPY2|G0NPY2_CAEBE CBN-TYR-4 protein OS=Caenorhabditis brenneri	>gi|17505853|ref|NP_491709.1| TYRosinase family member (tyr-4)	Tyrosinase-like protein tyr-3	GO:0005515,GO:0008152	1	0	0	0
contig_61017	>sp|Q19673|TYR3_CAEEL Putative tyrosinase-like protein tyr-3 OS=Caenorhabditis elegans	>tr|F1KXG5|F1KXG5_ASCSU Tyrosinase-like protein tyr-3 OS=Ascaris	>gi|17505853|ref|NP_491709.1| TYRosinase family member (tyr-4)	Tyrosinase-like protein tyr-3	-	1	0	0	0
contig_21106	>sp|Q5NVD0|PRP4_PONAB U4/U6 small nuclear ribonucleoprotein Prp4 OS=Pongo abelii GN=PRPF4	>tr|F1KZB8|F1KZB8_ASCSU U4/U6 small nuclear ribonucleoprotein Prp4	>gi|17505895|ref|NP_492363.1| yeast PRP (splicing factor) related	U4/U6 small nuclear ribonucleoprotein Prp4	GO:0008150,GO:0050789,GO:0040007,GO:0000003,GO:0007275,GO:0005515,GO:0008283,GO:0030154,GO:0009790,GO:0009653,GO:0007049	1	0	0	0
contig_30692	no_hit	>tr|Q93339|Q93339_CAEEL Protein C36B1.5, partially confirmed by	>gi|17505895|ref|NP_492363.1| yeast PRP (splicing factor) related	U4/U6 small nuclear ribonucleoprotein Prp4	GO:0008150,GO:0050789,GO:0040007,GO:0000003,GO:0007275,GO:0005515,GO:0008283,GO:0030154,GO:0009790,GO:0009653,GO:0007049	1	0	0	0
contig_33086	>sp|Q5NVD0|PRP4_PONAB U4/U6 small nuclear ribonucleoprotein Prp4 OS=Pongo abelii GN=PRPF4	>tr|F1KZB8|F1KZB8_ASCSU U4/U6 small nuclear ribonucleoprotein Prp4	>gi|17505895|ref|NP_492363.1| yeast PRP (splicing factor) related	U4/U6 small nuclear ribonucleoprotein Prp4	GO:0008150,GO:0050789,GO:0040007,GO:0000003,GO:0007275,GO:0005515,GO:0008283,GO:0030154,GO:0009790,GO:0009653,GO:0007049	1	0	0	0
contig_37214	>sp|Q5NVD0|PRP4_PONAB U4/U6 small nuclear ribonucleoprotein Prp4 OS=Pongo abelii GN=PRPF4	>tr|E2C5H4|E2C5H4_HARSA U4/U6 small nuclear ribonucleoprotein Prp4	>gi|17505895|ref|NP_492363.1| yeast PRP (splicing factor) related	U4/U6 small nuclear ribonucleoprotein Prp4	GO:0008150,GO:0050789,GO:0040007,GO:0000003,GO:0007275,GO:0005515,GO:0008283,GO:0030154,GO:0009790,GO:0009653,GO:0007049	1	0	0	0
contig_29752	>sp|Q93341|DYR_CAEEL Putative dihydrofolate reductase OS=Caenorhabditis elegans	>tr|A8XF85|A8XF85_CAEBR Putative uncharacterized protein	>gi|17505899|ref|NP_492364.1| DiHydroFolate Reductase family member	Bifunctional dihydrofolate reductase-thymidylate synthase	GO:0008152,GO:0006139,GO:0009058,GO:0006519,GO:0003824,GO:0000166	1	0	0	0
contig_23389	>sp|Q93341|DYR_CAEEL Putative dihydrofolate reductase OS=Caenorhabditis elegans	>tr|E3LVK9|E3LVK9_CAERE CRE-DHFR-1 protein OS=Caenorhabditis remanei	>gi|17505899|ref|NP_492364.1| DiHydroFolate Reductase family member	Dihydrofolate reductase family protein	GO:0006139,GO:0009058,GO:0000003,GO:0008152,GO:0003824,GO:0009790,GO:0016740,GO:0006519,GO:0000166	1	0	0	0
contig_46315	no_hit	>tr|E1G1N8|E1G1N8_LOALO Putative uncharacterized protein OS=Loa loa	>gi|17505937|ref|NP_491946.1| hypothetical protein C37A2.8	Unknown protein	-	1	0	0	0
contig_20524	>sp|A8QCY3|EIF3H_BRUMA Eukaryotic translation initiation factor 3 subunit H OS=Brugia	>tr|E1FZZ2|E1FZZ2_LOALO Mov34/MPN/PAD-1 family protein OS=Loa loa	>gi|17505955|ref|NP_491370.1| Eukaryotic Initiation Factor family	Eukaryotic translation initiation factor 3 subunit H	GO:0008135,GO:0006412,GO:0050789,GO:0040007,GO:0005737,GO:0043234,GO:0009653,GO:0016043,GO:0030154,GO:0007275,GO:0008037,GO:0008150,GO:0006810,GO:0009790,GO:0005840	1	0	0	0
contig_22418	>sp|A8QCY3|EIF3H_BRUMA Eukaryotic translation initiation factor 3 subunit H OS=Brugia	>tr|F1KYK8|F1KYK8_ASCSU Eukaryotic translation initiation factor 3	>gi|17505955|ref|NP_491370.1| Eukaryotic Initiation Factor family	Eukaryotic translation initiation factor 3 subunit H	GO:0006412,GO:0050789,GO:0040007,GO:0009653,GO:0016043,GO:0030154,GO:0007275,GO:0008037,GO:0008150,GO:0006810,GO:0009790	1	0	0	0
contig_35302	>sp|A8QCY3|EIF3H_BRUMA Eukaryotic translation initiation factor 3 subunit H OS=Brugia	>tr|F1KYK8|F1KYK8_ASCSU Eukaryotic translation initiation factor 3	>gi|17505955|ref|NP_491370.1| Eukaryotic Initiation Factor family	Eukaryotic translation initiation factor 3 subunit H	GO:0008150,GO:0007275,GO:0016043	1	0	0	0
contig_40598	>sp|A8WVY9|EIF3H_CAEBR Eukaryotic translation initiation factor 3 subunit H	>tr|G0NQ02|G0NQ02_CAEBE CBN-EIF-3.H protein OS=Caenorhabditis	>gi|17505955|ref|NP_491370.1| Eukaryotic Initiation Factor family	Eukaryotic translation initiation factor 3 subunit H	GO:0008135,GO:0006412,GO:0050789,GO:0040007,GO:0009653,GO:0016043,GO:0030154,GO:0007275,GO:0008037,GO:0008150,GO:0006810,GO:0009790,GO:0005737,GO:0005840	1	0	0	0
contig_54277	>sp|Q95NM6|NUCG_CAEEL Endonuclease G, mitochondrial OS=Caenorhabditis elegans GN=cps-6	>tr|F1LCF4|F1LCF4_ASCSU Endonuclease G OS=Ascaris suum PE=2 SV=1	>gi|17505967|ref|NP_491371.1| CED-3 Protease Suppressor family	Endonuclease G, mitochondrial	GO:0005488,GO:0003676,GO:0005515,GO:0008219,GO:0006259,GO:0006996,GO:0009056,GO:0005739,GO:0004518,GO:0016787	1	0	0	0
contig_12502	>sp|Q95NM6|NUCG_CAEEL Endonuclease G, mitochondrial OS=Caenorhabditis elegans GN=cps-6	>tr|F1LCF4|F1LCF4_ASCSU Endonuclease G OS=Ascaris suum PE=2 SV=1	>gi|17505967|ref|NP_491371.1| CED-3 Protease Suppressor family	Mitochondrial nuclease	GO:0005515,GO:0008219,GO:0006259,GO:0006996,GO:0009056,GO:0003824,GO:0005739,GO:0004518	1	0	0	0
contig_48326	>sp|Q95NM6|NUCG_CAEEL Endonuclease G, mitochondrial OS=Caenorhabditis elegans GN=cps-6	>tr|F1LCF4|F1LCF4_ASCSU Endonuclease G OS=Ascaris suum PE=2 SV=1	>gi|17505967|ref|NP_491371.1| CED-3 Protease Suppressor family	Mitochondrial nuclease	GO:0004518,GO:0003676,GO:0005488,GO:0016787	1	0	0	0
contig_48137	>sp|Q9UKV3|ACINU_HUMAN Apoptotic chromatin condensation inducer in the nucleus OS=Homo	>tr|G1RY57|G1RY57_NOMLE Uncharacterized protein OS=Nomascus leucogenys	>gi|17505983|ref|NP_491344.1| Conserved Oligomeric Golgi (COG)	Apoptotic chromatin condensation inducer 1	GO:0008219,GO:0006996,GO:0005730,GO:0030154,GO:0007275,GO:0050789,GO:0005515,GO:0005737	1	0	0	0
contig_28840	>sp|Q9JIX8|ACINU_MOUSE Apoptotic chromatin condensation inducer in the nucleus OS=Mus	>tr|E1FPR9|E1FPR9_LOALO Putative uncharacterized protein OS=Loa loa	>gi|17505983|ref|NP_491344.1| Conserved Oligomeric Golgi (COG)	Apoptotic chromatin condensation inducer in the nucleus	GO:0005829,GO:0008219,GO:0006996,GO:0005730,GO:0030154,GO:0007275,GO:0050789,GO:0005515,GO:0003676,GO:0000166	1	0	0	0
contig_45057	>sp|Q640B4|MUS81_XENTR Crossover junction endonuclease MUS81 OS=Xenopus tropicalis GN=mus81	>tr|E1FRX1|E1FRX1_LOALO ERCC4 domain-containing protein OS=Loa loa	>gi|17505985|ref|NP_491341.1| MUS (Drosophila mutagen sensitive)	Crossover junction endonuclease MUS81	GO:0006259,GO:0007049,GO:0016787,GO:0006950,GO:0003677,GO:0004518	1	0	0	0
contig_4059	no_hit	>tr|F1L3B7|F1L3B7_ASCSU Crossover junction endonuclease MUS81	>gi|17505985|ref|NP_491341.1| MUS (Drosophila mutagen sensitive)	MUS (Drosophila mutagen sensitive) related family member (mus-81)	-	1	0	0	0
contig_14552	>sp|O54922|EXOC7_RAT Exocyst complex component 7 OS=Rattus norvegicus GN=Exoc7 PE=2 SV=1	>tr|F1KX69|F1KX69_ASCSU Exocyst complex component 7 OS=Ascaris suum	>gi|17506001|ref|NP_491337.1| EXOCyst component family member	Exocyst complex component 7	GO:0005737,GO:0043234,GO:0006810	1	0	0	0
contig_47206	no_hit	>tr|F1KX69|F1KX69_ASCSU Exocyst complex component 7 OS=Ascaris suum	>gi|17506001|ref|NP_491337.1| EXOCyst component family member	EXOCyst component family member (exoc-7)	-	1	0	0	0
contig_45233	>sp|P38656|LA_RAT Lupus La protein homolog OS=Rattus norvegicus GN=Ssb PE=2 SV=1	>tr|F1L2V4|F1L2V4_ASCSU Lupus La protein B OS=Ascaris suum PE=2 SV=1	>gi|17506023|ref|NP_491411.1| hypothetical protein C44E4.4	Lupus La protein B	GO:0050789,GO:0040007,GO:0003723,GO:0007610,GO:0000003,GO:0007275,GO:0006139,GO:0005515,GO:0000166,GO:0006810,GO:0016043,GO:0005622,GO:0009790,GO:0005634	1	0	0	0
contig_62397	>sp|O01805|ACBP1_CAEEL Acyl-CoA-binding protein homolog 1 OS=Caenorhabditis elegans	>tr|E3LXN6|E3LXN6_CAERE CRE-ACBP-1 protein OS=Caenorhabditis remanei	>gi|17506027|ref|NP_491412.1| Acyl-Coenzyme A Binding Protein family	Acyl-CoA-binding protein-like protein	GO:0008150,GO:0008289	1	0	0	0
contig_24838	>sp|O62106|IF6_CAEEL Eukaryotic translation initiation factor 6 OS=Caenorhabditis	>tr|G0MIP2|G0MIP2_CAEBE CBN-EIF-6 protein OS=Caenorhabditis brenneri	>gi|17506075|ref|NP_493272.1| Eukaryotic Initiation Factor family	Eukaryotic translation initiation factor 6	GO:0008135,GO:0006412,GO:0050789,GO:0040007,GO:0005488,GO:0007275,GO:0006810,GO:0016043,GO:0009790,GO:0006996,GO:0005622,GO:0005840	1	0	0	0
contig_27730	>sp|Q6GR45|IF6_XENLA Eukaryotic translation initiation factor 6 OS=Xenopus laevis	>tr|F1LAZ0|F1LAZ0_ASCSU Eukaryotic translation initiation factor 6	>gi|17506075|ref|NP_493272.1| Eukaryotic Initiation Factor family	Eukaryotic translation initiation factor 6	GO:0008135,GO:0006412,GO:0050789,GO:0040007,GO:0005730,GO:0007165,GO:0005856,GO:0005635,GO:0043234,GO:0005488,GO:0007275,GO:0005515,GO:0006810,GO:0016043,GO:0009790,GO:0006996,GO:0005737,GO:0005840	1	0	0	0
contig_33707	>sp|O62106|IF6_CAEEL Eukaryotic translation initiation factor 6 OS=Caenorhabditis	>tr|F1LAZ0|F1LAZ0_ASCSU Eukaryotic translation initiation factor 6	>gi|17506075|ref|NP_493272.1| Eukaryotic Initiation Factor family	Eukaryotic translation initiation factor 6	GO:0008135,GO:0006412,GO:0050789,GO:0040007,GO:0005730,GO:0007165,GO:0005856,GO:0005635,GO:0043234,GO:0005488,GO:0007275,GO:0006810,GO:0016043,GO:0009790,GO:0006996,GO:0005737,GO:0005840	1	0	0	0
contig_49296	>sp|O62106|IF6_CAEEL Eukaryotic translation initiation factor 6 OS=Caenorhabditis	>tr|F1LAZ0|F1LAZ0_ASCSU Eukaryotic translation initiation factor 6	>gi|17506075|ref|NP_493272.1| Eukaryotic Initiation Factor family	Eukaryotic translation initiation factor 6	GO:0006412,GO:0006996,GO:0008135,GO:0005488,GO:0005840,GO:0050789	1	0	0	0
contig_55983	>sp|O62106|IF6_CAEEL Eukaryotic translation initiation factor 6 OS=Caenorhabditis	>tr|G0MIP2|G0MIP2_CAEBE CBN-EIF-6 protein OS=Caenorhabditis brenneri	>gi|17506075|ref|NP_493272.1| Eukaryotic Initiation Factor family	Eukaryotic translation initiation factor 6	GO:0008135,GO:0006412,GO:0005829,GO:0050789,GO:0040007,GO:0005488,GO:0007275,GO:0006810,GO:0016043,GO:0009790,GO:0006996,GO:0005840	1	0	0	0
contig_53361	>sp|Q6GR45|IF6_XENLA Eukaryotic translation initiation factor 6 OS=Xenopus laevis	>tr|F1LAZ0|F1LAZ0_ASCSU Eukaryotic translation initiation factor 6	>gi|17506075|ref|NP_493272.1| Eukaryotic Initiation Factor family	Eukaryotic translation initiation factor 6, putative	GO:0008135,GO:0006412,GO:0050789,GO:0040007,GO:0005730,GO:0007165,GO:0005856,GO:0005635,GO:0043234,GO:0005488,GO:0007275,GO:0006810,GO:0016043,GO:0009790,GO:0006996,GO:0005737,GO:0005840	1	0	0	0
contig_17105	no_hit	>tr|E3N2P2|E3N2P2_CAERE CRE-PRX-11 protein OS=Caenorhabditis remanei	>gi|17506083|ref|NP_493273.1| PeRoXisome assembly factor family	CRE-PRX-11 protein	-	1	0	0	0
contig_21707	>sp|Q921Y2|IMP3_MOUSE U3 small nucleolar ribonucleoprotein protein IMP3 OS=Mus musculus	>tr|A8NJQ7|A8NJQ7_BRUMA 40S ribosomal protein S4-like, putative	>gi|17506101|ref|NP_491972.1| hypothetical protein C48B6.2	IMP3, U3 small nucleolar ribonucleoprotein, homolog	GO:0005840,GO:0003723,GO:0005634	1	0	0	0
contig_31558	>sp|Q9NV31|IMP3_HUMAN U3 small nucleolar ribonucleoprotein protein IMP3 OS=Homo sapiens	>tr|A8NJQ7|A8NJQ7_BRUMA 40S ribosomal protein S4-like, putative	>gi|17506101|ref|NP_491972.1| hypothetical protein C48B6.2	IMP3, U3 small nucleolar ribonucleoprotein, homolog	GO:0005840,GO:0003723,GO:0005634	1	0	0	0
contig_21708	>sp|O01513|YS4L_CAEEL Putative 40S ribosomal protein S4-like OS=Caenorhabditis elegans	>tr|A8NJQ7|A8NJQ7_BRUMA 40S ribosomal protein S4-like, putative	>gi|17506101|ref|NP_491972.1| hypothetical protein C48B6.2	U3 small nucleolar ribonucleoprotein IMP3	GO:0000003,GO:0007275,GO:0009790,GO:0005840,GO:0050789,GO:0040007,GO:0006810,GO:0016043,GO:0003723	1	0	0	0
contig_23511	>sp|Q921Y2|IMP3_MOUSE U3 small nucleolar ribonucleoprotein protein IMP3 OS=Mus musculus	>tr|E1FXA9|E1FXA9_LOALO Putative uncharacterized protein OS=Loa loa	>gi|17506101|ref|NP_491972.1| hypothetical protein C48B6.2	U3 small nucleolar ribonucleoprotein protein IMP3	GO:0005840,GO:0003723	1	0	0	0
contig_24371	>sp|Q921Y2|IMP3_MOUSE U3 small nucleolar ribonucleoprotein protein IMP3 OS=Mus musculus	>tr|C1BGU9|C1BGU9_ONCMY U3 small nucleolar ribonucleoprotein protein	>gi|17506101|ref|NP_491972.1| hypothetical protein C48B6.2	U3 small nucleolar ribonucleoprotein protein IMP3	GO:0005840,GO:0003723	1	0	0	0
contig_31557	>sp|O01513|YS4L_CAEEL Putative 40S ribosomal protein S4-like OS=Caenorhabditis elegans	>tr|A8NJQ7|A8NJQ7_BRUMA 40S ribosomal protein S4-like, putative	>gi|17506101|ref|NP_491972.1| hypothetical protein C48B6.2	U3 small nucleolar ribonucleoprotein protein imp3	GO:0000003,GO:0007275,GO:0009790,GO:0005840,GO:0050789,GO:0040007,GO:0006810,GO:0016043,GO:0003723	1	0	0	0
contig_13436	>sp|Q9D483|RPC3_MOUSE DNA-directed RNA polymerase III subunit RPC3 OS=Mus musculus	>tr|F1L2Q5|F1L2Q5_ASCSU DNA-directed RNA polymerase III subunit RPC3	>gi|17506119|ref|NP_491807.1| hypothetical protein C48E7.2	DNA-directed RNA polymerase III subunit RPC3	GO:0050789,GO:0040007,GO:0016740,GO:0008150	1	0	0	0
contig_13069	>sp|Q6UVK1|CSPG4_HUMAN Chondroitin sulfate proteoglycan 4 OS=Homo sapiens GN=CSPG4 PE=1 SV=2	>tr|F1KQ10|F1KQ10_ASCSU Chondroitin sulfate proteoglycan 4 OS=Ascaris	>gi|17506127|ref|NP_491802.1| hypothetical protein C48E7.6	Chondroitin sulfate proteoglycan 4	-	1	0	0	0
contig_19883	>sp|Q99PK0|SYF1_RAT Pre-mRNA-splicing factor SYF1 OS=Rattus norvegicus GN=Xab2 PE=2 SV=1	>tr|F1KUR8|F1KUR8_ASCSU Pre-mRNA-splicing factor SYF1 OS=Ascaris suum	>gi|17506161|ref|NP_491250.1| hypothetical protein C50F2.3	Pre-mRNA-splicing factor SYF1	GO:0005488,GO:0005634,GO:0009790,GO:0006139,GO:0006950,GO:0006259	1	0	0	0
contig_21994	>sp|Q99PK0|SYF1_RAT Pre-mRNA-splicing factor SYF1 OS=Rattus norvegicus GN=Xab2 PE=2	>tr|F1KUR8|F1KUR8_ASCSU Pre-mRNA-splicing factor SYF1 OS=Ascaris	>gi|17506161|ref|NP_491250.1| hypothetical protein C50F2.3	Pre-mRNA-splicing factor SYF1	GO:0005622,GO:0005488,GO:0006139	1	0	0	0
contig_22230	>sp|Q99PK0|SYF1_RAT Pre-mRNA-splicing factor SYF1 OS=Rattus norvegicus GN=Xab2 PE=2	>tr|C3Z7Y5|C3Z7Y5_BRAFL Putative uncharacterized protein	>gi|17506161|ref|NP_491250.1| hypothetical protein C50F2.3	Pre-mRNA-splicing factor SYF1	GO:0050789,GO:0040007,GO:0005488,GO:0008150,GO:0005634,GO:0006139,GO:0000003,GO:0006810,GO:0016043,GO:0007275,GO:0009790,GO:0009653	1	0	0	0
contig_44720	>sp|Q99PK0|SYF1_RAT Pre-mRNA-splicing factor SYF1 OS=Rattus norvegicus GN=Xab2 PE=2	>tr|F6SAY6|F6SAY6_CIOIN Uncharacterized protein (Fragment) OS=Ciona	>gi|17506161|ref|NP_491250.1| hypothetical protein C50F2.3	Pre-mRNA-splicing factor SYF1	GO:0006350,GO:0005654,GO:0005515,GO:0006950,GO:0006259,GO:0006139,GO:0009790,GO:0005634,GO:0005488	1	0	0	0
contig_51566	>sp|Q99PK0|SYF1_RAT Pre-mRNA-splicing factor SYF1 OS=Rattus norvegicus GN=Xab2 PE=2 SV=1	>tr|F1KUR8|F1KUR8_ASCSU Pre-mRNA-splicing factor SYF1 OS=Ascaris suum	>gi|17506161|ref|NP_491250.1| hypothetical protein C50F2.3	Pre-mRNA-splicing factor SYF1	GO:0005488,GO:0006950,GO:0006259,GO:0005634,GO:0050789,GO:0006139,GO:0006810,GO:0016043,GO:0005622	1	0	0	0
contig_52572	>sp|Q99PK0|SYF1_RAT Pre-mRNA-splicing factor SYF1 OS=Rattus norvegicus GN=Xab2 PE=2 SV=1	>tr|F1KUR8|F1KUR8_ASCSU Pre-mRNA-splicing factor SYF1 OS=Ascaris suum	>gi|17506161|ref|NP_491250.1| hypothetical protein C50F2.3	Pre-mRNA-splicing factor SYF1	GO:0005488,GO:0050789,GO:0006139,GO:0005634,GO:0006810,GO:0016043,GO:0005622	1	0	0	0
contig_47554	no_hit	>tr|E1G576|E1G576_LOALO Putative uncharacterized protein OS=Loa loa	>gi|17506163|ref|NP_491254.1| hypothetical protein C50F2.4	Unknown protein	-	1	0	0	0
contig_49653	no_hit	>tr|A8XEE4|A8XEE4_CAEBR CBR-FKB-5 protein OS=Caenorhabditis briggsae	>gi|17506167|ref|NP_491258.1| FK506-Binding protein family member	FK506-Binding protein family member (fkb-5)	GO:0019538,GO:0006464,GO:0005623,GO:0007275,GO:0003824,GO:0005488	1	0	0	0
contig_6081	>sp|P26885|FKBP2_HUMAN Peptidyl-prolyl cis-trans isomerase FKBP2 OS=Homo sapiens GN=FKBP2	>tr|F1LAS7|F1LAS7_ASCSU Peptidyl-prolyl cis-trans isomerase FKBP9	>gi|17506167|ref|NP_491258.1| FK506-Binding protein family member	Peptidyl-prolyl cis-trans isomerase	GO:0006464,GO:0005623,GO:0007275,GO:0003824,GO:0005488	1	0	0	0
contig_21841	>sp|P45878|FKBP2_MOUSE Peptidyl-prolyl cis-trans isomerase FKBP2 OS=Mus musculus GN=Fkbp2	>tr|F1LAS7|F1LAS7_ASCSU Peptidyl-prolyl cis-trans isomerase FKBP9	>gi|17506167|ref|NP_491258.1| FK506-Binding protein family member	Peptidyl-prolyl cis-trans isomerase	GO:0019538,GO:0006464,GO:0005623,GO:0007275,GO:0003824,GO:0005488	1	0	0	0
contig_27176	>sp|Q38936|FKB22_ARATH FK506-binding protein 2-2 OS=Arabidopsis thaliana GN=FKBP15-2 PE=2	>tr|A8PRZ0|A8PRZ0_BRUMA FKBP-type peptidyl-prolyl cis-trans	>gi|17506167|ref|NP_491258.1| FK506-Binding protein family member	Peptidyl-prolyl cis-trans isomerase	GO:0019538,GO:0006464,GO:0005623,GO:0003824,GO:0005488	1	0	0	0
contig_11637	>sp|P20735|GGT1_PIG Gamma-glutamyltranspeptidase 1 OS=Sus scrofa GN=GGT1 PE=2 SV=1	>tr|Q8ITJ3|Q8ITJ3_HETGL Glutamyl transpeptidedase OS=Heterodera	>gi|17506189|ref|NP_490714.1| hypothetical protein C53D5.5	Gamma-glutamyltranspeptidase 1	GO:0016740,GO:0006629,GO:0006519	1	0	0	0
contig_19263	>sp|P07314|GGT1_RAT Gamma-glutamyltranspeptidase 1 OS=Rattus norvegicus GN=Ggt1 PE=1	>tr|G0PG82|G0PG82_CAEBE Putative uncharacterized protein	>gi|17506189|ref|NP_490714.1| hypothetical protein C53D5.5	Gamma-glutamyltranspeptidase 1	GO:0016740,GO:0006629,GO:0006519	1	0	0	0
contig_61254	>sp|P19440|GGT1_HUMAN Gamma-glutamyltranspeptidase 1 OS=Homo sapiens GN=GGT1 PE=1 SV=2	>tr|Q9N5V4|Q9N5V4_CAEEL Putative uncharacterized protein	>gi|17506189|ref|NP_490714.1| hypothetical protein C53D5.5	Gamma-glutamyltranspeptidase 1	GO:0050789,GO:0009058,GO:0006519,GO:0006629,GO:0008152,GO:0016740,GO:0005886,GO:0005515	1	0	0	0
contig_5618	>sp|O00410|IPO5_HUMAN Importin-5 OS=Homo sapiens GN=IPO5 PE=1 SV=4	>tr|F1KT61|F1KT61_ASCSU Importin-5 OS=Ascaris suum PE=2 SV=1	>gi|17506191|ref|NP_490715.1| IMportin Beta family member (imb-3)	Importin beta-3	-	1	0	0	0
contig_50520	>sp|Q8BKC5|IPO5_MOUSE Importin-5 OS=Mus musculus GN=Ipo5 PE=1 SV=3	>tr|F1KT61|F1KT61_ASCSU Importin-5 OS=Ascaris suum PE=2 SV=1	>gi|17506191|ref|NP_490715.1| IMportin Beta family member (imb-3)	Importin beta-3	GO:0005515,GO:0030234,GO:0005635,GO:0043234,GO:0015031,GO:0005739	1	0	0	0
contig_23446	>sp|Q8BKC5|IPO5_MOUSE Importin-5 OS=Mus musculus GN=Ipo5 PE=1 SV=3	>tr|F1KT61|F1KT61_ASCSU Importin-5 OS=Ascaris suum PE=2 SV=1	>gi|17506191|ref|NP_490715.1| IMportin Beta family member (imb-3)	Importin beta-3, putative	GO:0005856,GO:0043234,GO:0005488,GO:0006810,GO:0008150,GO:0005829	1	0	0	0
contig_62422	>sp|Q966M5|MED18_CAEEL Mediator of RNA polymerase II transcription subunit 18	>tr|F1LFL6|F1LFL6_ASCSU Mediator of RNA polymerase II transcription	>gi|17506247|ref|NP_491869.1| MeDiaTor family member (mdt-18)	Mediator of RNA polymerase II transcription subunit 18	GO:0009653,GO:0016043,GO:0030154,GO:0007275,GO:0050789,GO:0040007,GO:0008037,GO:0005515,GO:0006350,GO:0005654,GO:0043234,GO:0009790	1	0	0	0
contig_46013	>sp|Q32L92|CNN3_BOVIN Calponin-3 OS=Bos taurus GN=CNN3 PE=2 SV=1	>tr|A8PVM5|A8PVM5_BRUMA CPN-1, putative OS=Brugia malayi	>gi|17506301|ref|NP_492339.1| CalPoNin family member (cpn-1)	Calponin	GO:0003677,GO:0005515	1	0	0	0
contig_51782	no_hit	>tr|A8PVM5|A8PVM5_BRUMA CPN-1, putative OS=Brugia malayi	>gi|17506301|ref|NP_492339.1| CalPoNin family member (cpn-1)	CPN-1, putative	GO:0006996,GO:0007049,GO:0005515	1	0	0	0
contig_66746	no_hit	>tr|A8PVM5|A8PVM5_BRUMA CPN-1, putative OS=Brugia malayi	>gi|17506301|ref|NP_492339.1| CalPoNin family member (cpn-1)	CPN-1, putative	GO:0006996,GO:0007049,GO:0005515	1	0	0	0
contig_20653	>sp|P14318|MP20_DROME Muscle-specific protein 20 OS=Drosophila melanogaster GN=Mp20 PE=2	>tr|Q93713|Q93713_CAEEL CPN-1 OS=Caenorhabditis elegans GN=cpn-1	>gi|17506301|ref|NP_492339.1| CalPoNin family member (cpn-1)	Muscular protein 20	GO:0006996,GO:0007049	1	0	0	0
contig_28958	>sp|P52013|CYP5_CAEEL Peptidyl-prolyl cis-trans isomerase 5 OS=Caenorhabditis elegans	>tr|F1LEZ4|F1LEZ4_ASCSU Peptidyl-prolyl cis-trans isomerase	>gi|17506307|ref|NP_493624.1| CYclophyliN family member (cyn-5)	Peptidyl-prolyl cis-trans isomerase	GO:0019538,GO:0005783,GO:0016023,GO:0005488,GO:0006464,GO:0003824	1	0	0	0
contig_37065	>sp|P24369|PPIB_MOUSE Peptidyl-prolyl cis-trans isomerase B OS=Mus musculus GN=Ppib PE=2	>tr|F1LEZ4|F1LEZ4_ASCSU Peptidyl-prolyl cis-trans isomerase	>gi|17506307|ref|NP_493624.1| CYclophyliN family member (cyn-5)	Peptidyl-prolyl cis-trans isomerase	GO:0019538,GO:0005856,GO:0043234,GO:0005811,GO:0006464,GO:0003824	1	0	0	0
contig_23993	>sp|O01868|RL24_CAEEL 60S ribosomal protein L24 OS=Caenorhabditis elegans GN=rpl-24.1	>tr|F1LCT3|F1LCT3_ASCSU 60S ribosomal protein L24 OS=Ascaris suum	>gi|17506331|ref|NP_491399.1| Ribosomal Protein, Large subunit	60S ribosomal protein L24	GO:0005840,GO:0005198,GO:0006412,GO:0008150	1	0	0	0
contig_23213	no_hit	>tr|E1FTH1|E1FTH1_LOALO Putative uncharacterized protein OS=Loa loa	>gi|17506341|ref|NP_491200.1| hypothetical protein D1037.1	Protein SON	GO:0003676,GO:0050789,GO:0005634	1	0	0	0
contig_63112	>sp|Q9QX47|SON_MOUSE Protein SON OS=Mus musculus GN=Son PE=1 SV=2	>tr|F1LA43|F1LA43_ASCSU Protein SON OS=Ascaris suum PE=2 SV=1	>gi|17506341|ref|NP_491200.1| hypothetical protein D1037.1	Protein SON	GO:0007010,GO:0007049,GO:0050789,GO:0006139,GO:0003723,GO:0008150,GO:0005730,GO:0005654,GO:0008219,GO:0005515	1	0	0	0
contig_2663	>sp|Q495C1|RN212_HUMAN RING finger protein 212 OS=Homo sapiens GN=RNF212 PE=2 SV=1	>tr|F1L642|F1L642_ASCSU RING finger protein OS=Ascaris suum PE=2 SV=1	>gi|17506365|ref|NP_492301.1| hypothetical protein D1081.9	RING finger protein	-	1	0	0	0
contig_3579	no_hit	>tr|F1L8V5|F1L8V5_ASCSU RING finger protein OS=Ascaris suum PE=2	>gi|17506365|ref|NP_492301.1| hypothetical protein D1081.9	RING finger protein	-	1	0	0	0
contig_15040	no_hit	>tr|C7BVP5|C7BVP5_9BILA Putative uncharacterized protein	>gi|17506365|ref|NP_492301.1| hypothetical protein D1081.9	RING finger protein	-	1	0	0	0
contig_16205	>sp|P53624|MA121_DROME Mannosyl-oligosaccharide alpha-1,2-mannosidase isoform A	>tr|F1KXX4|F1KXX4_ASCSU Mannosyl-oligosaccharide alpha-1,2-mannosidase	>gi|17506379|ref|NP_492116.1| hypothetical protein D2030.1	Mannosyl-oligosaccharide alpha-1,2-mannosidase	GO:0005623,GO:0016787,GO:0007275,GO:0005509	1	0	0	0
contig_34903	>sp|P90789|NDUB7_CAEEL NADH dehydrogenase [ubiquinone] 1 beta subcomplex subunit 7	>tr|F1L7R8|F1L7R8_ASCSU NADH dehydrogenase [ubiquinone] 1 beta	>gi|17506385|ref|NP_492119.1| hypothetical protein D2030.4	NADH dehydrogenase [ubiquinone] 1 beta subcomplex subunit 7	GO:0000003,GO:0007275,GO:0009790,GO:0003824,GO:0050789,GO:0040007,GO:0005576,GO:0005739,GO:0006091,GO:0009058,GO:0006811	1	0	0	0
contig_61429	>sp|Q5ZMU6|PP4R2_CHICK Serine/threonine-protein phosphatase 4 regulatory subunit 2	>tr|F1L9Z6|F1L9Z6_ASCSU Serine/threonine-protein phosphatase 4	>gi|17506405|ref|NP_491907.1| Protein Phosphatase Four Regulatory	Serine/threonine-protein phosphatase 4 regulatory subunit 2-A	-	1	0	0	0
contig_16854	>sp|P37276|DYHC_DROME Dynein heavy chain, cytoplasmic OS=Drosophila melanogaster	>tr|E0VBI6|E0VBI6_PEDHC Dynein heavy chain, cytosolic, putative	>gi|17506419|ref|NP_491363.1| Dynein Heavy Chain family member	Dynein heavy chain	-	1	0	0	0
contig_47374	>sp|Q19020|DYHC_CAEEL Dynein heavy chain, cytoplasmic OS=Caenorhabditis elegans GN=dhc-1	>tr|E0VBI6|E0VBI6_PEDHC Dynein heavy chain, cytosolic, putative	>gi|17506419|ref|NP_491363.1| Dynein Heavy Chain family member	Dynein heavy chain	GO:0050789,GO:0008283,GO:0009653,GO:0007010,GO:0007049,GO:0016787,GO:0000166,GO:0000003,GO:0006810,GO:0005635,GO:0009790,GO:0007267,GO:0030154,GO:0005856,GO:0005737,GO:0008150	1	0	0	0
contig_48273	>sp|Q14204|DYHC1_HUMAN Cytoplasmic dynein 1 heavy chain 1 OS=Homo sapiens GN=DYNC1H1 PE=1	>tr|A8Q2M7|A8Q2M7_BRUMA CG7507-PA, putative OS=Brugia malayi	>gi|17506419|ref|NP_491363.1| Dynein Heavy Chain family member (dhc-1)	Cytoplasmic dynein heavy chain	GO:0007049,GO:0016787,GO:0043234,GO:0016043,GO:0005815,GO:0005515,GO:0005794,GO:0003774,GO:0008150,GO:0005856	1	0	0	0
contig_37242	>sp|Q19020|DYHC_CAEEL Dynein heavy chain, cytoplasmic OS=Caenorhabditis elegans GN=dhc-1	>tr|B7Q609|B7Q609_IXOSC Cytoplasmic dynein heavy chain, putative	>gi|17506419|ref|NP_491363.1| Dynein Heavy Chain family member (dhc-1)	Cytoplasmic dynein heavy chain, putative	-	1	0	0	0
contig_52942	>sp|Q19020|DYHC_CAEEL Dynein heavy chain, cytoplasmic OS=Caenorhabditis elegans GN=dhc-1	>tr|G0P9D0|G0P9D0_CAEBE Putative uncharacterized protein	>gi|17506419|ref|NP_491363.1| Dynein Heavy Chain family member (dhc-1)	Dynein cytoplasmic 1 heavy chain 1	GO:0050789,GO:0008283,GO:0009653,GO:0007010,GO:0007049,GO:0005515,GO:0016787,GO:0000003,GO:0005794,GO:0006810,GO:0005635,GO:0009790,GO:0005815,GO:0043234,GO:0007267,GO:0030154,GO:0005856,GO:0005737,GO:0008150	1	0	0	0
contig_11953	>sp|P37276|DYHC_DROME Dynein heavy chain, cytoplasmic OS=Drosophila melanogaster GN=Dhc64C	>tr|F1KPG2|F1KPG2_ASCSU Dynein heavy chain OS=Ascaris suum PE=2 SV=1	>gi|17506419|ref|NP_491363.1| Dynein Heavy Chain family member (dhc-1)	Dynein heavy chain	GO:0016787	1	0	0	0
contig_16827	>sp|P37276|DYHC_DROME Dynein heavy chain, cytoplasmic OS=Drosophila melanogaster GN=Dhc64C	>tr|F1KPG2|F1KPG2_ASCSU Dynein heavy chain OS=Ascaris suum PE=2 SV=1	>gi|17506419|ref|NP_491363.1| Dynein Heavy Chain family member (dhc-1)	Dynein heavy chain	GO:0016787,GO:0005856,GO:0016043,GO:0005515,GO:0005737	1	0	0	0
contig_19069	>sp|Q19020|DYHC_CAEEL Dynein heavy chain, cytoplasmic OS=Caenorhabditis elegans GN=dhc-1	>tr|A8Q2M7|A8Q2M7_BRUMA CG7507-PA, putative OS=Brugia malayi	>gi|17506419|ref|NP_491363.1| Dynein Heavy Chain family member (dhc-1)	Dynein heavy chain	GO:0050789,GO:0008283,GO:0009653,GO:0007010,GO:0007049,GO:0016787,GO:0000166,GO:0000003,GO:0006810,GO:0005635,GO:0009790,GO:0007267,GO:0030154,GO:0005856,GO:0005737,GO:0008150	1	0	0	0
contig_19120	>sp|Q19020|DYHC_CAEEL Dynein heavy chain, cytoplasmic OS=Caenorhabditis elegans GN=dhc-1	>tr|A8Q2M7|A8Q2M7_BRUMA CG7507-PA, putative OS=Brugia malayi	>gi|17506419|ref|NP_491363.1| Dynein Heavy Chain family member (dhc-1)	Dynein heavy chain	GO:0050789,GO:0008283,GO:0009653,GO:0007010,GO:0007049,GO:0016787,GO:0000166,GO:0000003,GO:0006810,GO:0005635,GO:0009790,GO:0007267,GO:0030154,GO:0005856,GO:0005737,GO:0008150	1	0	0	0
contig_29874	>sp|Q19020|DYHC_CAEEL Dynein heavy chain, cytoplasmic OS=Caenorhabditis elegans GN=dhc-1	>tr|F1KPG2|F1KPG2_ASCSU Dynein heavy chain OS=Ascaris suum PE=2 SV=1	>gi|17506419|ref|NP_491363.1| Dynein Heavy Chain family member (dhc-1)	Dynein heavy chain	GO:0050789,GO:0008283,GO:0009653,GO:0007010,GO:0007049,GO:0000003,GO:0006810,GO:0003774,GO:0005635,GO:0009790,GO:0005856,GO:0043234,GO:0016787,GO:0007267,GO:0030154,GO:0006139,GO:0009056,GO:0008150,GO:0000166,GO:0005737	1	0	0	0
contig_43802	>sp|Q19020|DYHC_CAEEL Dynein heavy chain, cytoplasmic OS=Caenorhabditis elegans GN=dhc-1	>tr|F1KPG2|F1KPG2_ASCSU Dynein heavy chain OS=Ascaris suum PE=2 SV=1	>gi|17506419|ref|NP_491363.1| Dynein Heavy Chain family member (dhc-1)	Dynein heavy chain	GO:0050789,GO:0008283,GO:0009653,GO:0007010,GO:0007049,GO:0005515,GO:0000166,GO:0000003,GO:0005794,GO:0016043,GO:0006810,GO:0005829,GO:0005635,GO:0009790,GO:0005856,GO:0043234,GO:0003774,GO:0016787,GO:0007267,GO:0030154,GO:0005737,GO:0008150	1	0	0	0
contig_45315	>sp|P37276|DYHC_DROME Dynein heavy chain, cytoplasmic OS=Drosophila melanogaster GN=Dhc64C	>tr|A8Q2M7|A8Q2M7_BRUMA CG7507-PA, putative OS=Brugia malayi	>gi|17506419|ref|NP_491363.1| Dynein Heavy Chain family member (dhc-1)	Dynein heavy chain	GO:0003774,GO:0005856,GO:0043234,GO:0006139,GO:0009056,GO:0000166,GO:0008150,GO:0016787	1	0	0	0
contig_45360	>sp|Q19020|DYHC_CAEEL Dynein heavy chain, cytoplasmic OS=Caenorhabditis elegans GN=dhc-1	>tr|F1KPG2|F1KPG2_ASCSU Dynein heavy chain OS=Ascaris suum PE=2 SV=1	>gi|17506419|ref|NP_491363.1| Dynein Heavy Chain family member (dhc-1)	Dynein heavy chain	GO:0050789,GO:0008283,GO:0009653,GO:0007010,GO:0007049,GO:0000003,GO:0003824,GO:0006810,GO:0003774,GO:0005635,GO:0009790,GO:0005856,GO:0043234,GO:0008152,GO:0016787,GO:0007267,GO:0030154,GO:0006139,GO:0009056,GO:0008150,GO:0000166,GO:0005737	1	0	0	0
contig_45417	>sp|Q19020|DYHC_CAEEL Dynein heavy chain, cytoplasmic OS=Caenorhabditis elegans GN=dhc-1	>tr|F1KPG2|F1KPG2_ASCSU Dynein heavy chain OS=Ascaris suum PE=2 SV=1	>gi|17506419|ref|NP_491363.1| Dynein Heavy Chain family member (dhc-1)	Dynein heavy chain	GO:0050789,GO:0008283,GO:0009653,GO:0007010,GO:0007049,GO:0016787,GO:0000166,GO:0000003,GO:0006810,GO:0005635,GO:0009790,GO:0007267,GO:0030154,GO:0008152,GO:0005856,GO:0005737,GO:0008150,GO:0003774,GO:0043234	1	0	0	0
contig_45590	>sp|Q19020|DYHC_CAEEL Dynein heavy chain, cytoplasmic OS=Caenorhabditis elegans GN=dhc-1	>tr|A8Q2M7|A8Q2M7_BRUMA CG7507-PA, putative OS=Brugia malayi	>gi|17506419|ref|NP_491363.1| Dynein Heavy Chain family member (dhc-1)	Dynein heavy chain	GO:0050789,GO:0008283,GO:0009653,GO:0007010,GO:0007049,GO:0000003,GO:0006810,GO:0003774,GO:0005635,GO:0009790,GO:0005856,GO:0043234,GO:0016787,GO:0007267,GO:0030154,GO:0006139,GO:0009056,GO:0008150,GO:0000166,GO:0005737	1	0	0	0
contig_47629	>sp|Q19020|DYHC_CAEEL Dynein heavy chain, cytoplasmic OS=Caenorhabditis elegans GN=dhc-1	>tr|A8Q2M7|A8Q2M7_BRUMA CG7507-PA, putative OS=Brugia malayi	>gi|17506419|ref|NP_491363.1| Dynein Heavy Chain family member (dhc-1)	Dynein heavy chain	GO:0050789,GO:0008283,GO:0009653,GO:0007010,GO:0007049,GO:0005515,GO:0000166,GO:0000003,GO:0005794,GO:0016043,GO:0006810,GO:0005829,GO:0003774,GO:0005635,GO:0009790,GO:0016787,GO:0007267,GO:0030154,GO:0005856,GO:0043234,GO:0008150,GO:0005737	1	0	0	0
contig_48974	>sp|Q19020|DYHC_CAEEL Dynein heavy chain, cytoplasmic OS=Caenorhabditis elegans GN=dhc-1	>tr|F1KPG2|F1KPG2_ASCSU Dynein heavy chain OS=Ascaris suum PE=2 SV=1	>gi|17506419|ref|NP_491363.1| Dynein Heavy Chain family member (dhc-1)	Dynein heavy chain	GO:0050789,GO:0008283,GO:0009653,GO:0007010,GO:0007049,GO:0016787,GO:0000166,GO:0000003,GO:0006810,GO:0005635,GO:0009790,GO:0007267,GO:0030154,GO:0008152,GO:0005856,GO:0005737,GO:0008150,GO:0003774,GO:0043234	1	0	0	0
contig_51662	>sp|Q19020|DYHC_CAEEL Dynein heavy chain, cytoplasmic OS=Caenorhabditis elegans GN=dhc-1	>tr|E3MG41|E3MG41_CAERE CRE-DHC-1 protein OS=Caenorhabditis remanei	>gi|17506419|ref|NP_491363.1| Dynein Heavy Chain family member (dhc-1)	Dynein heavy chain	GO:0050789,GO:0008283,GO:0009653,GO:0007010,GO:0007049,GO:0000003,GO:0006810,GO:0003774,GO:0005635,GO:0009790,GO:0005856,GO:0043234,GO:0016787,GO:0007267,GO:0030154,GO:0006139,GO:0009056,GO:0008150,GO:0000166,GO:0005737	1	0	0	0
contig_56765	>sp|Q19020|DYHC_CAEEL Dynein heavy chain, cytoplasmic OS=Caenorhabditis elegans GN=dhc-1	>tr|F1KPG2|F1KPG2_ASCSU Dynein heavy chain OS=Ascaris suum PE=2 SV=1	>gi|17506419|ref|NP_491363.1| Dynein Heavy Chain family member (dhc-1)	Dynein heavy chain	GO:0050789,GO:0008283,GO:0009653,GO:0007010,GO:0007049,GO:0016787,GO:0000166,GO:0000003,GO:0006810,GO:0005635,GO:0009790,GO:0007267,GO:0030154,GO:0005856,GO:0005737,GO:0008150	1	0	0	0
contig_57056	>sp|Q19020|DYHC_CAEEL Dynein heavy chain, cytoplasmic OS=Caenorhabditis elegans GN=dhc-1	>tr|E1FJS2|E1FJS2_LOALO Dynein heavy chain protein 1 OS=Loa loa	>gi|17506419|ref|NP_491363.1| Dynein Heavy Chain family member (dhc-1)	Dynein heavy chain	GO:0050789,GO:0008283,GO:0009653,GO:0007010,GO:0007049,GO:0000003,GO:0006810,GO:0003774,GO:0005635,GO:0009790,GO:0005856,GO:0043234,GO:0016787,GO:0007267,GO:0030154,GO:0006139,GO:0009056,GO:0008150,GO:0000166,GO:0005737	1	0	0	0
contig_63282	>sp|P38650|DYHC1_RAT Cytoplasmic dynein 1 heavy chain 1 OS=Rattus norvegicus GN=Dync1h1	>tr|B3RXD8|B3RXD8_TRIAD Putative uncharacterized protein OS=Trichoplax	>gi|17506419|ref|NP_491363.1| Dynein Heavy Chain family member (dhc-1)	Dynein heavy chain	GO:0003774,GO:0005829,GO:0006810,GO:0005856,GO:0043234,GO:0007049,GO:0016787,GO:0006139,GO:0009056,GO:0007010,GO:0016043,GO:0005815,GO:0000166,GO:0008150,GO:0005515,GO:0005794	1	0	0	0
contig_25385	>sp|Q19020|DYHC_CAEEL Dynein heavy chain, cytoplasmic OS=Caenorhabditis elegans GN=dhc-1	>tr|E1FJS2|E1FJS2_LOALO Dynein heavy chain protein 1 OS=Loa loa	>gi|17506419|ref|NP_491363.1| Dynein Heavy Chain family member (dhc-1)	Dynein heavy chain protein 1	GO:0050789,GO:0008283,GO:0009653,GO:0007010,GO:0007049,GO:0000003,GO:0003824,GO:0006810,GO:0003774,GO:0005635,GO:0009790,GO:0005856,GO:0043234,GO:0008152,GO:0016787,GO:0007267,GO:0030154,GO:0006139,GO:0009056,GO:0008150,GO:0000166,GO:0005737	1	0	0	0
contig_47150	>sp|Q19020|DYHC_CAEEL Dynein heavy chain, cytoplasmic OS=Caenorhabditis elegans GN=dhc-1	>tr|E1FJS2|E1FJS2_LOALO Dynein heavy chain protein 1 OS=Loa loa	>gi|17506419|ref|NP_491363.1| Dynein Heavy Chain family member (dhc-1)	Dynein heavy chain protein 1	GO:0050789,GO:0008283,GO:0009653,GO:0007010,GO:0007049,GO:0000003,GO:0003824,GO:0006810,GO:0003774,GO:0005635,GO:0009790,GO:0005856,GO:0043234,GO:0008152,GO:0016787,GO:0007267,GO:0030154,GO:0006139,GO:0009056,GO:0008150,GO:0000166,GO:0005737	1	0	0	0
contig_51620	>sp|Q19020|DYHC_CAEEL Dynein heavy chain, cytoplasmic OS=Caenorhabditis elegans GN=dhc-1	>tr|E1FJS2|E1FJS2_LOALO Dynein heavy chain protein 1 OS=Loa loa	>gi|17506419|ref|NP_491363.1| Dynein Heavy Chain family member (dhc-1)	Dynein heavy chain protein 1	GO:0050789,GO:0008283,GO:0009653,GO:0007010,GO:0007049,GO:0000003,GO:0003824,GO:0006810,GO:0003774,GO:0005635,GO:0009790,GO:0005856,GO:0043234,GO:0008152,GO:0016787,GO:0007267,GO:0030154,GO:0006139,GO:0009056,GO:0008150,GO:0000166,GO:0005737	1	0	0	0
contig_20103	>sp|Q19020|DYHC_CAEEL Dynein heavy chain, cytoplasmic OS=Caenorhabditis elegans GN=dhc-1	>tr|A8Q2M7|A8Q2M7_BRUMA CG7507-PA, putative OS=Brugia malayi	>gi|17506419|ref|NP_491363.1| Dynein Heavy Chain family member (dhc-1)	Dynein heavy chain, cytoplasmic	GO:0050789,GO:0008283,GO:0009653,GO:0007010,GO:0007049,GO:0016787,GO:0000003,GO:0006810,GO:0005635,GO:0009790,GO:0007267,GO:0030154,GO:0005856,GO:0005737,GO:0008150	1	0	0	0
contig_20527	>sp|P37276|DYHC_DROME Dynein heavy chain, cytoplasmic OS=Drosophila melanogaster GN=Dhc64C	>tr|B0WM18|B0WM18_CULQU Dynein heavy chain OS=Culex quinquefasciatus	>gi|17506419|ref|NP_491363.1| Dynein Heavy Chain family member (dhc-1)	Dynein heavy chain, cytoplasmic	GO:0016787,GO:0003774,GO:0008150,GO:0005856,GO:0043234	1	0	0	0
contig_33784	>sp|Q19020|DYHC_CAEEL Dynein heavy chain, cytoplasmic OS=Caenorhabditis elegans GN=dhc-1	>tr|F1KPG2|F1KPG2_ASCSU Dynein heavy chain OS=Ascaris suum PE=2 SV=1	>gi|17506419|ref|NP_491363.1| Dynein Heavy Chain family member (dhc-1)	Dynein heavy chain, cytoplasmic	GO:0050789,GO:0008283,GO:0009653,GO:0007010,GO:0007049,GO:0016787,GO:0000166,GO:0000003,GO:0006810,GO:0005635,GO:0009790,GO:0007267,GO:0030154,GO:0008152,GO:0005856,GO:0005737,GO:0008150,GO:0003774,GO:0043234	1	0	0	0
contig_52386	>sp|Q14204|DYHC1_HUMAN Cytoplasmic dynein 1 heavy chain 1 OS=Homo sapiens GN=DYNC1H1 PE=1	>tr|A8Q2M7|A8Q2M7_BRUMA CG7507-PA, putative OS=Brugia malayi	>gi|17506419|ref|NP_491363.1| Dynein Heavy Chain family member (dhc-1)	Dynein heavy chain, cytoplasmic	GO:0003774,GO:0008150,GO:0005856,GO:0043234	1	0	0	0
contig_56355	>sp|Q19020|DYHC_CAEEL Dynein heavy chain, cytoplasmic OS=Caenorhabditis elegans GN=dhc-1	>tr|F1KPG2|F1KPG2_ASCSU Dynein heavy chain OS=Ascaris suum PE=2 SV=1	>gi|17506419|ref|NP_491363.1| Dynein Heavy Chain family member (dhc-1)	Dynein heavy chain, cytoplasmic	GO:0050789,GO:0008283,GO:0009653,GO:0007010,GO:0007049,GO:0016787,GO:0000166,GO:0000003,GO:0006810,GO:0005635,GO:0009790,GO:0007267,GO:0030154,GO:0005856,GO:0005737,GO:0008150	1	0	0	0
contig_62709	>sp|Q19020|DYHC_CAEEL Dynein heavy chain, cytoplasmic OS=Caenorhabditis elegans GN=dhc-1	>tr|F1KPG2|F1KPG2_ASCSU Dynein heavy chain OS=Ascaris suum PE=2 SV=1	>gi|17506419|ref|NP_491363.1| Dynein Heavy Chain family member (dhc-1)	Dynein heavy chain, cytoplasmic	GO:0050789,GO:0008283,GO:0009653,GO:0007010,GO:0007049,GO:0000003,GO:0006810,GO:0005635,GO:0009790,GO:0007267,GO:0030154,GO:0005856,GO:0005737,GO:0008150,GO:0003774,GO:0043234	1	0	0	0
contig_63059	>sp|Q10660|DOM3Z_CAEEL Protein dom-3 OS=Caenorhabditis elegans GN=dom-3 PE=2 SV=1	>tr|A8PW38|A8PW38_BRUMA Protein dom-3, putative OS=Brugia malayi	>gi|17506423|ref|NP_491496.1| Downstream Of Mes (in same operon)	CG9125-PA	-	1	0	0	0
contig_30761	no_hit	no_hit	>gi|17506425|ref|NP_491955.1| hypothetical protein K02F2.2	Adenosylhomocysteinase	-	1	0	0	0
contig_41514	>sp|P27604|SAHH_CAEEL Adenosylhomocysteinase OS=Caenorhabditis elegans GN=ahcy-1 PE=1	no_hit	>gi|17506425|ref|NP_491955.1| hypothetical protein K02F2.2	Adenosylhomocysteinase	-	1	0	0	0
contig_44779	>sp|P27604|SAHH_CAEEL Adenosylhomocysteinase OS=Caenorhabditis elegans GN=ahcy-1 PE=1	>tr|C4Y0X4|C4Y0X4_CLAL4 Adenosylhomocysteinase OS=Clavispora	>gi|17506425|ref|NP_491955.1| hypothetical protein K02F2.2	Adenosylhomocysteinase	GO:0008152,GO:0016787,GO:0006810,GO:0003824,GO:0009058,GO:0006519,GO:0009653,GO:0007275,GO:0005515,GO:0008150,GO:0016043,GO:0009790,GO:0005737,GO:0050789,GO:0040007,GO:0005488	1	0	0	0
contig_56830	>sp|P83783|SAHH_CANAL Adenosylhomocysteinase OS=Candida albicans (strain SC5314 / ATCC	>tr|C4Y0X4|C4Y0X4_CLAL4 Adenosylhomocysteinase OS=Clavispora	>gi|17506425|ref|NP_491955.1| hypothetical protein K02F2.2	Adenosylhomocysteinase	GO:0008152,GO:0016787,GO:0006810,GO:0003824,GO:0009058,GO:0006519,GO:0009653,GO:0007275,GO:0005515,GO:0008150,GO:0016043,GO:0009790,GO:0005737,GO:0050789,GO:0040007,GO:0005488,GO:0000166	1	0	0	0
contig_56935	>sp|P48679|LMNA_RAT Prelamin-A/C OS=Rattus norvegicus GN=Lmna PE=1 SV=1	>tr|F1KTS4|F1KTS4_ASCSU Lamin-1 OS=Ascaris suum PE=2 SV=1	>gi|17506429|ref|NP_492371.1| nuclear LaMiN family member (lmn-1)	Lamin-1	GO:0005198	1	0	0	0
contig_37335	>sp|Q3ZD69|LMNA_PIG Prelamin-A/C OS=Sus scrofa GN=LMNA PE=3 SV=1	>tr|E5STJ6|E5STJ6_TRISP Lamin-L OS=Trichinella spiralis GN=Tsp_11193	>gi|17506429|ref|NP_492371.1| nuclear LaMiN family member (lmn-1)	Lamin-L	GO:0005856,GO:0043234,GO:0003824,GO:0005198,GO:0008152	1	0	0	0
contig_29301	>sp|Q21443|LMN1_CAEEL Lamin-1 OS=Caenorhabditis elegans GN=lmn-1 PE=1 SV=2	>tr|A8QCK7|A8QCK7_BRUMA Intermediate filament tail domain containing	>gi|17506429|ref|NP_492371.1| nuclear LaMiN family member (lmn-1)	Neurofilament light polypeptide	GO:0007275,GO:0008150,GO:0005515,GO:0005856,GO:0005635,GO:0043234,GO:0000003,GO:0006996,GO:0009653,GO:0007049,GO:0050789,GO:0030154,GO:0008283,GO:0005198,GO:0009790	1	0	0	0
contig_43578	>sp|Q10741|ADA10_BOVIN Disintegrin and metalloproteinase domain-containing protein 10 OS=Bos	>tr|G0PKK9|G0PKK9_CAEBE Putative uncharacterized protein	>gi|17506441|ref|NP_492377.1| SUPpressor family member (sup-17)	Disintegrin and metalloproteinase domain-containing protein 10	GO:0009790,GO:0005488,GO:0030154,GO:0007275,GO:0007165,GO:0008233,GO:0019538,GO:0009056	1	0	0	0
contig_57437	>sp|Q10743|ADA10_RAT Disintegrin and metalloproteinase domain-containing protein 10	>tr|E5SUV4|E5SUV4_TRISP Putative disintegrin OS=Trichinella spiralis	>gi|17506441|ref|NP_492377.1| SUPpressor family member (sup-17)	Disintegrin and metalloproteinase domain-containing protein 10	GO:0009790,GO:0030154,GO:0007275,GO:0007165,GO:0008233,GO:0019538,GO:0009056,GO:0005488	1	0	0	0
contig_12094	>sp|Q9TW65|DMD_CAEEL Dystrophin-1 OS=Caenorhabditis elegans GN=dys-1 PE=1 SV=2	>tr|F1KPP3|F1KPP3_ASCSU Dystrophin-1 OS=Ascaris suum PE=2 SV=1	>gi|17506447|ref|NP_492946.1| DYStrophin related family member (dys-1)	Dystrophin-1	GO:0005488,GO:0005515	1	0	0	0
contig_35919	>sp|Q966L5|SRRT_CAEEL Serrate RNA effector molecule homolog OS=Caenorhabditis elegans	>tr|E1FTM5|E1FTM5_LOALO Putative uncharacterized protein OS=Loa loa	>gi|17506451|ref|NP_491302.1| hypothetical protein E01A2.2	Serrate RNA effector molecule	GO:0007275,GO:0007610,GO:0000003,GO:0009790	1	0	0	0
contig_53799	>sp|Q966L5|SRRT_CAEEL Serrate RNA effector molecule homolog OS=Caenorhabditis elegans	>tr|E1FTM5|E1FTM5_LOALO Putative uncharacterized protein OS=Loa loa	>gi|17506451|ref|NP_491302.1| hypothetical protein E01A2.2	Serrate RNA effector molecule	GO:0007275,GO:0007610,GO:0000003,GO:0009790	1	0	0	0
contig_60426	>sp|Q966L5|SRRT_CAEEL Serrate RNA effector molecule homolog OS=Caenorhabditis elegans	>tr|E1FTM5|E1FTM5_LOALO Putative uncharacterized protein OS=Loa loa	>gi|17506451|ref|NP_491302.1| hypothetical protein E01A2.2	Serrate RNA effector molecule	GO:0008150,GO:0007275	1	0	0	0
contig_21547	>sp|Q9VB74|U396_DROME UPF0396 protein CG6066 OS=Drosophila melanogaster GN=CG6066 PE=1	>tr|F1L0J2|F1L0J2_ASCSU Putative uncharacterized protein OS=Ascaris	>gi|17506453|ref|NP_491301.1| hypothetical protein E01A2.4	NF-kappa-B-activating protein	GO:0009790,GO:0009653,GO:0050789,GO:0007275,GO:0040007,GO:0008150,GO:0006810,GO:0016043	1	0	0	0
contig_13565	>sp|Q9LQV2|RDR1_ARATH RNA-dependent RNA polymerase 1 OS=Arabidopsis thaliana GN=RDR1 PE=2	>tr|F1KQU8|F1KQU8_ASCSU RNA-dependent RNA polymerase EGO-1 OS=Ascaris	>gi|17506499|ref|NP_492132.1| Enhancer of Glp-One (glp-1) family	RNA dependent RNA polymerase	GO:0005515,GO:0005622,GO:0050789,GO:0040007,GO:0006996,GO:0016740,GO:0000003,GO:0040029,GO:0006139,GO:0009790,GO:0043226,GO:0005737,GO:0007275,GO:0030154,GO:0000228,GO:0009653,GO:0008150,GO:0043234	1	0	0	0
contig_44746	>sp|Q9LQV2|RDR1_ARATH RNA-dependent RNA polymerase 1 OS=Arabidopsis thaliana GN=RDR1 PE=2	>tr|F1KQU8|F1KQU8_ASCSU RNA-dependent RNA polymerase EGO-1 OS=Ascaris	>gi|17506499|ref|NP_492132.1| Enhancer of Glp-One (glp-1) family	RNA dependent RNA polymerase	GO:0005515,GO:0005622,GO:0050789,GO:0040007,GO:0006996,GO:0016740,GO:0000003,GO:0040029,GO:0006139,GO:0009790,GO:0043226,GO:0005737,GO:0007275,GO:0030154,GO:0000228,GO:0009653,GO:0008150,GO:0043234	1	0	0	0
contig_11930	no_hit	>tr|E1G3U5|E1G3U5_LOALO RNA dependent RNA polymerase OS=Loa loa	>gi|17506499|ref|NP_492132.1| Enhancer of Glp-One (glp-1) family	RNA-dependent RNA polymerase Family family member (rrf-2)	GO:0040029,GO:0005515,GO:0007275,GO:0005737,GO:0008150,GO:0000003,GO:0043226,GO:0005622,GO:0005634,GO:0016740,GO:0006139,GO:0043234	1	0	0	0
contig_46587	no_hit	>tr|E1G3U5|E1G3U5_LOALO RNA dependent RNA polymerase OS=Loa loa	>gi|17506499|ref|NP_492132.1| Enhancer of Glp-One (glp-1) family	RNA-dependent RNA polymerase Family family member (rrf-2)	GO:0008150,GO:0000003,GO:0005622	1	0	0	0
contig_45650	>sp|O97860|PPA5_RABIT Tartrate-resistant acid phosphatase type 5 OS=Oryctolagus cuniculus	>tr|Q4S7S5|Q4S7S5_TETNG Chromosome 18 SCAF14712, whole genome	>gi|17506513|ref|NP_492283.1| hypothetical protein F02E9.7	Acid phosphatase	GO:0016023	1	0	0	0
contig_44963	>sp|P09889|PPA5_PIG Tartrate-resistant acid phosphatase type 5 OS=Sus scrofa GN=ACP5	>tr|Q7SXT1|Q7SXT1_DANRE Acid phosphatase 5a, tartrate resistant	>gi|17506513|ref|NP_492283.1| hypothetical protein F02E9.7	Acid phosphatase 5a, tartrate resistant	-	1	0	0	0
contig_48179	>sp|O97860|PPA5_RABIT Tartrate-resistant acid phosphatase type 5 OS=Oryctolagus cuniculus	>tr|E1FNV8|E1FNV8_LOALO Putative uncharacterized protein OS=Loa loa	>gi|17506513|ref|NP_492283.1| hypothetical protein F02E9.7	Acid phosphatase, putative	GO:0008150,GO:0050789,GO:0008152,GO:0016787	1	0	0	0
contig_58910	no_hit	>tr|F6XU54|F6XU54_CIOIN Uncharacterized protein OS=Ciona	>gi|17506513|ref|NP_492283.1| hypothetical protein F02E9.7	Purple acid phosphatase 4	GO:0016787,GO:0008152	1	0	0	0
[truncated: 65,551 more rows]

## Sheet: 23090-PPN-specific contigs
Contig ID	Swissprot_BBH	TrEMBL_BBH	C_elegans_BBH	AHRD_description	GOterms_BLAST2GO	PPN	APN	FLN	EPN			Contig ID	Swissprot_BBH	TrEMBL_BBH	C_elegans_BBH	AHRD_description	GOterms_BLAST2GO	PPN	APN	FLN	EPN
[truncated: 23,090 more rows]

## Sheet: 484-P-PSP
Contig ID	Swissprot_BBH	TrEMBL_BBH	C_elegans_BBH	AHRD_description	GOterms_BLAST2GO	PPN	APN	FLN	EPN	newID
[truncated: 484 more rows]

[truncated: 2 more sheets: 109-P-PSP-C, 24 PSPs]
