# Supplementary material for: Transcriptome and Parasitome Analysis of Beet Cyst Nematode Heterodera schachtii
Source: Sci Rep. 2020 Feb 24;10:3315. doi: 10.1038/s41598-020-60186-0 (PMC7039985; doi:10.1038/s41598-020-60186-0)
Supplement: Supplementary file 4 — Table S4. [file 41598_2020_60186_MOESM4_ESM.xlsx]

## Sheet: Title and Authors
Title: Transcriptome and Parasitome Analysis of Beet Cyst Nematode Heterodera schachtii
Authors
Abdelnaser M. Elashry1, Samer S. Habash2*, Paramasivan Vijayapalani3*, Nahal Ahmadinejad4, Roman Blüme5, Arun Seetharam3, Tomas R. Maier3, Heiko Schoof4, Thomas J. Baum3, Florian M. W. Grundler2
Affiliations
1Strube research GmbH & Co. KG, Hauptstrasse 1, 38387, Söllingen, Germany (a.elashry@strube-research.net)
2INRES Molecular Phytomedicine, University of Bonn, Karlrobert-Kreiten-Str. 13, Bonn 53115, Germany
3Department of Plant Pathology and Microbiology, Iowa State University, Ames, IA 50011, USA,
4INRES Crop Bioinformatics, University of Bonn, Katzenburgweg 2, 53115 Bonn, Germany
5Bayer Crop Science, Alfred-Nobel-Str. 50, 40789 Monheim, Germany
*These authors contributed equally to this work.

## Sheet: Primers
Primers for Vap:
Forward primers			Reverse primers			Expected PCR Product Size (bp)
Forward Primer ID	Primer sequence (bp)	Mt (°C)	Primer ID	Primer sequence	Mt (°C)	Hs-VAP1 (CD)	Hs-VAP1a (CD)	Hs-VAP1 (DNA)*
Hs-VAP1Fn17	CTAAATTTGTTCGCTGCTTG	56	Hs-VAP1R	CAGGACGCCCCATTGTAATC	54	598	778	1505
Hs-VAP1-intr-F	TTAGGCCGTTCAATTCCAGC	50	Hs-VAP1R	CAGGACGCCCCATTGTAATC	54	--	444	597
Hs-VAP1IP	CGACAATTTCGGAAGCTGAT	56	Hs-VAP1R	CAGGACGCCCCATTGTAATC	54	307	--	--
* The expected size for PCR fragments resulted from DNA is based on H. glycines VAP1 (HgVAP1) sequences, which may vary in comparison with H. chachtii HsVAP1 gene.
Primer for the selected contigs:
Forward primers			Reverse primers			PCR product size (bp)
Primer ID	primer sequence	Mt (°C)	Primer ID	Primer sequence	Mt (°C)
contig_12129_F	ATTCTGACGTTTTATCCACG	55	contig_12129_R	CATTAGCTCCACGTACCGTC	59	326
contig_12325_F	TTCTTCAAATCGCCCTCA	56	contig_12325_R	CCCACTATCTAAGCATACC	53	1209
contig_60166_F	TTCTGTTAATCTGCCATGGG	57	contig_60166_R	CGGGAAGTAGGAGATCAA	57	1079
contig_41338_F	GATGAGCATTCCTTCGAC	54	contig_41338_R	AGGTTTAGGTCTTCGATTAG	55	472
contig_31781_F	GGACTTCTTCAGTTTCGG	55	contig_31781_R	CCAGGAGAAAAGCAATGC	55	601
Contig 13063_F	GACCCGAACCAGGAAGAA	56	Contig 13063_R	CGAATGATACTCTGACCACTAA	55	1239
List of the real time PCR primers used in the study
Forward primers			Reverse primers				Swissprot_BBH	TrEMBL_BBH	AHRD_description	GOterms_BLAST2GO	In Nembase nematode Species
Primer ID	primer sequence	Mt (°C)	Primer ID	Primer sequence	Mt (°C)	ContigID					PPN	APN	FLN	EPN
contig_12129_F	TTTGCACAAAGCCACCGTTC	59	contig_12129_R	ATTTCAACGCTTCGGCCAAC	58	contig_12129	>sp|Q21878|NHR1_CAEEL Nuclear hormone receptor family member nhr-1 OS=Caenorhabditis	>tr|F1L1L1|F1L1L1_ASCSU Nuclear hormone receptor family member nhr-136	Nuclear hormone receptor family member nhr-136	-	1	0	0	0
Contig 12325_F	ACCAATCGCATTTTCCCAAC	55	Contig 12325_R	TCTTCCAGTCCGTGTTGTG	56	contig_12325	>sp|O01704|EXT1_CAEEL Multiple exostoses homolog 1 OS=Caenorhabditis elegans GN=rib-1 PE=2	>tr|E1G6B9|E1G6B9_LOALO Exostosin-1 OS=Loa loa GN=LOAG_08703 PE=4 SV=1	Exostosin-1	GO:0016740,GO:0009058,GO:0005783,GO:0005515,GO:0005623	1	0	0	0
Contig 60166_F	ACGTGGAATTGGAGTGGTG	56	Contig 60166_R	TTGACCATGCGTTTCCCT	56	contig_60166	>sp|P34429|RFC5_CAEEL Probable replication factor C subunit 5 OS=Caenorhabditis elegans	>tr|F1L473|F1L473_ASCSU Replication factor C subunit 5 OS=Ascaris suum	Replication factor C subunit 5	GO:0005856,GO:0043234,GO:0030154,GO:0007275,GO:0006259,GO:0009058,GO:0003677,GO:0016787,GO:0000166,GO:0007267,GO:0005515,GO:0005694,GO:0005622	1	0	0	0
Contig 41338_F	GGCAGTCACCAGGTGCACAAGT	64	Contig 41338_R	AGCATCCGAACCGGGCGTAA	63	contig_41338	>sp|P91268|PAL_CAEEL Probable peptidyl-alpha-hydroxyglycine alpha-amidating lyase	>tr|E3NQN2|E3NQN2_CAERE Putative uncharacterized protein	CBR-PGAL-1 protein	GO:0008152	1	0	0	0
Contig 31781_F	ATGGCACCGATCCAAGTGCAGC	65	Contig 31781_R	ATCTCGCGCTTTACGCCGGT	64	contig_31781	>sp|Q5R460|COX10_PONAB Protoheme IX farnesyltransferase, mitochondrial OS=Pongo abelii	>tr|E1G1Z4|E1G1Z4_LOALO Putative uncharacterized protein OS=Loa loa	Protoheme IX farnesyltransferase	GO:0003824,GO:0005215,GO:0016043,GO:0005739,GO:0005623,GO:0016740,GO:0009058,GO:0006091,GO:0009653,GO:0007005,GO:0005886,GO:0006811,GO:0005622,GO:0043234	1	0	0	0
Contig 13063_F	CGAGGAAATGACGAGAAACA	54	Contig 13063_R	CGAGGGCACAGGCTTAAAGA	59	contig_13063	>sp|P24638|PPAL_MOUSE Lysosomal acid phosphatase OS=Mus musculus GN=Acp2 PE=2 SV=2	>tr|Q7YWJ0|Q7YWJ0_MELIC Putative esophageal gland cell secretory (MSP2)	Acid phosphatase 11	GO:0007275,GO:0016787,GO:0008152	1	0	0	0
