# Supplementary material for: Transcriptome and Parasitome Analysis of Beet Cyst Nematode Heterodera schachtii
Source: Sci Rep. 2020 Feb 24;10:3315. doi: 10.1038/s41598-020-60186-0 (PMC7039985; doi:10.1038/s41598-020-60186-0)
Supplement: Supplementary file 5 — Table S5. [file 41598_2020_60186_MOESM5_ESM.xlsx]

## Sheet: Hs-PSP enrichment
GSEA for 1081 HsPSP proteins
A. Molecular functions
GOMFID	Pvalue	OddsRatio	ExpCount	Count	Size	Term
GO:0003824	0.00829686	1.22472	331.552	361	8388	catalytic activity
GO:0030246	0.0451281	1.71727	8.45877	14	214	carbohydrate binding
B. Cellular components
GOCCID	Pvalue	OddsRatio	ExpCount	Count	Size	Term
GO:0044444	0.000770339	1.37308	146.942	179	3635	cytoplasmic part
GO:0005783	0.000822914	1.83333	22.1929	38	549	endoplasmic reticulum
GO:0043231	0.00744138	1.26591	196.987	223	4873	intracellular membrane-bounded organelle
GO:0043227	0.00744138	1.26591	196.987	223	4873	membrane-bounded organelle
GO:0005737	0.0158971	1.23127	227.831	251	5636	cytoplasm
GO:0031012	0.0320772	1.86091	7.31679	13	181	extracellular matrix
GO:0005578	0.0320772	1.86091	7.31679	13	181	proteinaceous extracellular matrix
C. Biological processes
GOBPID	Pvalue	OddsRatio	ExpCount	Count	Size	Term
GO:0006629	0.00936973	1.46205	36.4507	51	857	lipid metabolic process
GO:0005975	0.0485338	1.29859	42.1076	53	990	carbohydrate metabolic process

## Sheet: Hs EsoG enrichment
Fisher's Exact Test
Test Set: /Users/Naser/the 6536 contig-6512and18 added 5symbiosis.txt
Reference Set: Project data
Filter: FDR 0.05
Test all Gene Ontology terms if they are enriched in a test group when compared to a reference group using Fisher's Exact Test
with Multiple Testing Correction of FDR (Benjamini and Hochberg).
GO ID	GO Term	Type	FDR	Single Test P-Value	# in Test Group	# in Reference Group	# non Annot Test	# non Annot Reference Group	Over/
									Under
GO:0044428	nuclear part	C	2.9E-4	6.0E-6	165	1486	1130	15376	OVER
GO:0044446	intracellular organelle part	C	2.9E-4	6.7E-6	173	1579	1122	15283	OVER
GO:0044422	organelle part	C	2.9E-4	6.7E-6	173	1579	1122	15283	OVER
GO:0043233	organelle lumen	C	2.9E-4	6.8E-6	153	1359	1142	15503	OVER
GO:0070013	intracellular organelle lumen	C	2.9E-4	6.8E-6	153	1359	1142	15503	OVER
GO:0031981	nuclear lumen	C	2.9E-4	6.8E-6	153	1359	1142	15503	OVER
GO:0031974	membrane-enclosed lumen	C	2.9E-4	6.8E-6	153	1359	1142	15503	OVER
GO:0034645	cellular macromolecule biosynthetic process	P	8.5E-4	3.6E-5	191	1831	1104	15031	OVER
GO:1901576	organic substance biosynthetic process	P	8.5E-4	3.6E-5	191	1831	1104	15031	OVER
GO:0044249	cellular biosynthetic process	P	8.5E-4	3.6E-5	191	1831	1104	15031	OVER
GO:0009059	macromolecule biosynthetic process	P	8.5E-4	3.6E-5	191	1831	1104	15031	OVER
GO:0044271	cellular nitrogen compound biosynthetic process	P	8.5E-4	3.6E-5	191	1831	1104	15031	OVER
GO:0010467	gene expression	P	8.5E-4	3.7E-5	200	1936	1095	14926	OVER
GO:0005654	nucleoplasm	C	8.9E-4	4.2E-5	119	1034	1176	15828	OVER
GO:0005515	protein binding	F	2.9E-3	1.4E-4	492	5526	803	11336	OVER
GO:0030529	ribonucleoprotein complex	C	4.0E-3	2.3E-4	69	548	1226	16314	OVER
GO:0005840	ribosome	C	4.0E-3	2.3E-4	69	548	1226	16314	OVER
GO:0043226	organelle	C	4.2E-3	2.6E-4	520	5911	775	10951	OVER
GO:0043229	intracellular organelle	C	4.2E-3	3.2E-4	496	5619	799	11243	OVER
GO:0006518	peptide metabolic process	P	4.2E-3	3.5E-4	85	727	1210	16135	OVER
GO:0006412	translation	P	4.2E-3	3.5E-4	85	727	1210	16135	OVER
GO:1901566	organonitrogen compound biosynthetic process	P	4.2E-3	3.5E-4	85	727	1210	16135	OVER
GO:0043043	peptide biosynthetic process	P	4.2E-3	3.5E-4	85	727	1210	16135	OVER
GO:0043604	amide biosynthetic process	P	4.2E-3	3.5E-4	85	727	1210	16135	OVER
GO:0043603	cellular amide metabolic process	P	4.2E-3	3.5E-4	85	727	1210	16135	OVER
GO:0005634	nucleus	C	4.7E-3	4.1E-4	255	2673	1040	14189	OVER
GO:0005622	intracellular	C	5.6E-3	5.1E-4	651	7628	644	9234	OVER
GO:0044424	intracellular part	C	7.9E-3	7.5E-4	591	6883	704	9979	OVER
GO:0043228	non-membrane-bounded organelle	C	7.9E-3	7.9E-4	225	2344	1070	14518	OVER
GO:0043232	intracellular non-membrane-bounded organelle	C	7.9E-3	7.9E-4	225	2344	1070	14518	OVER
GO:0000003	reproduction	P	1.2E-2	1.2E-3	277	2994	1018	13868	OVER
GO:0043170	macromolecule metabolic process	P	1.3E-2	1.3E-3	404	4555	891	12307	OVER
GO:0044260	cellular macromolecule metabolic process	P	2.5E-2	2.8E-3	321	3576	974	13286	OVER
GO:0003676	nucleic acid binding	F	2.5E-2	2.8E-3	207	2190	1088	14672	OVER
GO:0005737	cytoplasm	C	2.5E-2	2.9E-3	444	5108	851	11754	OVER
GO:0005215	transporter activity	F	2.5E-2	3.0E-3	81	1446	1214	15416	UNDER
GO:0032991	macromolecular complex	C	2.6E-2	3.3E-3	305	3383	990	13479	OVER
GO:0044444	cytoplasmic part	C	2.8E-2	3.6E-3	293	3245	1002	13617	OVER
GO:0043227	membrane-bounded organelle	C	3.1E-2	4.2E-3	392	4481	903	12381	OVER
GO:0043231	intracellular membrane-bounded organelle	C	3.1E-2	4.2E-3	392	4481	903	12381	OVER
GO:0044403	symbiosis, encompassing mutualism through parasitism	P	3.1E-2	4.5E-3	29	206	1266	16656	OVER
GO:0044419	interspecies interaction between organisms	P	3.1E-2	4.5E-3	29	206	1266	16656	OVER
GO:0051704	multi-organism process	P	3.1E-2	4.5E-3	29	206	1266	16656	OVER
GO:0019538	protein metabolic process	P	3.5E-2	5.2E-3	294	3278	1001	13584	OVER
GO:0044464	cell part	C	4.1E-2	6.1E-3	693	8355	602	8507	OVER
GO:0009605	response to external stimulus	P	4.2E-2	6.5E-3	21	487	1274	16375	UNDER
GO:0007028	cytoplasm organization	P	4.5E-2	7.1E-3	6	19	1289	16843	OVER

## Sheet: Venn enrichment
Venn digram from enrichment of Mi all EsoG and Hs(Test Set: /Users/Naser/the 6536 contig-6512and18 added 5symbiosis.txt)
Mi-enrich		Hs-enrich			Common elements in Mi-enrich Hs-enrich :		Elements only in Hs-enrich :		Elements only in Mi-enrich :
anion binding		nuclear part			protein binding		cellular macromolecule biosynthetic process		anion binding
ATP binding		intracellular organelle part			nuclear part		organic substance biosynthetic process		ATP binding
adenyl ribonucleotide binding		organelle part			cytoplasm		cellular biosynthetic process		adenyl ribonucleotide binding
ribonucleotide binding		organelle lumen			intracellular organelle		macromolecule biosynthetic process		ribonucleotide binding
adenyl nucleotide binding		intracellular organelle lumen			organelle		cellular nitrogen compound biosynthetic process		adenyl nucleotide binding
purine ribonucleoside triphosphate binding		nuclear lumen			nuclear lumen		gene expression		purine ribonucleoside triphosphate binding
carbohydrate derivative binding		membrane-enclosed lumen			intracellular organelle part		ribosome		carbohydrate derivative binding
purine ribonucleotide binding		cellular macromolecule biosynthetic process			organelle part		reproduction		purine ribonucleotide binding
purine ribonucleoside binding		organic substance biosynthetic process			intracellular organelle lumen		macromolecule metabolic process		purine ribonucleoside binding
purine nucleoside binding		cellular biosynthetic process			organelle lumen		cellular macromolecule metabolic process		purine nucleoside binding
ribonucleoside binding		macromolecule biosynthetic process			cytoplasmic part		nucleic acid binding		ribonucleoside binding
nucleoside binding		cellular nitrogen compound biosynthetic process			non-membrane-bounded organelle		transporter activity		nucleoside binding
pyrophosphatase activity		gene expression			intracellular non-membrane-bounded organelle		macromolecular complex		pyrophosphatase activity
hydrolase activity, acting on acid anhydrides		nucleoplasm			membrane-enclosed lumen		symbiosis, encompassing mutualism through parasitism		hydrolase activity, acting on acid anhydrides
hydrolase activity, acting on acid anhydrides, in phosphorus-containing anhydrides		protein binding			cellular amide metabolic process		interspecies interaction between organisms		hydrolase activity, acting on acid anhydrides, in phosphorus-containing anhydrides
nucleoside-triphosphatase activity		ribonucleoprotein complex			cell part		multi-organism process		nucleoside-triphosphatase activity
purine nucleotide binding		ribosome			amide biosynthetic process		protein metabolic process		purine nucleotide binding
organonitrogen compound metabolic process		organelle			nucleoplasm		response to external stimulus		organonitrogen compound metabolic process
protein binding		intracellular organelle			organonitrogen compound biosynthetic process		cytoplasm organization		small molecule metabolic process
small molecule metabolic process		peptide metabolic process			intracellular				nucleoside phosphate binding
nucleoside phosphate binding		translation			peptide metabolic process				nucleotide binding
nucleotide binding		organonitrogen compound biosynthetic process			peptide biosynthetic process				ATPase activity
ATPase activity		peptide biosynthetic process			translation				small molecule binding
small molecule binding		amide biosynthetic process			membrane-bounded organelle				helicase activity
helicase activity		cellular amide metabolic process			intracellular membrane-bounded organelle				carboxylic acid metabolic process
carboxylic acid metabolic process		nucleus			intracellular part				organic acid metabolic process
organic acid metabolic process		intracellular			nucleus				oxoacid metabolic process
oxoacid metabolic process		intracellular part			ribonucleoprotein complex				oxidoreductase activity
oxidoreductase activity		non-membrane-bounded organelle							cofactor binding
nuclear part		intracellular non-membrane-bounded organelle							cellular amino acid metabolic process
cytoplasm		reproduction							binding
intracellular organelle		macromolecule metabolic process							generation of precursor metabolites and energy
organelle		cellular macromolecule metabolic process							ATPase activity, coupled
cofactor binding		nucleic acid binding							single-organism metabolic process
cellular amino acid metabolic process		cytoplasm							purine NTP-dependent helicase activity
binding		transporter activity							ATP-dependent helicase activity
generation of precursor metabolites and energy		macromolecular complex							regulation of hydrolase activity
ATPase activity, coupled		cytoplasmic part							protein tyrosine kinase activity
single-organism metabolic process		membrane-bounded organelle							alpha-amino acid metabolic process
purine NTP-dependent helicase activity		intracellular membrane-bounded organelle							oxidation-reduction process
ATP-dependent helicase activity		symbiosis, encompassing mutualism through parasitism							regulation of catalytic activity
nuclear lumen		interspecies interaction between organisms							energy derivation by oxidation of organic compounds
intracellular organelle part		multi-organism process							nucleoside monophosphate metabolic process
organelle part		protein metabolic process							regulation of molecular function
regulation of hydrolase activity		cell part							ribose phosphate metabolic process
protein tyrosine kinase activity		response to external stimulus							coenzyme binding
alpha-amino acid metabolic process		cytoplasm organization							ribonucleoside monophosphate metabolic process
oxidation-reduction process									cellular respiration
intracellular organelle lumen									coated membrane
organelle lumen									membrane coat
regulation of catalytic activity									ATP metabolic process
energy derivation by oxidation of organic compounds									establishment of localization in cell
nucleoside monophosphate metabolic process									cellular localization
regulation of molecular function									proteasome complex
cytoplasmic part									RNA binding
ribose phosphate metabolic process									monocarboxylic acid metabolic process
coenzyme binding									ion binding
ribonucleoside monophosphate metabolic process									proteasome core complex
non-membrane-bounded organelle									purine nucleoside monophosphate metabolic process
intracellular non-membrane-bounded organelle									purine ribonucleoside monophosphate metabolic process
cellular respiration									purine-containing compound metabolic process
coated membrane									ribonucleotide metabolic process
membrane coat									cell
ATP metabolic process									macromolecule localization
establishment of localization in cell									oxidoreductase activity, acting on the CH-OH group of donors, NAD or NADP as acceptor
cellular localization									cellular protein metabolic process
proteasome complex									threonine-type peptidase activity
membrane-enclosed lumen									threonine-type endopeptidase activity
RNA binding									oxidoreductase activity, acting on CH-OH group of donors
monocarboxylic acid metabolic process									regulation of transcription from RNA polymerase II promoter
ion binding									nucleoplasm part
proteasome core complex									small molecule biosynthetic process
purine nucleoside monophosphate metabolic process									purine ribonucleotide metabolic process
purine ribonucleoside monophosphate metabolic process									transcription factor activity, transcription factor binding
purine-containing compound metabolic process									transcription factor activity, protein binding
ribonucleotide metabolic process									transcription cofactor activity
cellular amide metabolic process									cellular aldehyde metabolic process
cell part									intracellular transport
cell									phospholipid binding
macromolecule localization									vesicle-mediated transport
oxidoreductase activity, acting on the CH-OH group of donors, NAD or NADP as acceptor									aminopeptidase activity
cellular protein metabolic process									nucleoside triphosphate metabolic process
threonine-type peptidase activity									single-organism organelle organization
threonine-type endopeptidase activity									coenzyme metabolic process
amide biosynthetic process									purine ribonucleoside triphosphate metabolic process
oxidoreductase activity, acting on CH-OH group of donors									purine nucleoside triphosphate metabolic process
regulation of transcription from RNA polymerase II promoter									ribonucleoside triphosphate metabolic process
nucleoplasm part									nucleoside metabolic process
nucleoplasm									molecular function regulator
organonitrogen compound biosynthetic process									glycosyl compound metabolic process
intracellular									catalytic activity
small molecule biosynthetic process									phosphate-containing compound metabolic process
purine ribonucleotide metabolic process									nucleobase-containing small molecule metabolic process
transcription factor activity, transcription factor binding									organic substance transport
transcription factor activity, protein binding									ribonucleoside metabolic process
transcription cofactor activity									localization
cellular aldehyde metabolic process									phosphorus metabolic process
intracellular transport									glucose metabolic process
peptide metabolic process									transport
phospholipid binding									purine nucleoside metabolic process
vesicle-mediated transport									purine ribonucleoside metabolic process
aminopeptidase activity									establishment of localization
nucleoside triphosphate metabolic process									purine nucleotide metabolic process
single-organism organelle organization									plasma membrane receptor complex
coenzyme metabolic process									receptor complex
purine ribonucleoside triphosphate metabolic process									intracellular protein transport
purine nucleoside triphosphate metabolic process									cellular macromolecule localization
ribonucleoside triphosphate metabolic process									cellular protein localization
nucleoside metabolic process									protein localization
molecular function regulator									protein transport
glycosyl compound metabolic process									electron transport chain
peptide biosynthetic process									flavin adenine dinucleotide binding
catalytic activity									establishment of protein localization
phosphate-containing compound metabolic process									transcription from RNA polymerase II promoter
nucleobase-containing small molecule metabolic process									organophosphate metabolic process
organic substance transport									oxidoreduction coenzyme metabolic process
ribonucleoside metabolic process									cofactor metabolic process
localization									cytoskeletal protein binding
phosphorus metabolic process									regulation of GTPase activity
glucose metabolic process									nucleotide metabolic process
transport									regulation of translational elongation
purine nucleoside metabolic process									protein transporter activity
purine ribonucleoside metabolic process									serine family amino acid metabolic process
establishment of localization									protein serine/threonine kinase activity
purine nucleotide metabolic process									regulation of protein metabolic process
translation									phosphorylation
plasma membrane receptor complex									membrane protein complex
receptor complex									negative regulation of gene expression
intracellular protein transport									translational elongation
cellular macromolecule localization									tricarboxylic acid metabolic process
cellular protein localization									citrate metabolic process
protein localization									tricarboxylic acid cycle
membrane-bounded organelle									guanyl-nucleotide exchange factor activity
intracellular membrane-bounded organelle									ligase activity, forming aminoacyl-tRNA and related compounds
protein transport									ligase activity, forming carbon-oxygen bonds
electron transport chain									aminoacyl-tRNA ligase activity
intracellular part									tRNA aminoacylation for protein translation
flavin adenine dinucleotide binding									tRNA aminoacylation
establishment of protein localization									amino acid activation
transcription from RNA polymerase II promoter									regulation of cellular amide metabolic process
organophosphate metabolic process									regulation of translation
nucleus									posttranscriptional regulation of gene expression
oxidoreduction coenzyme metabolic process
cofactor metabolic process
cytoskeletal protein binding
regulation of GTPase activity
nucleotide metabolic process
regulation of translational elongation
protein transporter activity
serine family amino acid metabolic process
protein serine/threonine kinase activity
regulation of protein metabolic process
phosphorylation
membrane protein complex
negative regulation of gene expression
translational elongation
ribonucleoprotein complex
tricarboxylic acid metabolic process
citrate metabolic process
tricarboxylic acid cycle
guanyl-nucleotide exchange factor activity
ligase activity, forming aminoacyl-tRNA and related compounds
ligase activity, forming carbon-oxygen bonds
aminoacyl-tRNA ligase activity
tRNA aminoacylation for protein translation
tRNA aminoacylation
amino acid activation
regulation of cellular amide metabolic process
regulation of translation
posttranscriptional regulation of gene expression

## Sheet: Mi enrichment
Mi all EsoG enrichment
GO:0043168	anion binding	Molecular Function	4.9E-17	1.8E-20	470	726	2040	5783	OVER
GO:0005524	ATP binding	Molecular Function	3.8E-12	3.4E-15	333	505	2177	6004	OVER
GO:0032559	adenyl ribonucleotide binding	Molecular Function	3.8E-12	5.0E-15	333	507	2177	6002	OVER
GO:0032553	ribonucleotide binding	Molecular Function	3.8E-12	6.6E-15	393	633	2117	5876	OVER
GO:0030554	adenyl nucleotide binding	Molecular Function	3.8E-12	7.4E-15	333	509	2177	6000	OVER
GO:0035639	purine ribonucleoside triphosphate binding	Molecular Function	3.8E-12	9.8E-15	391	631	2119	5878	OVER
GO:0097367	carbohydrate derivative binding	Molecular Function	3.8E-12	1.1E-14	396	642	2114	5867	OVER
GO:0032555	purine ribonucleotide binding	Molecular Function	3.8E-12	1.4E-14	391	633	2119	5876	OVER
GO:0032550	purine ribonucleoside binding	Molecular Function	3.8E-12	1.4E-14	391	633	2119	5876	OVER
GO:0001883	purine nucleoside binding	Molecular Function	3.8E-12	1.4E-14	391	633	2119	5876	OVER
GO:0032549	ribonucleoside binding	Molecular Function	3.8E-12	1.6E-14	392	636	2118	5873	OVER
GO:0001882	nucleoside binding	Molecular Function	3.8E-12	1.6E-14	392	636	2118	5873	OVER
GO:0016462	pyrophosphatase activity	Molecular Function	1.2E-10	6.5E-13	177	224	2333	6285	OVER
GO:0016817	hydrolase activity, acting on acid anhydrides	Molecular Function	1.2E-10	6.5E-13	177	224	2333	6285	OVER
GO:0016818	hydrolase activity, acting on acid anhydrides, in phosphorus-containing anhydrides	Molecular Function	1.2E-10	6.5E-13	177	224	2333	6285	OVER
GO:0017111	nucleoside-triphosphatase activity	Molecular Function	1.3E-10	7.4E-13	174	219	2336	6290	OVER
GO:0017076	purine nucleotide binding	Molecular Function	3.3E-10	2.0E-12	391	663	2119	5846	OVER
GO:1901564	organonitrogen compound metabolic process	Biological Process	1.2E-8	7.7E-11	342	581	2168	5928	OVER
GO:0005515	protein binding	Molecular Function	1.4E-8	9.4E-11	695	1385	1815	5124	OVER
GO:0044281	small molecule metabolic process	Biological Process	3.3E-8	2.4E-10	287	471	2223	6038	OVER
GO:1901265	nucleoside phosphate binding	Molecular Function	5.8E-7	4.5E-9	534	1044	1976	5465	OVER
GO:0000166	nucleotide binding	Molecular Function	5.8E-7	4.5E-9	534	1044	1976	5465	OVER
GO:0016887	ATPase activity	Molecular Function	7.3E-7	6.0E-9	81	85	2429	6424	OVER
GO:0036094	small molecule binding	Molecular Function	7.6E-7	6.5E-9	542	1066	1968	5443	OVER
GO:0004386	helicase activity	Molecular Function	1.3E-6	1.1E-8	67	64	2443	6445	OVER
GO:0019752	carboxylic acid metabolic process	Biological Process	3.5E-6	3.2E-8	188	294	2322	6215	OVER
GO:0006082	organic acid metabolic process	Biological Process	3.8E-6	3.8E-8	188	295	2322	6214	OVER
GO:0043436	oxoacid metabolic process	Biological Process	3.8E-6	3.8E-8	188	295	2322	6214	OVER
GO:0016491	oxidoreductase activity	Molecular Function	1.9E-5	2.0E-7	139	205	2371	6304	OVER
GO:0044428	nuclear part	Cellular Component	2.3E-5	2.5E-7	62	64	2448	6445	OVER
GO:0005737	cytoplasm	Cellular Component	4.0E-5	4.4E-7	233	405	2277	6104	OVER
GO:0043229	intracellular organelle	Cellular Component	4.4E-5	5.2E-7	418	821	2092	5688	OVER
GO:0043226	organelle	Cellular Component	4.4E-5	5.2E-7	418	821	2092	5688	OVER
GO:0048037	cofactor binding	Molecular Function	4.9E-5	6.0E-7	67	75	2443	6434	OVER
GO:0006520	cellular amino acid metabolic process	Biological Process	8.1E-5	1.0E-6	155	246	2355	6263	OVER
GO:0005488	binding	Molecular Function	8.1E-5	1.0E-6	1662	3958	848	2551	OVER
GO:0006091	generation of precursor metabolites and energy	Biological Process	9.2E-5	1.2E-6	52	52	2458	6457	OVER
GO:0042623	ATPase activity, coupled	Molecular Function	1.8E-4	2.4E-6	61	69	2449	6440	OVER
GO:0044710	single-organism metabolic process	Biological Process	2.2E-4	3.0E-6	436	881	2074	5628	OVER
GO:0070035	purine NTP-dependent helicase activity	Molecular Function	2.3E-4	3.4E-6	46	45	2464	6464	OVER
GO:0008026	ATP-dependent helicase activity	Molecular Function	2.3E-4	3.4E-6	46	45	2464	6464	OVER
GO:0031981	nuclear lumen	Cellular Component	7.4E-4	1.1E-5	44	45	2466	6464	OVER
GO:0044446	intracellular organelle part	Cellular Component	7.4E-4	1.2E-5	156	263	2354	6246	OVER
GO:0044422	organelle part	Cellular Component	7.4E-4	1.2E-5	156	263	2354	6246	OVER
GO:0051336	regulation of hydrolase activity	Biological Process	7.5E-4	1.2E-5	29	22	2481	6487	OVER
GO:0004713	protein tyrosine kinase activity	Molecular Function	8.4E-4	1.4E-5	81	112	2429	6397	OVER
GO:1901605	alpha-amino acid metabolic process	Biological Process	8.8E-4	1.5E-5	141	233	2369	6276	OVER
GO:0055114	oxidation-reduction process	Biological Process	9.2E-4	1.6E-5	135	221	2375	6288	OVER
GO:0070013	intracellular organelle lumen	Cellular Component	9.2E-4	1.6E-5	47	51	2463	6458	OVER
GO:0043233	organelle lumen	Cellular Component	9.2E-4	1.6E-5	47	51	2463	6458	OVER
GO:0050790	regulation of catalytic activity	Biological Process	9.6E-4	1.7E-5	39	38	2471	6471	OVER
GO:0015980	energy derivation by oxidation of organic compounds	Biological Process	1.1E-3	2.0E-5	35	32	2475	6477	OVER
GO:0009123	nucleoside monophosphate metabolic process	Biological Process	1.1E-3	2.2E-5	50	57	2460	6452	OVER
GO:0065009	regulation of molecular function	Biological Process	1.5E-3	2.9E-5	40	41	2470	6468	OVER
GO:0044444	cytoplasmic part	Cellular Component	1.5E-3	3.0E-5	167	293	2343	6216	OVER
GO:0019693	ribose phosphate metabolic process	Biological Process	1.5E-3	3.1E-5	60	76	2450	6433	OVER
GO:0050662	coenzyme binding	Molecular Function	1.6E-3	3.3E-5	44	48	2466	6461	OVER
GO:0009161	ribonucleoside monophosphate metabolic process	Biological Process	1.7E-3	3.7E-5	49	57	2461	6452	OVER
GO:0043228	non-membrane-bounded organelle	Cellular Component	1.7E-3	3.7E-5	169	299	2341	6210	OVER
GO:0043232	intracellular non-membrane-bounded organelle	Cellular Component	1.7E-3	3.7E-5	169	299	2341	6210	OVER
GO:0045333	cellular respiration	Biological Process	1.7E-3	3.8E-5	34	32	2476	6477	OVER
GO:0048475	coated membrane	Cellular Component	1.9E-3	4.3E-5	20	12	2490	6497	OVER
GO:0030117	membrane coat	Cellular Component	1.9E-3	4.3E-5	20	12	2490	6497	OVER
GO:0046034	ATP metabolic process	Biological Process	1.9E-3	4.3E-5	47	54	2463	6455	OVER
GO:0051649	establishment of localization in cell	Biological Process	1.9E-3	4.3E-5	70	96	2440	6413	OVER
GO:0051641	cellular localization	Biological Process	1.9E-3	4.5E-5	72	100	2438	6409	OVER
GO:0000502	proteasome complex	Cellular Component	2.2E-3	5.2E-5	19	11	2491	6498	OVER
GO:0031974	membrane-enclosed lumen	Cellular Component	2.4E-3	5.9E-5	47	55	2463	6454	OVER
GO:0003723	RNA binding	Molecular Function	2.5E-3	6.1E-5	105	167	2405	6342	OVER
GO:0032787	monocarboxylic acid metabolic process	Biological Process	2.7E-3	6.6E-5	41	45	2469	6464	OVER
GO:0043167	ion binding	Molecular Function	2.7E-3	6.8E-5	786	1772	1724	4737	OVER
GO:0005839	proteasome core complex	Cellular Component	2.8E-3	7.2E-5	17	9	2493	6500	OVER
GO:0009126	purine nucleoside monophosphate metabolic process	Biological Process	3.0E-3	8.0E-5	47	56	2463	6453	OVER
GO:0009167	purine ribonucleoside monophosphate metabolic process	Biological Process	3.0E-3	8.0E-5	47	56	2463	6453	OVER
GO:0072521	purine-containing compound metabolic process	Biological Process	3.1E-3	8.4E-5	69	97	2441	6412	OVER
GO:0009259	ribonucleotide metabolic process	Biological Process	3.1E-3	8.5E-5	53	67	2457	6442	OVER
GO:0043603	cellular amide metabolic process	Biological Process	3.3E-3	9.2E-5	123	207	2387	6302	OVER
GO:0044464	cell part	Cellular Component	3.3E-3	9.3E-5	740	1663	1770	4846	OVER
GO:0005623	cell	Cellular Component	3.3E-3	9.3E-5	740	1663	1770	4846	OVER
GO:0033036	macromolecule localization	Biological Process	4.0E-3	1.1E-4	77	114	2433	6395	OVER
GO:0016616	oxidoreductase activity, acting on the CH-OH group of donors, NAD or NADP as acceptor	Molecular Function	4.1E-3	1.2E-4	18	11	2492	6498	OVER
GO:0044267	cellular protein metabolic process	Biological Process	4.7E-3	1.4E-4	385	806	2125	5703	OVER
GO:0070003	threonine-type peptidase activity	Molecular Function	4.8E-3	1.4E-4	17	10	2493	6499	OVER
GO:0004298	threonine-type endopeptidase activity	Molecular Function	4.8E-3	1.4E-4	17	10	2493	6499	OVER
GO:0043604	amide biosynthetic process	Biological Process	5.6E-3	1.7E-4	114	192	2396	6317	OVER
GO:0016614	oxidoreductase activity, acting on CH-OH group of donors	Molecular Function	5.8E-3	1.8E-4	19	13	2491	6496	OVER
GO:0006357	regulation of transcription from RNA polymerase II promoter	Biological Process	6.4E-3	2.0E-4	15	8	2495	6501	OVER
GO:0044451	nucleoplasm part	Cellular Component	6.4E-3	2.1E-4	25	22	2485	6487	OVER
GO:0005654	nucleoplasm	Cellular Component	6.4E-3	2.1E-4	25	22	2485	6487	OVER
GO:1901566	organonitrogen compound biosynthetic process	Biological Process	6.4E-3	2.1E-4	151	273	2359	6236	OVER
GO:0005622	intracellular	Cellular Component	6.5E-3	2.1E-4	707	1595	1803	4914	OVER
GO:0044283	small molecule biosynthetic process	Biological Process	6.5E-3	2.1E-4	50	65	2460	6444	OVER
GO:0009150	purine ribonucleotide metabolic process	Biological Process	6.7E-3	2.2E-4	51	67	2459	6442	OVER
GO:0000989	transcription factor activity, transcription factor binding	Molecular Function	7.3E-3	2.5E-4	20	15	2490	6494	OVER
GO:0000988	transcription factor activity, protein binding	Molecular Function	7.3E-3	2.5E-4	20	15	2490	6494	OVER
GO:0003712	transcription cofactor activity	Molecular Function	7.3E-3	2.5E-4	20	15	2490	6494	OVER
GO:0006081	cellular aldehyde metabolic process	Biological Process	7.6E-3	2.6E-4	22	18	2488	6491	OVER
GO:0046907	intracellular transport	Biological Process	8.2E-3	2.9E-4	63	91	2447	6418	OVER
GO:0006518	peptide metabolic process	Biological Process	8.6E-3	3.1E-4	114	196	2396	6313	OVER
GO:0005543	phospholipid binding	Molecular Function	8.7E-3	3.1E-4	30	31	2480	6478	OVER
GO:0016192	vesicle-mediated transport	Biological Process	8.8E-3	3.2E-4	37	43	2473	6466	OVER
GO:0004177	aminopeptidase activity	Molecular Function	8.9E-3	3.2E-4	11	4	2499	6505	OVER
GO:0009141	nucleoside triphosphate metabolic process	Biological Process	9.3E-3	3.4E-4	49	65	2461	6444	OVER
GO:1902589	single-organism organelle organization	Biological Process	9.5E-3	3.5E-4	31	33	2479	6476	OVER
GO:0006732	coenzyme metabolic process	Biological Process	9.7E-3	3.6E-4	44	56	2466	6453	OVER
GO:0009205	purine ribonucleoside triphosphate metabolic process	Biological Process	1.1E-2	4.1E-4	47	62	2463	6447	OVER
GO:0009144	purine nucleoside triphosphate metabolic process	Biological Process	1.1E-2	4.1E-4	47	62	2463	6447	OVER
GO:0009199	ribonucleoside triphosphate metabolic process	Biological Process	1.1E-2	4.1E-4	47	62	2463	6447	OVER
GO:0009116	nucleoside metabolic process	Biological Process	1.1E-2	4.1E-4	57	81	2453	6428	OVER
GO:0098772	molecular function regulator	Molecular Function	1.1E-2	4.3E-4	61	89	2449	6420	OVER
GO:1901657	glycosyl compound metabolic process	Biological Process	1.3E-2	5.1E-4	57	82	2453	6427	OVER
GO:0043043	peptide biosynthetic process	Biological Process	1.3E-2	5.4E-4	107	185	2403	6324	OVER
GO:0003824	catalytic activity	Molecular Function	1.4E-2	5.5E-4	939	2195	1571	4314	OVER
GO:0006796	phosphate-containing compound metabolic process	Biological Process	1.4E-2	5.6E-4	252	511	2258	5998	OVER
GO:0055086	nucleobase-containing small molecule metabolic process	Biological Process	1.4E-2	5.8E-4	94	158	2416	6351	OVER
GO:0071702	organic substance transport	Biological Process	1.4E-2	5.8E-4	82	133	2428	6376	OVER
GO:0009119	ribonucleoside metabolic process	Biological Process	1.4E-2	6.0E-4	53	75	2457	6434	OVER
GO:0051179	localization	Biological Process	1.5E-2	6.3E-4	281	580	2229	5929	OVER
GO:0006793	phosphorus metabolic process	Biological Process	1.5E-2	6.4E-4	253	515	2257	5994	OVER
GO:0006006	glucose metabolic process	Biological Process	1.5E-2	6.6E-4	18	14	2492	6495	OVER
GO:0006810	transport	Biological Process	1.5E-2	6.6E-4	279	576	2231	5933	OVER
GO:0042278	purine nucleoside metabolic process	Biological Process	1.6E-2	7.1E-4	50	70	2460	6439	OVER
GO:0046128	purine ribonucleoside metabolic process	Biological Process	1.6E-2	7.1E-4	50	70	2460	6439	OVER
GO:0051234	establishment of localization	Biological Process	1.6E-2	7.2E-4	279	577	2231	5932	OVER
GO:0006163	purine nucleotide metabolic process	Biological Process	1.6E-2	7.2E-4	51	72	2459	6437	OVER
GO:0006412	translation	Biological Process	1.7E-2	7.5E-4	104	181	2406	6328	OVER
GO:0098802	plasma membrane receptor complex	Cellular Component	1.7E-2	7.8E-4	7	1	2503	6508	OVER
GO:0043235	receptor complex	Cellular Component	1.7E-2	7.8E-4	7	1	2503	6508	OVER
GO:0006886	intracellular protein transport	Biological Process	2.0E-2	9.3E-4	54	79	2456	6430	OVER
GO:0070727	cellular macromolecule localization	Biological Process	2.0E-2	9.4E-4	56	83	2454	6426	OVER
GO:0034613	cellular protein localization	Biological Process	2.0E-2	9.4E-4	56	83	2454	6426	OVER
GO:0008104	protein localization	Biological Process	2.3E-2	1.1E-3	68	108	2442	6401	OVER
GO:0043227	membrane-bounded organelle	Cellular Component	2.3E-2	1.1E-3	277	578	2233	5931	OVER
GO:0043231	intracellular membrane-bounded organelle	Cellular Component	2.3E-2	1.1E-3	277	578	2233	5931	OVER
GO:0015031	protein transport	Biological Process	2.3E-2	1.1E-3	66	104	2444	6405	OVER
GO:0022900	electron transport chain	Biological Process	2.6E-2	1.3E-3	21	20	2489	6489	OVER
GO:0044424	intracellular part	Cellular Component	2.6E-2	1.3E-3	569	1286	1941	5223	OVER
GO:0050660	flavin adenine dinucleotide binding	Molecular Function	2.7E-2	1.3E-3	19	17	2491	6492	OVER
GO:0045184	establishment of protein localization	Biological Process	2.7E-2	1.3E-3	66	105	2444	6404	OVER
GO:0006366	transcription from RNA polymerase II promoter	Biological Process	2.9E-2	1.5E-3	25	27	2485	6482	OVER
GO:0019637	organophosphate metabolic process	Biological Process	2.9E-2	1.5E-3	104	186	2406	6323	OVER
GO:0005634	nucleus	Cellular Component	3.1E-2	1.6E-3	215	437	2295	6072	OVER
GO:0006733	oxidoreduction coenzyme metabolic process	Biological Process	3.1E-2	1.6E-3	30	36	2480	6473	OVER
GO:0051186	cofactor metabolic process	Biological Process	3.1E-2	1.6E-3	45	64	2465	6445	OVER
GO:0008092	cytoskeletal protein binding	Molecular Function	3.1E-2	1.6E-3	26	29	2484	6480	OVER
GO:0043087	regulation of GTPase activity	Biological Process	3.2E-2	1.6E-3	14	10	2496	6499	OVER
GO:0009117	nucleotide metabolic process	Biological Process	3.4E-2	1.8E-3	71	117	2439	6392	OVER
GO:0006448	regulation of translational elongation	Biological Process	3.7E-2	1.9E-3	10	5	2500	6504	OVER
GO:0008565	protein transporter activity	Molecular Function	3.9E-2	2.1E-3	13	9	2497	6500	OVER
GO:0009069	serine family amino acid metabolic process	Biological Process	4.0E-2	2.1E-3	70	116	2440	6393	OVER
GO:0004674	protein serine/threonine kinase activity	Molecular Function	4.1E-2	2.2E-3	68	112	2442	6397	OVER
GO:0051246	regulation of protein metabolic process	Biological Process	4.2E-2	2.3E-3	31	39	2479	6470	OVER
GO:0016310	phosphorylation	Biological Process	4.2E-2	2.3E-3	168	333	2342	6176	OVER
GO:0098796	membrane protein complex	Cellular Component	4.5E-2	2.5E-3	56	88	2454	6421	OVER
GO:0010629	negative regulation of gene expression	Biological Process	4.5E-2	2.5E-3	6	1	2504	6508	OVER
GO:0006414	translational elongation	Biological Process	4.6E-2	2.6E-3	12	8	2498	6501	OVER
GO:0030529	ribonucleoprotein complex	Cellular Component	4.6E-2	2.6E-3	91	162	2419	6347	OVER
GO:0072350	tricarboxylic acid metabolic process	Biological Process	4.8E-2	2.8E-3	16	14	2494	6495	OVER
GO:0006101	citrate metabolic process	Biological Process	4.8E-2	2.8E-3	16	14	2494	6495	OVER
GO:0006099	tricarboxylic acid cycle	Biological Process	4.8E-2	2.8E-3	16	14	2494	6495	OVER
GO:0005085	guanyl-nucleotide exchange factor activity	Molecular Function	4.8E-2	2.8E-3	14	11	2496	6498	OVER
GO:0016876	ligase activity, forming aminoacyl-tRNA and related compounds	Molecular Function	5.0E-2	3.0E-3	26	31	2484	6478	OVER
GO:0016875	ligase activity, forming carbon-oxygen bonds	Molecular Function	5.0E-2	3.0E-3	26	31	2484	6478	OVER
GO:0004812	aminoacyl-tRNA ligase activity	Molecular Function	5.0E-2	3.0E-3	26	31	2484	6478	OVER
GO:0006418	tRNA aminoacylation for protein translation	Biological Process	5.0E-2	3.0E-3	26	31	2484	6478	OVER
GO:0043039	tRNA aminoacylation	Biological Process	5.0E-2	3.0E-3	26	31	2484	6478	OVER
GO:0043038	amino acid activation	Biological Process	5.0E-2	3.0E-3	26	31	2484	6478	OVER
GO:0034248	regulation of cellular amide metabolic process	Biological Process	5.0E-2	3.0E-3	19	19	2491	6490	OVER
GO:0006417	regulation of translation	Biological Process	5.0E-2	3.0E-3	19	19	2491	6490	OVER
GO:0010608	posttranscriptional regulation of gene expression	Biological Process	5.0E-2	3.0E-3	19	19	2491	6490	OVER

## Sheet: new Hs enrichment
It has the same effect after adding the LP
Fisher's Exact Test
Test Set: /Users/Naser/For EsoG enrichment/6535+LP/6535 with 23 LP.txt
Reference Set: Project data
Filter: FDR 0.05
Test all Gene Ontology terms if they are enriched in a test group when compared to a reference group using Fisher's Exact Test
with Multiple Testing Correction of FDR (Benjamini and Hochberg).
GO ID	GO Term	Type	FDR	Single Test P-Value	# in Test Group	# in Reference Group	# non Annot Test	# non Annot Reference Group	Over/
									Under
GO:0044428	nuclear part	C	4.9E-4	1.0E-5	165	1486	1139	15367	OVER
GO:0044446	intracellular organelle part	C	4.9E-4	1.1E-5	173	1579	1131	15274	OVER
GO:0044422	organelle part	C	4.9E-4	1.1E-5	173	1579	1131	15274	OVER
GO:0043233	organelle lumen	C	4.9E-4	1.2E-5	153	1359	1151	15494	OVER
GO:0070013	intracellular organelle lumen	C	4.9E-4	1.2E-5	153	1359	1151	15494	OVER
GO:0031981	nuclear lumen	C	4.9E-4	1.2E-5	153	1359	1151	15494	OVER
GO:0031974	membrane-enclosed lumen	C	4.9E-4	1.2E-5	153	1359	1151	15494	OVER
GO:0034645	cellular macromolecule biosynthetic process	P	1.2E-3	5.6E-5	191	1831	1113	15022	OVER
GO:1901576	organic substance biosynthetic process	P	1.2E-3	5.6E-5	191	1831	1113	15022	OVER
GO:0044249	cellular biosynthetic process	P	1.2E-3	5.6E-5	191	1831	1113	15022	OVER
GO:0009059	macromolecule biosynthetic process	P	1.2E-3	5.6E-5	191	1831	1113	15022	OVER
GO:0044271	cellular nitrogen compound biosynthetic process	P	1.2E-3	5.6E-5	191	1831	1113	15022	OVER
GO:0005654	nucleoplasm	C	1.2E-3	5.7E-5	119	1034	1185	15819	OVER
GO:0010467	gene expression	P	1.2E-3	5.8E-5	200	1936	1104	14917	OVER
GO:0005515	protein binding	F	3.9E-3	1.9E-4	494	5524	810	11329	OVER
GO:0030529	ribonucleoprotein complex	C	4.2E-3	2.4E-4	69	548	1235	16305	OVER
GO:0005840	ribosome	C	4.2E-3	2.4E-4	69	548	1235	16305	OVER
GO:0043226	organelle	C	6.0E-3	4.3E-4	521	5910	783	10943	OVER
GO:0006518	peptide metabolic process	P	6.0E-3	4.8E-4	85	727	1219	16126	OVER
GO:0006412	translation	P	6.0E-3	4.8E-4	85	727	1219	16126	OVER
GO:1901566	organonitrogen compound biosynthetic process	P	6.0E-3	4.8E-4	85	727	1219	16126	OVER
GO:0043043	peptide biosynthetic process	P	6.0E-3	4.8E-4	85	727	1219	16126	OVER
GO:0043604	amide biosynthetic process	P	6.0E-3	4.8E-4	85	727	1219	16126	OVER
GO:0043603	cellular amide metabolic process	P	6.0E-3	4.8E-4	85	727	1219	16126	OVER
GO:0043229	intracellular organelle	C	6.2E-3	5.2E-4	497	5618	807	11235	OVER
GO:0005634	nucleus	C	7.6E-3	6.6E-4	255	2673	1049	14180	OVER
GO:0005622	intracellular	C	8.5E-3	8.1E-4	653	7626	651	9227	OVER
GO:0043228	non-membrane-bounded organelle	C	8.5E-3	8.3E-4	226	2343	1078	14510	OVER
GO:0043232	intracellular non-membrane-bounded organelle	C	8.5E-3	8.3E-4	226	2343	1078	14510	OVER
GO:0044424	intracellular part	C	1.1E-2	1.1E-3	593	6881	711	9972	OVER
GO:0043170	macromolecule metabolic process	P	1.9E-2	1.9E-3	405	4554	899	12299	OVER
GO:0000003	reproduction	P	2.0E-2	2.1E-3	277	2994	1027	13859	OVER
GO:0003676	nucleic acid binding	F	2.7E-2	2.9E-3	208	2189	1096	14664	OVER
GO:0044260	cellular macromolecule metabolic process	P	3.1E-2	3.7E-3	322	3575	982	13278	OVER
GO:0032991	macromolecular complex	C	3.1E-2	3.8E-3	306	3382	998	13471	OVER
GO:0005737	cytoplasm	C	3.5E-2	4.5E-3	445	5107	859	11746	OVER
GO:0044403	symbiosis, encompassing mutualism through parasitism	P	3.5E-2	4.6E-3	29	206	1275	16647	OVER
GO:0044419	interspecies interaction between organisms	P	3.5E-2	4.6E-3	29	206	1275	16647	OVER
GO:0051704	multi-organism process	P	3.5E-2	4.6E-3	29	206	1275	16647	OVER
GO:0044444	cytoplasmic part	C	4.1E-2	5.8E-3	293	3245	1011	13608	OVER
GO:0043227	membrane-bounded organelle	C	4.7E-2	7.1E-3	392	4481	912	12372	OVER
GO:0043231	intracellular membrane-bounded organelle	C	4.7E-2	7.1E-3	392	4481	912	12372	OVER
GO:0007028	cytoplasm organization	P	4.7E-2	7.3E-3	6	19	1298	16834	OVER
GO:0005694	chromosome	C	4.7E-2	7.4E-3	54	468	1250	16385	OVER
GO:0019538	protein metabolic process	P	4.7E-2	7.4E-3	294	3278	1010	13575	OVER

## Sheet: Hs-enrich-summ
GO ID	GO Term	Type	FDR	Single Test P-Value	# in Test Group	# in Reference Group	# non Annot Test	# non Annot Reference Group	Over/
									Under
GO:0005654	nucleoplasm	C	8.9E-4	4.2E-5	119	1034	1176	15828	OVER
GO:0005515	protein binding	F	2.9E-3	1.4E-4	492	5526	803	11336	OVER
GO:0005840	ribosome	C	4.0E-3	2.3E-4	69	548	1226	16314	OVER
GO:0006412	translation	P	4.2E-3	3.5E-4	85	727	1210	16135	OVER
GO:0000003	reproduction	P	1.2E-2	1.2E-3	277	2994	1018	13868	OVER
GO:0003676	nucleic acid binding	F	2.5E-2	2.8E-3	207	2190	1088	14672	OVER
GO:0005215	transporter activity	F	2.5E-2	3.0E-3	81	1446	1214	15416	UNDER
GO:0044403	symbiosis, encompassing mutualism through parasitism	P	3.1E-2	4.5E-3	29	206	1266	16656	OVER
GO:0019538	protein metabolic process	P	3.5E-2	5.2E-3	294	3278	1001	13584	OVER
GO:0009605	response to external stimulus	P	4.2E-2	6.5E-3	21	487	1274	16375	UNDER
GO:0007028	cytoplasm organization	P	4.5E-2	7.1E-3	6	19	1289	16843	OVER

## Sheet: Mi-151
Fisher's Exact Test
Test all Gene Ontology terms if they are enriched in a test group when compared to a reference group using Fisher's Exact Test
with Multiple Testing Correction of FDR (Benjamini and Hochberg).
GO Term	Name	Type	FDR	single test p-Value	# in test group	# in reference group	# non annot test	# non annot reference group	Over/
									Under
GO:0005319	lipid transporter activity	Molecular Function	1.9E-3	2.1E-6	4	10	59	8946	OVER
GO:0006869	lipid transport	Biological Process	1.9E-3	2.1E-6	4	10	59	8946	OVER
GO:0004867	serine-type endopeptidase inhibitor activity	Molecular Function	3.5E-2	1.3E-4	4	34	59	8922	OVER
GO:0006662	glycerol ether metabolic process	Biological Process	3.5E-2	1.4E-4	3	12	60	8944	OVER
Fisher's Exact Test
Test all Gene Ontology terms if they are enriched in a test group when compared to a reference group using Fisher's Exact Test
with Multiple Testing Correction of FDR (Benjamini and Hochberg).
GO Term	Name	Type	FDR	single test p-Value	# in test group	# in reference group	# non annot test	# non annot reference group	Over/
									Under
GO:0005319	lipid transporter activity	Molecular Function	1.9E-3	2.1E-6	4	10	59	8946	OVER
GO:0006869	lipid transport	Biological Process	1.9E-3	2.1E-6	4	10	59	8946	OVER
GO:0010876	lipid localization	Biological Process	1.9E-3	2.1E-6	4	10	59	8946	OVER
GO:0004866	endopeptidase inhibitor activity	Molecular Function	5.6E-3	1.1E-5	5	38	58	8918	OVER
GO:0061135	endopeptidase regulator activity	Molecular Function	5.6E-3	1.1E-5	5	38	58	8918	OVER
GO:0030414	peptidase inhibitor activity	Molecular Function	5.6E-3	1.4E-5	5	40	58	8916	OVER
GO:0061134	peptidase regulator activity	Molecular Function	5.6E-3	1.4E-5	5	40	58	8916	OVER
GO:0004857	enzyme inhibitor activity	Molecular Function	1.3E-2	3.8E-5	5	50	58	8906	OVER
GO:0004867	serine-type endopeptidase inhibitor activity	Molecular Function	3.5E-2	1.3E-4	4	34	59	8922	OVER
GO:0006662	glycerol ether metabolic process	Biological Process	3.5E-2	1.4E-4	3	12	60	8944	OVER
GO:0018904	ether metabolic process	Biological Process	3.5E-2	1.4E-4	3	12	60	8944	OVER

## Sheet: Mi-PSP 1653
Fisher's Exact Test
Test all Gene Ontology terms if they are enriched in a test group when compared to a reference group using Fisher's Exact Test
with Multiple Testing Correction of FDR (Benjamini and Hochberg).
GO Term	Name	Type	FDR	single test p-Value	# in test group	# in reference group	# non annot test	# non annot reference group	Over/
									Under
GO:0008270	zinc ion binding	Molecular Function	1.0E-9	4.0E-12	113	884	423	7599	OVER
GO:0030247	polysaccharide binding	Molecular Function	1.6E-8	8.2E-11	9	1	527	8482	OVER
GO:0030570	pectate lyase activity	Molecular Function	9.8E-7	7.7E-9	13	18	523	8465	OVER
GO:0016021	integral component of membrane	Cellular Component	2.6E-6	2.7E-8	9	609	527	7874	UNDER
GO:0005634	nucleus	Cellular Component	6.0E-6	6.4E-8	11	641	525	7842	UNDER
GO:0005764	lysosome	Cellular Component	6.2E-5	1.1E-6	6	2	530	8481	OVER
GO:0007040	lysosome organization	Biological Process	6.2E-5	1.1E-6	6	2	530	8481	OVER
GO:0004348	glucosylceramidase activity	Molecular Function	6.2E-5	1.1E-6	6	2	530	8481	OVER
GO:0043565	sequence-specific DNA binding	Molecular Function	8.4E-5	1.5E-6	43	293	493	8190	OVER
GO:0004568	chitinase activity	Molecular Function	1.9E-4	4.2E-6	5	1	531	8482	OVER
GO:0006032	chitin catabolic process	Biological Process	1.9E-4	4.2E-6	5	1	531	8482	OVER
GO:0005179	hormone activity	Molecular Function	2.7E-4	6.0E-6	7	7	529	8476	OVER
GO:0003723	RNA binding	Molecular Function	7.1E-4	1.9E-5	2	270	534	8213	UNDER
GO:0007165	signal transduction	Biological Process	7.4E-4	2.1E-5	17	661	519	7822	UNDER
GO:0003700	transcription factor activity, sequence-specific DNA binding	Molecular Function	8.7E-4	2.6E-5	45	349	491	8134	OVER
GO:0044446	intracellular organelle part	Cellular Component	9.3E-4	2.8E-5	7	412	529	8071	UNDER
GO:0005615	extracellular space	Cellular Component	1.0E-3	3.3E-5	8	15	528	8468	OVER
GO:0055085	transmembrane transport	Biological Process	1.1E-3	3.5E-5	4	322	532	8161	UNDER
GO:0004674	protein serine/threonine kinase activity	Molecular Function	1.1E-3	3.5E-5	0	180	536	8303	UNDER
GO:0004222	metalloendopeptidase activity	Molecular Function	1.5E-3	5.4E-5	19	98	517	8385	OVER
GO:1901566	organonitrogen compound biosynthetic process	Biological Process	1.5E-3	5.5E-5	8	416	528	8067	UNDER
GO:0005524	ATP binding	Molecular Function	1.6E-3	5.9E-5	25	813	511	7670	UNDER
GO:0017111	nucleoside-triphosphatase activity	Molecular Function	1.9E-3	7.1E-5	7	386	529	8097	UNDER
GO:0016998	cell wall macromolecule catabolic process	Biological Process	2.0E-3	7.5E-5	5	4	531	8479	OVER
GO:0043232	intracellular non-membrane-bounded organelle	Cellular Component	2.1E-3	8.0E-5	10	458	526	8025	UNDER
GO:0045454	cell redox homeostasis	Biological Process	2.2E-3	8.5E-5	10	30	526	8453	OVER
GO:0006687	glycosphingolipid metabolic process	Biological Process	2.2E-3	8.5E-5	6	8	530	8475	OVER
GO:0003796	lysozyme activity	Molecular Function	3.5E-3	1.4E-4	5	5	531	8478	OVER
GO:0005667	transcription factor complex	Cellular Component	3.7E-3	1.5E-4	42	345	494	8138	OVER
GO:0015672	monovalent inorganic cation transport	Biological Process	5.2E-3	2.3E-4	1	184	535	8299	UNDER
GO:0009069	serine family amino acid metabolic process	Biological Process	5.2E-3	2.3E-4	1	185	535	8298	UNDER
GO:0008234	cysteine-type peptidase activity	Molecular Function	5.3E-3	2.4E-4	15	75	521	8408	OVER
GO:0055114	oxidation-reduction process	Biological Process	7.2E-3	3.6E-4	7	349	529	8134	UNDER
GO:0031072	heat shock protein binding	Molecular Function	7.4E-3	3.7E-4	13	61	523	8422	OVER
GO:0006260	DNA replication	Biological Process	9.0E-3	4.5E-4	3	237	533	8246	UNDER
GO:0016779	nucleotidyltransferase activity	Molecular Function	1.2E-2	6.4E-4	6	311	530	8172	UNDER
GO:0016874	ligase activity	Molecular Function	1.3E-2	7.2E-4	1	163	535	8320	UNDER
GO:0015077	monovalent inorganic cation transmembrane transporter activity	Molecular Function	1.3E-2	7.3E-4	1	166	535	8317	UNDER
GO:0015031	protein transport	Biological Process	1.4E-2	7.7E-4	1	169	535	8314	UNDER
GO:0043461	proton-transporting ATP synthase complex assembly	Biological Process	1.4E-2	8.0E-4	3	1	533	8482	OVER
GO:0005198	structural molecule activity	Molecular Function	1.5E-2	8.8E-4	10	405	526	8078	UNDER
GO:0005319	lipid transporter activity	Molecular Function	1.6E-2	9.3E-4	5	9	531	8474	OVER
GO:0007218	neuropeptide signaling pathway	Biological Process	1.6E-2	9.3E-4	5	9	531	8474	OVER
GO:0006869	lipid transport	Biological Process	1.6E-2	9.3E-4	5	9	531	8474	OVER
GO:0005982	starch metabolic process	Biological Process	1.9E-2	1.2E-3	4	5	532	8478	OVER
GO:0005985	sucrose metabolic process	Biological Process	1.9E-2	1.2E-3	4	5	532	8478	OVER
GO:0016042	lipid catabolic process	Biological Process	2.0E-2	1.3E-3	9	37	527	8446	OVER
GO:0004867	serine-type endopeptidase inhibitor activity	Molecular Function	2.2E-2	1.5E-3	8	30	528	8453	OVER
GO:0005525	GTP binding	Molecular Function	2.2E-2	1.5E-3	2	183	534	8300	UNDER
GO:0009117	nucleotide metabolic process	Biological Process	2.2E-2	1.5E-3	2	186	534	8297	UNDER
GO:0046907	intracellular transport	Biological Process	2.3E-2	1.6E-3	1	153	535	8330	UNDER
GO:0004190	aspartic-type endopeptidase activity	Molecular Function	2.6E-2	1.8E-3	9	39	527	8444	OVER
GO:0090407	organophosphate biosynthetic process	Biological Process	2.7E-2	1.9E-3	0	111	536	8372	UNDER
GO:0004650	polygalacturonase activity	Molecular Function	2.7E-2	1.9E-3	3	2	533	8481	OVER
GO:0051603	proteolysis involved in cellular protein catabolic process	Biological Process	2.8E-2	2.0E-3	0	114	536	8369	UNDER
GO:0043412	macromolecule modification	Biological Process	2.9E-2	2.1E-3	26	720	510	7763	UNDER
GO:0004518	nuclease activity	Molecular Function	3.5E-2	2.5E-3	3	201	533	8282	UNDER
GO:0004888	transmembrane signaling receptor activity	Molecular Function	3.8E-2	2.8E-3	0	105	536	8378	UNDER
GO:0006518	peptide metabolic process	Biological Process	4.1E-2	3.1E-3	7	303	529	8180	UNDER
GO:0034613	cellular protein localization	Biological Process	4.3E-2	3.3E-3	1	138	535	8345	UNDER
GO:0004180	carboxypeptidase activity	Molecular Function	4.3E-2	3.3E-3	7	27	529	8456	OVER
GO:0006355	regulation of transcription, DNA-templated	Biological Process	4.5E-2	3.5E-3	1	142	535	8341	UNDER
GO:0004560	alpha-L-fucosidase activity	Molecular Function	4.5E-2	3.5E-3	2	0	534	8483	OVER
GO:0006004	fucose metabolic process	Biological Process	4.5E-2	3.5E-3	2	0	534	8483	OVER

## Sheet: Gp-PSP
Fisher's Exact Test
Test Set: /Users/Naser/for Gp-enrichment/GpV1.0-PSPs.txt
Reference Set: Project data
Filter: FDR 0.05
Test all Gene Ontology terms if they are enriched in a test group when compared to a reference group using Fisher's Exact Test
with Multiple Testing Correction of FDR (Benjamini and Hochberg).
GO ID	GO Term	Type	FDR	Single Test P-Value	# in Test Group	# in Reference Group	# non Annot Test	# non Annot Reference Group	Over/
									Under
GO:0005623	cell	C	2.7E-7	3.0E-11	90	3397	225	3771	UNDER
GO:0009987	cellular process	P	7.3E-7	1.6E-10	108	3773	207	3395	UNDER
GO:0003676	nucleic acid binding	F	4.3E-6	1.7E-9	10	956	305	6212	UNDER
GO:0044464	cell part	C	4.3E-6	1.9E-9	81	3043	234	4125	UNDER
GO:0005622	intracellular	C	2.7E-5	1.5E-8	69	2663	246	4505	UNDER
GO:0016787	hydrolase activity	F	2.9E-5	2.4E-8	91	1145	224	6023	OVER
GO:0097159	organic cyclic compound binding	F	2.9E-5	2.6E-8	37	1767	278	5401	UNDER
GO:1901363	heterocyclic compound binding	F	2.9E-5	2.6E-8	37	1764	278	5404	UNDER
GO:0044424	intracellular part	C	5.7E-5	5.6E-8	65	2511	250	4657	UNDER
GO:0005576	extracellular region	C	8.6E-5	9.4E-8	37	306	278	6862	OVER
GO:1901360	organic cyclic compound metabolic process	P	1.4E-4	1.7E-7	20	1188	295	5980	UNDER
GO:0046483	heterocycle metabolic process	P	2.3E-4	3.3E-7	20	1165	295	6003	UNDER
GO:0006725	cellular aromatic compound metabolic process	P	2.3E-4	3.3E-7	20	1166	295	6002	UNDER
GO:0034641	cellular nitrogen compound metabolic process	P	3.6E-4	5.7E-7	27	1362	288	5806	UNDER
GO:0051179	localization	P	3.6E-4	5.9E-7	39	1713	276	5455	UNDER
GO:0006139	nucleobase-containing compound metabolic process	P	3.6E-4	6.3E-7	20	1138	295	6030	UNDER
GO:0006810	transport	P	3.6E-4	6.8E-7	28	1390	287	5778	UNDER
GO:0044237	cellular metabolic process	P	3.7E-4	7.4E-7	63	2364	252	4804	UNDER
GO:0004553	hydrolase activity, hydrolyzing O-glycosyl compounds	F	3.9E-4	8.2E-7	11	31	304	7137	OVER
GO:0044765	single-organism transport	P	4.1E-4	9.0E-7	11	819	304	6349	UNDER
GO:0016798	hydrolase activity, acting on glycosyl bonds	F	4.9E-4	1.1E-6	12	40	303	7128	OVER
GO:0010467	gene expression	P	5.2E-4	1.3E-6	13	882	302	6286	UNDER
GO:0051234	establishment of localization	P	7.0E-4	1.8E-6	30	1419	285	5749	UNDER
GO:1902578	single-organism localization	P	9.4E-4	2.5E-6	13	861	302	6307	UNDER
GO:0030246	carbohydrate binding	F	9.6E-4	2.6E-6	12	44	303	7124	OVER
GO:0043226	organelle	C	2.1E-3	6.1E-6	57	2116	258	5052	UNDER
GO:0006030	chitin metabolic process	P	2.2E-3	6.5E-6	5	3	310	7165	OVER
GO:0005634	nucleus	C	2.6E-3	8.1E-6	16	931	299	6237	UNDER
GO:0090304	nucleic acid metabolic process	P	2.8E-3	8.9E-6	14	854	301	6314	UNDER
GO:0044699	single-organism process	P	3.4E-3	1.1E-5	123	3708	192	3460	UNDER
GO:1901071	glucosamine-containing compound metabolic process	P	4.1E-3	1.4E-5	5	4	310	7164	OVER
GO:0044763	single-organism cellular process	P	4.5E-3	1.6E-5	74	2515	241	4653	UNDER
GO:0008233	peptidase activity	F	4.8E-3	1.8E-5	32	305	283	6863	OVER
GO:0005975	carbohydrate metabolic process	P	5.4E-3	2.0E-5	26	227	289	6941	OVER
GO:0043229	intracellular organelle	C	5.5E-3	2.1E-5	56	2045	259	5123	UNDER
GO:0003824	catalytic activity	F	5.7E-3	2.3E-5	164	2862	151	4306	OVER
GO:0032991	macromolecular complex	C	6.5E-3	2.7E-5	20	1017	295	6151	UNDER
GO:0005488	binding	F	9.7E-3	4.1E-5	123	3652	192	3516	UNDER
GO:0006811	ion transport	P	1.0E-2	4.5E-5	4	439	311	6729	UNDER
GO:0006040	amino sugar metabolic process	P	1.1E-2	4.8E-5	5	6	310	7162	OVER
GO:0006807	nitrogen compound metabolic process	P	1.3E-2	5.7E-5	37	1488	278	5680	UNDER
GO:0000003	reproduction	P	1.3E-2	6.3E-5	25	1137	290	6031	UNDER
GO:1901576	organic substance biosynthetic process	P	1.3E-2	6.3E-5	20	982	295	6186	UNDER
GO:0030570	pectate lyase activity	F	1.5E-2	7.4E-5	3	0	312	7168	OVER
GO:0016837	carbon-oxygen lyase activity, acting on polysaccharides	F	1.5E-2	7.4E-5	3	0	312	7168	OVER
GO:0016070	RNA metabolic process	P	1.8E-2	9.3E-5	10	642	305	6526	UNDER
GO:0044249	cellular biosynthetic process	P	2.1E-2	1.1E-4	20	964	295	6204	UNDER
GO:0043228	non-membrane-bounded organelle	C	2.1E-2	1.1E-4	13	740	302	6428	UNDER
GO:0043232	intracellular non-membrane-bounded organelle	C	2.1E-2	1.1E-4	13	740	302	6428	UNDER
GO:0005509	calcium ion binding	F	3.4E-2	1.9E-4	15	108	300	7060	OVER
GO:0003677	DNA binding	F	3.4E-2	1.9E-4	4	407	311	6761	UNDER
GO:0065007	biological regulation	P	4.0E-2	2.3E-4	59	2012	256	5156	UNDER
GO:0044271	cellular nitrogen compound biosynthetic process	P	4.1E-2	2.4E-4	15	778	300	6390	UNDER
GO:0006022	aminoglycan metabolic process	P	4.6E-2	2.7E-4	5	10	310	7158	OVER
